# Supplementary material for: Bone Allograft Acid Lysates Change the Genetic Signature of Gingival Fibroblasts
Source: Int J Mol Sci. 2023 Nov 10;24(22):16181. doi: 10.3390/ijms242216181 (PMC10671348; doi:10.3390/ijms242216181)
Supplement: Supplementary file 1 [file ijms-24-16181-s001.zip]

Archive with 42 entries (30 files):
- ijms-2685056-supplementary/
- ijms-2685056-supplementary/Supplementary Files/
- ijms-2685056-supplementary/Supplementary Files/.DS_Store
- ijms-2685056-supplementary/Supplementary Files/Proteomics_Supl Tables 2/
- ijms-2685056-supplementary/Supplementary Files/Proteomics_Supl Tables 2/.DS_Store
- ijms-2685056-supplementary/Supplementary Files/Proteomics_Supl Tables 2/122 common proteins.xlsx
- ijms-2685056-supplementary/Supplementary Files/Proteomics_Supl Tables 2/230227_IP_LPa_011-V0012-A06-X0113-LOTX22003-1_fixedPSM_Proteins.xlsx
- ijms-2685056-supplementary/Supplementary Files/Proteomics_Supl Tables 2/230301_IP_LPa_011-V0012-A04-X0111-LOTF21018_fixedPSM_Proteins.xlsx
- ijms-2685056-supplementary/Supplementary Files/Proteomics_Supl Tables 2/230301_IP_LPa_011-V0012-A05-X0112-LOTXU082_fixedPSM_Proteins.xlsx
- ijms-2685056-supplementary/Supplementary Files/Proteomics_Supl Tables 2/String analysis of 122 proteins/
- ijms-2685056-supplementary/Supplementary Files/Proteomics_Supl Tables 2/String analysis of 122 proteins/.DS_Store
- ijms-2685056-supplementary/Supplementary Files/Proteomics_Supl Tables 2/String analysis of 122 proteins/enrichment.all.tsv
- ijms-2685056-supplementary/Supplementary Files/Proteomics_Supl Tables 2/String analysis of 122 proteins/string_hires_image.png
- ijms-2685056-supplementary/Supplementary Files/RNAseq_Suppl Tables 1/
- ijms-2685056-supplementary/Supplementary Files/RNAseq_Suppl Tables 1/.DS_Store
- ijms-2685056-supplementary/Supplementary Files/RNAseq_Suppl Tables 1/Genes regulated by ALBA in gingival fibroblasts.numbers
- ijms-2685056-supplementary/Supplementary Files/RNAseq_Suppl Tables 1/String analysis/
- ijms-2685056-supplementary/Supplementary Files/RNAseq_Suppl Tables 1/String analysis/.DS_Store
- ijms-2685056-supplementary/Supplementary Files/RNAseq_Suppl Tables 1/String analysis/enrichment.all.tsv
- ijms-2685056-supplementary/Supplementary Files/RNAseq_Suppl Tables 1/String analysis/Genes regulated by ALBA in gingival fibroblasts for STRING.numbers
- ijms-2685056-supplementary/Supplementary Files/RNAseq_Suppl Tables 1/String analysis/String of strongly regulated genes.png
- ijms-2685056-supplementary/__MACOSX/
- ijms-2685056-supplementary/__MACOSX/Supplementary Files/
- ijms-2685056-supplementary/__MACOSX/Supplementary Files/._.DS_Store
- ijms-2685056-supplementary/__MACOSX/Supplementary Files/Proteomics_Supl Tables 2/
- ijms-2685056-supplementary/__MACOSX/Supplementary Files/Proteomics_Supl Tables 2/._.DS_Store
- ijms-2685056-supplementary/__MACOSX/Supplementary Files/Proteomics_Supl Tables 2/._122 common proteins.xlsx
- ijms-2685056-supplementary/__MACOSX/Supplementary Files/Proteomics_Supl Tables 2/._230227_IP_LPa_011-V0012-A06-X0113-LOTX22003-1_fixedPSM_Proteins.xlsx
- ijms-2685056-supplementary/__MACOSX/Supplementary Files/Proteomics_Supl Tables 2/._230301_IP_LPa_011-V0012-A04-X0111-LOTF21018_fixedPSM_Proteins.xlsx
- ijms-2685056-supplementary/__MACOSX/Supplementary Files/Proteomics_Supl Tables 2/._230301_IP_LPa_011-V0012-A05-X0112-LOTXU082_fixedPSM_Proteins.xlsx
- ijms-2685056-supplementary/__MACOSX/Supplementary Files/Proteomics_Supl Tables 2/String analysis of 122 proteins/
- ijms-2685056-supplementary/__MACOSX/Supplementary Files/Proteomics_Supl Tables 2/String analysis of 122 proteins/._.DS_Store
- ijms-2685056-supplementary/__MACOSX/Supplementary Files/Proteomics_Supl Tables 2/String analysis of 122 proteins/._enrichment.all.tsv
- ijms-2685056-supplementary/__MACOSX/Supplementary Files/Proteomics_Supl Tables 2/String analysis of 122 proteins/._string_hires_image.png
- ijms-2685056-supplementary/__MACOSX/Supplementary Files/RNAseq_Suppl Tables 1/
- ijms-2685056-supplementary/__MACOSX/Supplementary Files/RNAseq_Suppl Tables 1/._.DS_Store
- ijms-2685056-supplementary/__MACOSX/Supplementary Files/RNAseq_Suppl Tables 1/._Genes regulated by ALBA in gingival fibroblasts.numbers
- ijms-2685056-supplementary/__MACOSX/Supplementary Files/RNAseq_Suppl Tables 1/String analysis/
- ijms-2685056-supplementary/__MACOSX/Supplementary Files/RNAseq_Suppl Tables 1/String analysis/._.DS_Store
- ijms-2685056-supplementary/__MACOSX/Supplementary Files/RNAseq_Suppl Tables 1/String analysis/._enrichment.all.tsv
- ijms-2685056-supplementary/__MACOSX/Supplementary Files/RNAseq_Suppl Tables 1/String analysis/._Genes regulated by ALBA in gingival fibroblasts for STRING.numbers
- ijms-2685056-supplementary/__MACOSX/Supplementary Files/RNAseq_Suppl Tables 1/String analysis/._String of strongly regulated genes.png
