# Supplementary material for: Bone Allograft Acid Lysates Change the Genetic Signature of Gingival Fibroblasts
Source: Int J Mol Sci. 2023 Nov 10;24(22):16181. doi: 10.3390/ijms242216181 (PMC10671348; doi:10.3390/ijms242216181)
Supplement: Supplementary file 1 [file ijms-24-16181-s001.zip › ijms-2685056-supplementary/Supplementary Files/Proteomics_Supl Tables 2/122 common proteins.xlsx]

## Sheet: Tabelle1
ACSS1
ADAMTS1
AHNAK2
AHSG
ALB
ALPK3
APOH
APP
ATP6V1B2
BGN
BRME1
C1QC
CACNA1S
CCDC88A
CCDC88B
CES1
CHAD
CLU
CMYA5
CNTN5
COG3
COL11A1
COL11A2
COL12A1
COL1A1
COL1A2
COL22A1
COL2A1
COL3A1
COL5A1
COL5A2
CSMD3
CTNND1
CTSG
DCN
DNMBP
DOCK7
DOK7
DUOX1
EMILIN3
EYS
F2
FLG
FSD1L
GLI1
H2BC21
H4C1; H4C11; H4C12; H4C13; H4C14; H4C15; H4C16; H4C2; H4C3; H4C4; H4C5; H4C6; H4C8; H4C9
HBA1; HBA2
HMGN2
IGFBP3
KMT2D
KNG1
KRT1
KRT9
LDB1
LONRF3
LRP1
LRP2BP
LUM
MADCAM1
MARCKS
MCM5
MEPE
MSI1
MUC16
MUC5AC
MYH9
NCOR1
NUP214
OBSCN
OSBPL11
PALM2
POGLUT2
POLR1G
POLR2M
POU5F1
PROSER3
PRPF6
PRRT4
PRSS45P
PRUNE2
RFTN1
RILPL1
RLF
RNASE2
RNASE3
RNF113A
RNF17
RNFT2
RTL9
RYR3
S100A9
SATL1
SELENOO
SERPINA3
SERPINF1
SH2B1
SIPA1L3
SLC7A1
SNX29
SOST
SPATA31E1
SPP1
SPTBN1
STPG4
SUSD3
SUSD4
SYNE2
TAF1
TBC1D10B
TBXT
THBS1
TLK2
TMEM123
TNS1
TPM4
TTN
TWIST1
VPS33B
VWA2
ZBTB8B
ZNF536
