# Supplementary material for: Bone Allograft Acid Lysates Change the Genetic Signature of Gingival Fibroblasts
Source: Int J Mol Sci. 2023 Nov 10;24(22):16181. doi: 10.3390/ijms242216181 (PMC10671348; doi:10.3390/ijms242216181)
Supplement: Supplementary file 1 [file ijms-24-16181-s001.zip › ijms-2685056-supplementary/Supplementary Files/Proteomics_Supl Tables 2/230227_IP_LPa_011-V0012-A06-X0113-LOTX22003-1_fixedPSM_Proteins.xlsx]

## Sheet: Proteins
Checked	Master	Accession	Description	Coverage [%]	# Peptides	# PSMs	# Unique Peptides	# AAs	MW [kDa]	calc. pI	Score Sequest HT: Sequest HT	Gene Symbol	Found in Sample: [S6] F6: Sample	# Protein Groups
FALSE	Master Protein	A8MU10	Putative uncharacterized protein ENSP00000381562 OS=Homo sapiens OX=9606 PE=4 SV=1	47	1	1	1	97	10.3	9.63	4.06		High	1
FALSE	Master Protein	Q8N814	Putative uncharacterized protein FLJ40140 OS=Homo sapiens OX=9606 PE=5 SV=1	31	1	1	1	137	14.4	5.41	2.92		High	1
FALSE	Master Protein	Q6ZRN7	Putative uncharacterized protein FLJ46214 OS=Homo sapiens OX=9606 PE=2 SV=1	12	1	1	1	208	21.1	11.78	2.83		High	1
FALSE	Master Protein	O95477	Phospholipid-transporting ATPase ABCA1 OS=Homo sapiens OX=9606 GN=ABCA1 PE=1 SV=3	2	1	1	1	2261	254.1	6.86	3.36	ABCA1	High	1
FALSE	Master Protein	O95255	ATP-binding cassette sub-family C member 6 OS=Homo sapiens OX=9606 GN=ABCC6 PE=1 SV=2	2	1	1	1	1503	164.8	8.5	2.48	ABCC6	High	1
FALSE	Master Protein	P08910	Monoacylglycerol lipase ABHD2 OS=Homo sapiens OX=9606 GN=ABHD2 PE=1 SV=1	9	1	1	1	425	48.3	6.7	3.1	ABHD2	High	1
FALSE	Master Protein	Q96I13	Protein ABHD8 OS=Homo sapiens OX=9606 GN=ABHD8 PE=1 SV=1	11	1	1	1	439	47.3	7.01	4.03	ABHD8	High	1
FALSE	Master Protein	A6QL63	Ankyrin repeat and BTB/POZ domain-containing protein 3 OS=Homo sapiens OX=9606 GN=ABTB3 PE=2 SV=3	3	1	1	1	1104	120.8	6.83	2.68	ABTB3	High	1
FALSE	Master Protein	P16112	Aggrecan core protein OS=Homo sapiens OX=9606 GN=ACAN PE=1 SV=3	2	4	6	4	2530	261.2	4.13	17.75	ACAN	High	1
FALSE	Master Protein	Q8WYK0	Acetyl-coenzyme A thioesterase OS=Homo sapiens OX=9606 GN=ACOT12 PE=1 SV=1	7	1	1	1	555	62	6.77	0	ACOT12	High	1
FALSE	Master Protein	P33121	Long-chain-fatty-acid--CoA ligase 1 OS=Homo sapiens OX=9606 GN=ACSL1 PE=1 SV=1	6	1	1	1	698	77.9	7.15	0	ACSL1	High	1
FALSE	Master Protein	P0C7M7	Acyl-coenzyme A synthetase ACSM4, mitochondrial OS=Homo sapiens OX=9606 GN=ACSM4 PE=2 SV=1	4	1	2	1	580	65.7	8.59	4.94	ACSM4	High	1
FALSE	Master Protein	Q9NUB1	Acetyl-coenzyme A synthetase 2-like, mitochondrial OS=Homo sapiens OX=9606 GN=ACSS1 PE=1 SV=2	6	2	3	2	689	74.8	7.11	8.62	ACSS1	High	1
FALSE	Master Protein	Q5JWF8	Actin-like protein 10 OS=Homo sapiens OX=9606 GN=ACTL10 PE=2 SV=1	18	1	1	1	245	26.7	9.32	0	ACTL10	High	1
FALSE	Master Protein	Q9H981	Actin-related protein 8 OS=Homo sapiens OX=9606 GN=ACTR8 PE=1 SV=2	7	1	1	1	624	70.4	7.78	3.02	ACTR8	High	1
FALSE	Master Protein	Q9UHI8	A disintegrin and metalloproteinase with thrombospondin motifs 1 OS=Homo sapiens OX=9606 GN=ADAMTS1 PE=1 SV=4	4	1	1	1	967	105.3	6.83	2.75	ADAMTS1	High	1
FALSE	Master Protein	Q6UY14	ADAMTS-like protein 4 OS=Homo sapiens OX=9606 GN=ADAMTSL4 PE=1 SV=2	3	1	2	1	1074	116.5	8.34	6.68	ADAMTSL4	High	1
FALSE	Master Protein	P78563	Double-stranded RNA-specific editase 1 OS=Homo sapiens OX=9606 GN=ADARB1 PE=1 SV=1	6	1	1	1	741	80.7	9.01	3.4	ADARB1	High	1
FALSE	Master Protein	Q96PN6	Adenylate cyclase type 10 OS=Homo sapiens OX=9606 GN=ADCY10 PE=1 SV=3	2	1	1	1	1610	187	7.31	2.61	ADCY10	High	1
FALSE	Master Protein	Q6ZNB7	Alkylglycerol monooxygenase OS=Homo sapiens OX=9606 GN=AGMO PE=1 SV=1	9	1	1	1	445	51.5	7.91	0	AGMO	High	1
FALSE	Master Protein	Q8IVF2	Protein AHNAK2 OS=Homo sapiens OX=9606 GN=AHNAK2 PE=1 SV=2	1	2	2	2	5795	616.2	5.36	5.97	AHNAK2	High	1
FALSE	Master Protein	A9YTQ3	Aryl hydrocarbon receptor repressor OS=Homo sapiens OX=9606 GN=AHRR PE=1 SV=3	6	1	1	1	701	76.2	8.84	3.23	AHRR	High	1
FALSE	Master Protein	P02765	Alpha-2-HS-glycoprotein OS=Homo sapiens OX=9606 GN=AHSG PE=1 SV=2	5	1	1	1	367	39.3	5.72	4.04	AHSG	High	1
FALSE	Master Protein	O43572	A-kinase anchor protein 10, mitochondrial OS=Homo sapiens OX=9606 GN=AKAP10 PE=1 SV=2	7	1	1	1	662	73.8	6.39	3.78	AKAP10	High	1
FALSE	Master Protein	Q5JQC9	A-kinase anchor protein 4 OS=Homo sapiens OX=9606 GN=AKAP4 PE=1 SV=1	3	1	1	1	854	94.4	6.96	2.37	AKAP4	High	1
FALSE	Master Protein	P02768	Albumin OS=Homo sapiens OX=9606 GN=ALB PE=1 SV=2	14	9	11	9	609	69.3	6.28	31.11	ALB	High	1
FALSE	Master Protein	P49189	4-trimethylaminobutyraldehyde dehydrogenase OS=Homo sapiens OX=9606 GN=ALDH9A1 PE=1 SV=3	7	1	1	1	494	53.8	5.87	4.29	ALDH9A1	High	1
FALSE	Master Protein	Q96L96	Alpha-protein kinase 3 OS=Homo sapiens OX=9606 GN=ALPK3 PE=1 SV=2	2	1	1	1	1907	201.1	7.58	2.34	ALPK3	High	1
FALSE	Master Protein	P02760	Protein AMBP OS=Homo sapiens OX=9606 GN=AMBP PE=1 SV=1	3	1	1	1	352	39	6.25	2.49	AMBP	High	1
FALSE	Master Protein	Q12955	Ankyrin-3 OS=Homo sapiens OX=9606 GN=ANK3 PE=1 SV=3	1	1	1	1	4377	480.1	6.49	0	ANK3	High	1
FALSE	Master Protein	Q5XXA6-5	Isoform 5 of Anoctamin-1 OS=Homo sapiens OX=9606 GN=ANO1	6	2	3	2	1049	120.3	8.51	8.8	ANO1	High	1
FALSE	Master Protein	P15144	Aminopeptidase N OS=Homo sapiens OX=9606 GN=ANPEP PE=1 SV=4	4	1	1	1	967	109.5	5.48	0	ANPEP	High	1
FALSE	Master Protein	O95704	Amyloid-beta A4 precursor protein-binding family B member 3 OS=Homo sapiens OX=9606 GN=APBB3 PE=1 SV=2	8	1	1	1	486	52.6	6.4	2.89	APBB3	High	1
FALSE	Master Protein	Q6NTF7	DNA dC->dU-editing enzyme APOBEC-3H OS=Homo sapiens OX=9606 GN=APOBEC3H PE=1 SV=4	12	1	1	1	200	23.5	8.5	2.38	APOBEC3H	High	1
FALSE	Master Protein	Q13790	Apolipoprotein F OS=Homo sapiens OX=9606 GN=APOF PE=1 SV=2	12	1	1	1	326	35.4	5.64	3.28	APOF	High	1
FALSE	Master Protein	P02749	Beta-2-glycoprotein 1 OS=Homo sapiens OX=9606 GN=APOH PE=1 SV=3	3	1	1	1	345	38.3	7.97	2.1	APOH	High	1
FALSE	Master Protein	O95445	Apolipoprotein M OS=Homo sapiens OX=9606 GN=APOM PE=1 SV=2	16	1	1	1	188	21.2	6.01	2.92	APOM	High	1
FALSE	Master Protein	P05067	Amyloid-beta precursor protein OS=Homo sapiens OX=9606 GN=APP PE=1 SV=3	2	1	1	1	770	86.9	4.82	3.04	APP	High	1
FALSE	Master Protein	O60306	RNA helicase aquarius OS=Homo sapiens OX=9606 GN=AQR PE=1 SV=4	3	1	1	1	1485	171.2	6.37	0	AQR	High	1
FALSE	Master Protein	A7KAX9	Rho GTPase-activating protein 32 OS=Homo sapiens OX=9606 GN=ARHGAP32 PE=1 SV=1	2	1	1	1	2087	230.4	6.74	0	ARHGAP32	High	1
FALSE	Master Protein	Q13017	Rho GTPase-activating protein 5 OS=Homo sapiens OX=9606 GN=ARHGAP5 PE=1 SV=2	3	1	1	1	1502	172.4	6.62	3.48	ARHGAP5	High	1
FALSE	Master Protein	Q96PE2	Rho guanine nucleotide exchange factor 17 OS=Homo sapiens OX=9606 GN=ARHGEF17 PE=1 SV=1	2	1	1	1	2063	221.5	6.29	3.33	ARHGEF17	High	1
FALSE	Master Protein	Q8NFD5-1	Isoform 1 of AT-rich interactive domain-containing protein 1B OS=Homo sapiens OX=9606 GN=ARID1B	2	1	1	1	2236	236	6.73	0	ARID1B	High	1
FALSE	Master Protein	Q5H9R4	Armadillo repeat-containing X-linked protein 4 OS=Homo sapiens OX=9606 GN=ARMCX4 PE=1 SV=3	2	1	1	1	2290	235.8	5.83	2.88	ARMCX4	High	1
FALSE	Master Protein	Q9HBZ2	Aryl hydrocarbon receptor nuclear translocator 2 OS=Homo sapiens OX=9606 GN=ARNT2 PE=1 SV=2	6	1	1	1	717	78.6	6.71	3.48	ARNT2	High	1
FALSE	Master Protein	Q9Y575	Ankyrin repeat and SOCS box protein 3 OS=Homo sapiens OX=9606 GN=ASB3 PE=1 SV=1	8	1	1	1	518	57.7	6.27	0	ASB3	High	1
FALSE	Master Protein	Q12797	Aspartyl/asparaginyl beta-hydroxylase OS=Homo sapiens OX=9606 GN=ASPH PE=1 SV=3	2	1	1	1	758	85.8	5.01	2.33	ASPH	High	1
FALSE	Master Protein	Q12797-3	Isoform 3 of Aspartyl/asparaginyl beta-hydroxylase OS=Homo sapiens OX=9606 GN=ASPH	4	1	1	1	225	25.5	9.61	2.05	ASPH	High	1
FALSE	Master Protein	Q6DD88	Atlastin-3 OS=Homo sapiens OX=9606 GN=ATL3 PE=1 SV=1	9	1	1	1	541	60.5	5.66	0	ATL3	High	1
FALSE	Master Protein	P14415	Sodium/potassium-transporting ATPase subunit beta-2 OS=Homo sapiens OX=9606 GN=ATP1B2 PE=1 SV=3	10	1	1	1	290	33.3	8.31	2.76	ATP1B2	High	1
FALSE	Master Protein	P21281	V-type proton ATPase subunit B, brain isoform OS=Homo sapiens OX=9606 GN=ATP6V1B2 PE=1 SV=3	5	1	1	1	511	56.5	5.81	2.93	ATP6V1B2	High	1
FALSE	Master Protein	Q13535	Serine/threonine-protein kinase ATR OS=Homo sapiens OX=9606 GN=ATR PE=1 SV=3	2	1	1	1	2644	301.2	7.43	3.11	ATR	High	1
FALSE	Master Protein	P37288	Vasopressin V1a receptor OS=Homo sapiens OX=9606 GN=AVPR1A PE=1 SV=1	10	1	5	1	418	46.8	9.32	15.89	AVPR1A	High	1
FALSE	Master Protein	P20160	Azurocidin OS=Homo sapiens OX=9606 GN=AZU1 PE=1 SV=3	5	1	2	1	251	26.9	9.5	4.78	AZU1	High	1
FALSE	Master Protein	Q9C0J1	N-acetyllactosaminide beta-1,3-N-acetylglucosaminyltransferase 4 OS=Homo sapiens OX=9606 GN=B3GNT4 PE=1 SV=1	7	1	1	1	378	42.3	9.29	3	B3GNT4	High	1
FALSE	Master Protein	O43286	Beta-1,4-galactosyltransferase 5 OS=Homo sapiens OX=9606 GN=B4GALT5 PE=1 SV=1	9	1	1	1	388	45.1	8.15	0	B4GALT5	High	1
FALSE	Master Protein	P02818	Osteocalcin OS=Homo sapiens OX=9606 GN=BGLAP PE=1 SV=2	19	1	1	1	100	11	7.09	4.73	BGLAP	High	1
FALSE	Master Protein	P21810	Biglycan OS=Homo sapiens OX=9606 GN=BGN PE=1 SV=2	13	4	4	4	368	41.6	7.52	10.94	BGN	High	1
FALSE	Master Protein	Q6AI39	BRD4-interacting chromatin-remodeling complex-associated protein-like OS=Homo sapiens OX=9606 GN=BICRAL PE=1 SV=2	3	1	1	1	1079	115	6.87	2.91	BICRAL	High	1
FALSE	Master Protein	P51587	Breast cancer type 2 susceptibility protein OS=Homo sapiens OX=9606 GN=BRCA2 PE=1 SV=4	1	1	1	1	3418	384	6.71	2.63	BRCA2	High	1
FALSE	Master Protein	Q0VDD7	Break repair meiotic recombinase recruitment factor 1 OS=Homo sapiens OX=9606 GN=BRME1 PE=1 SV=2	5	1	1	1	668	69.5	4.83	2.39	BRME1	High	1
FALSE	Master Protein	Q9ULD4	Bromodomain and PHD finger-containing protein 3 OS=Homo sapiens OX=9606 GN=BRPF3 PE=1 SV=2	3	1	1	1	1205	135.7	6.58	2.61	BRPF3	High	1
FALSE	Master Protein	A8MVZ5	Putative butyrophilin-like protein 10 pseudogene OS=Homo sapiens OX=9606 GN=BTNL10P PE=5 SV=2	13	1	1	1	291	32.6	8.34	2.98	BTNL10P	High	1
FALSE	Master Protein	Q9UIR0	Butyrophilin-like protein 2 OS=Homo sapiens OX=9606 GN=BTNL2 PE=1 SV=1	9	1	1	1	455	50.4	5.07	0	BTNL2	High	1
FALSE	Master Protein	A0A1B0GUV1	Uncharacterized protein C17orf114 OS=Homo sapiens OX=9606 GN=C17orf114 PE=4 SV=1	51	1	1	1	79	8.3	9.28	3.01	C17orf114	High	1
FALSE	Master Protein	P02747	Complement C1q subcomponent subunit C OS=Homo sapiens OX=9606 GN=C1QC PE=1 SV=3	16	1	1	1	245	25.8	8.41	3.46	C1QC	High	1
FALSE	Master Protein	Q17RA5	Putative uncharacterized protein C21orf62-AS1 OS=Homo sapiens OX=9606 GN=C21orf62-AS1 PE=5 SV=1	56	1	2	1	79	8.9	7.9	0	C21orf62-AS1	High	1
FALSE	Master Protein	O95180	Voltage-dependent T-type calcium channel subunit alpha-1H OS=Homo sapiens OX=9606 GN=CACNA1H PE=1 SV=4	2	1	1	1	2353	259	7.37	0	CACNA1H	High	1
FALSE	Master Protein	Q13698	Voltage-dependent L-type calcium channel subunit alpha-1S OS=Homo sapiens OX=9606 GN=CACNA1S PE=1 SV=4	2	1	1	1	1873	212.2	6.57	0	CACNA1S	High	1
FALSE	Master Protein	Q8NCB2	CaM kinase-like vesicle-associated protein OS=Homo sapiens OX=9606 GN=CAMKV PE=2 SV=2	8	1	2	1	501	54.3	5.55	5.68	CAMKV	High	1
FALSE	Master Protein	P04632	Calpain small subunit 1 OS=Homo sapiens OX=9606 GN=CAPNS1 PE=1 SV=1	22	1	1	1	268	28.3	5.2	0	CAPNS1	High	1
FALSE	Master Protein	Q13938	Calcyphosin OS=Homo sapiens OX=9606 GN=CAPS PE=1 SV=2	12	1	1	1	275	30.2	6.04	3.21	CAPS	High	1
FALSE	Master Protein	O15234	Protein CASC3 OS=Homo sapiens OX=9606 GN=CASC3 PE=1 SV=2	4	1	1	1	703	76.2	6.48	0	CASC3	High	1
FALSE	Master Protein	Q6NZI2	Caveolae-associated protein 1 OS=Homo sapiens OX=9606 GN=CAVIN1 PE=1 SV=1	14	2	2	2	390	43.5	5.6	2.64	CAVIN1	High	1
FALSE	Master Protein	O95810	Caveolae-associated protein 2 OS=Homo sapiens OX=9606 GN=CAVIN2 PE=1 SV=3	4	1	1	1	425	47.1	5.21	2.32	CAVIN2	High	1
FALSE	Master Protein	Q9P2K1	Coiled-coil and C2 domain-containing protein 2A OS=Homo sapiens OX=9606 GN=CC2D2A PE=1 SV=3	2	1	1	1	1620	186.1	6.74	2.65	CC2D2A	High	1
FALSE	Master Protein	Q3V6T2	Girdin OS=Homo sapiens OX=9606 GN=CCDC88A PE=1 SV=2	2	1	1	1	1871	215.9	6.21	2.77	CCDC88A	High	1
FALSE	Master Protein	A6NC98	Coiled-coil domain-containing protein 88B OS=Homo sapiens OX=9606 GN=CCDC88B PE=1 SV=1	3	1	1	1	1476	164.7	5.11	0	CCDC88B	High	1
FALSE	Master Protein	P16070	CD44 antigen OS=Homo sapiens OX=9606 GN=CD44 PE=1 SV=3	2	1	2	1	742	81.5	5.33	6.04	CD44	High	1
FALSE	Master Protein	P32970	CD70 antigen OS=Homo sapiens OX=9606 GN=CD70 PE=1 SV=2	6	1	2	1	193	21.1	8.53	5.33	CD70	High	1
FALSE	Master Protein	Q9BWV3	Cytidine and dCMP deaminase domain-containing protein 1 OS=Homo sapiens OX=9606 GN=CDADC1 PE=1 SV=1	7	1	1	1	514	58.4	8.06	3.4	CDADC1	High	1
FALSE	Master Protein	Q9UNH5	Dual specificity protein phosphatase CDC14A OS=Homo sapiens OX=9606 GN=CDC14A PE=1 SV=1	5	1	2	1	594	66.5	9.1	5.65	CDC14A	High	1
FALSE	Master Protein	Q5VT25-6	Isoform 6 of Serine/threonine-protein kinase MRCK alpha OS=Homo sapiens OX=9606 GN=CDC42BPA	4	2	2	2	1781	202.7	6.51	4.21	CDC42BPA	High	1
FALSE	Master Protein	Q6DT37	Serine/threonine-protein kinase MRCK gamma OS=Homo sapiens OX=9606 GN=CDC42BPG PE=1 SV=2	2	1	1	1	1551	172.4	6.28	2.6	CDC42BPG	High	1
FALSE	Master Protein	P55283	Cadherin-4 OS=Homo sapiens OX=9606 GN=CDH4 PE=2 SV=2	5	1	1	1	916	100.2	4.82	3.34	CDH4	High	1
FALSE	Master Protein	Q13319	Cyclin-dependent kinase 5 activator 2 OS=Homo sapiens OX=9606 GN=CDK5R2 PE=1 SV=1	11	1	1	1	367	38.7	9.72	2.66	CDK5R2	High	1
FALSE	Master Protein	P50750-2	Isoform 2 of Cyclin-dependent kinase 9 OS=Homo sapiens OX=9606 GN=CDK9	7	1	1	1	489	53.3	9.48	2.8	CDK9	High	1
FALSE	Master Protein	O76039	Cyclin-dependent kinase-like 5 OS=Homo sapiens OX=9606 GN=CDKL5 PE=1 SV=2	2	1	1	1	960	107.5	9.54	2.48	CDKL5	High	1
FALSE	Master Protein	Q96J87	CUGBP Elav-like family member 6 OS=Homo sapiens OX=9606 GN=CELF6 PE=1 SV=1	10	1	2	1	481	50.4	8.63	6.53	CELF6	High	1
FALSE	Master Protein	P23141	Liver carboxylesterase 1 OS=Homo sapiens OX=9606 GN=CES1 PE=1 SV=2	5	1	3	1	567	62.5	6.6	3.96	CES1	High	1
FALSE	Master Protein	Q9BUX1	Glutathione-specific gamma-glutamylcyclotransferase 1 OS=Homo sapiens OX=9606 GN=CHAC1 PE=1 SV=3	11	1	1	1	222	24.4	5.21	2.35	CHAC1	High	1
FALSE	Master Protein	O15335	Chondroadherin OS=Homo sapiens OX=9606 GN=CHAD PE=1 SV=2	7	3	3	3	359	40.5	9.39	6.61	CHAD	High	1
FALSE	Master Protein	O14647	Chromodomain-helicase-DNA-binding protein 2 OS=Homo sapiens OX=9606 GN=CHD2 PE=1 SV=2	2	1	1	1	1828	211.2	8.1	0	CHD2	High	1
FALSE	Master Protein	P10645	Chromogranin-A OS=Homo sapiens OX=9606 GN=CHGA PE=1 SV=7	5	2	2	2	457	50.7	4.6	5.08	CHGA	High	1
FALSE	Master Protein	O14578	Citron Rho-interacting kinase OS=Homo sapiens OX=9606 GN=CIT PE=1 SV=2	2	1	1	1	2027	231.3	6.57	0	CIT	High	1
FALSE	Master Protein	A5D8T8	C-type lectin domain family 18 member A OS=Homo sapiens OX=9606 GN=CLEC18A PE=1 SV=3	4	1	1	1	446	49.6	8.07	2.31	CLEC18A	High	1
FALSE	Master Protein	Q9UMR7	C-type lectin domain family 4 member A OS=Homo sapiens OX=9606 GN=CLEC4A PE=1 SV=1	18	1	1	1	237	27.5	6.77	0	CLEC4A	High	1
FALSE	Master Protein	P10909	Clusterin OS=Homo sapiens OX=9606 GN=CLU PE=1 SV=1	8	3	4	3	449	52.5	6.27	8.63	CLU	High	1
FALSE	Master Protein	Q8N3K9	Cardiomyopathy-associated protein 5 OS=Homo sapiens OX=9606 GN=CMYA5 PE=1 SV=3	1	1	1	1	4069	448.9	4.78	3.25	CMYA5	High	1
FALSE	Master Protein	O94779-2	Isoform 2 of Contactin-5 OS=Homo sapiens OX=9606 GN=CNTN5	4	1	2	1	1026	112.6	5.87	3.36	CNTN5	High	1
FALSE	Master Protein	P78357	Contactin-associated protein 1 OS=Homo sapiens OX=9606 GN=CNTNAP1 PE=1 SV=1	3	1	1	1	1384	156.2	7.05	3.61	CNTNAP1	High	1
FALSE	Master Protein	Q96JB2	Conserved oligomeric Golgi complex subunit 3 OS=Homo sapiens OX=9606 GN=COG3 PE=1 SV=3	4	1	2	1	828	94	5.57	5.01	COG3	High	1
FALSE	Master Protein	Q03692	Collagen alpha-1(X) chain OS=Homo sapiens OX=9606 GN=COL10A1 PE=1 SV=2	6	1	1	1	680	66.1	9.67	2.66	COL10A1	High	1
FALSE	Master Protein	P12107	Collagen alpha-1(XI) chain OS=Homo sapiens OX=9606 GN=COL11A1 PE=1 SV=4	3	2	2	1	1806	181	5.17	6.88	COL11A1	High	1
FALSE	Master Protein	P13942	Collagen alpha-2(XI) chain OS=Homo sapiens OX=9606 GN=COL11A2 PE=1 SV=5	3	2	2	2	1736	171.7	6.21	5.43	COL11A2	High	1
FALSE	Master Protein	Q99715	Collagen alpha-1(XII) chain OS=Homo sapiens OX=9606 GN=COL12A1 PE=1 SV=2	3	4	5	4	3063	332.9	5.53	15.27	COL12A1	High	1
FALSE	Master Protein	P39059	Collagen alpha-1(XV) chain OS=Homo sapiens OX=9606 GN=COL15A1 PE=1 SV=2	6	2	2	2	1388	141.6	5	5.64	COL15A1	High	1
FALSE	Master Protein	P02452	Collagen alpha-1(I) chain OS=Homo sapiens OX=9606 GN=COL1A1 PE=1 SV=6	18	23	58	22	1464	138.8	5.8	173.23	COL1A1	High	1
FALSE	Master Protein	P08123	Collagen alpha-2(I) chain OS=Homo sapiens OX=9606 GN=COL1A2 PE=1 SV=7	14	17	38	17	1366	129.2	8.95	114.52	COL1A2	High	1
FALSE	Master Protein	Q8NFW1	Collagen alpha-1(XXII) chain OS=Homo sapiens OX=9606 GN=COL22A1 PE=2 SV=2	1	2	2	2	1626	161	7.23	6.88	COL22A1	High	1
FALSE	Master Protein	P02458	Collagen alpha-1(II) chain OS=Homo sapiens OX=9606 GN=COL2A1 PE=1 SV=3	2	3	3	2	1487	141.7	6.92	6.86	COL2A1	High	1
FALSE	Master Protein	P02461	Collagen alpha-1(III) chain OS=Homo sapiens OX=9606 GN=COL3A1 PE=1 SV=4	5	3	3	3	1466	138.5	6.61	9.1	COL3A1	High	1
FALSE	Master Protein	P08572	Collagen alpha-2(IV) chain OS=Homo sapiens OX=9606 GN=COL4A2 PE=1 SV=4	2	1	1	1	1712	167.4	8.66	2.61	COL4A2	High	1
FALSE	Master Protein	P20908	Collagen alpha-1(V) chain OS=Homo sapiens OX=9606 GN=COL5A1 PE=1 SV=3	4	3	3	2	1838	183.4	5.06	11.69	COL5A1	High	1
FALSE	Master Protein	P05997	Collagen alpha-2(V) chain OS=Homo sapiens OX=9606 GN=COL5A2 PE=1 SV=3	8	3	3	3	1499	144.8	6.46	8.33	COL5A2	High	1
FALSE	Master Protein	Q9Y215	Acetylcholinesterase collagenic tail peptide OS=Homo sapiens OX=9606 GN=COLQ PE=1 SV=2	6	1	1	1	455	47.7	8.09	2.34	COLQ	High	1
FALSE	Master Protein	P31146	Coronin-1A OS=Homo sapiens OX=9606 GN=CORO1A PE=1 SV=4	7	1	1	1	461	51	6.68	0	CORO1A	High	1
FALSE	Master Protein	Q7KZN9	Cytochrome c oxidase assembly protein COX15 homolog OS=Homo sapiens OX=9606 GN=COX15 PE=1 SV=1	8	1	1	1	410	46	9.82	0	COX15	High	1
FALSE	Master Protein	Q9UKF6	Cleavage and polyadenylation specificity factor subunit 3 OS=Homo sapiens OX=9606 GN=CPSF3 PE=1 SV=1	5	1	1	1	684	77.4	5.6	3.33	CPSF3	High	1
FALSE	Master Protein	P16220-3	Isoform 3 of Cyclic AMP-responsive element-binding protein 1 OS=Homo sapiens OX=9606 GN=CREB1	16	1	1	1	230	25.4	6.02	2.83	CREB1	High	1
FALSE	Master Protein	Q70SY1	Cyclic AMP-responsive element-binding protein 3-like protein 2 OS=Homo sapiens OX=9606 GN=CREB3L2 PE=1 SV=3	8	1	1	1	520	57.4	5.43	0	CREB3L2	High	1
FALSE	Master Protein	Q7Z407	CUB and sushi domain-containing protein 3 OS=Homo sapiens OX=9606 GN=CSMD3 PE=2 SV=3	2	2	2	2	3707	405.7	6	3.61	CSMD3	High	1
FALSE	Master Protein	P78368	Casein kinase I isoform gamma-2 OS=Homo sapiens OX=9606 GN=CSNK1G2 PE=1 SV=1	11	1	1	1	415	47.4	9.06	3.03	CSNK1G2	High	1
FALSE	Master Protein	Q96CG8-2	Isoform 2 of Collagen triple helix repeat-containing protein 1 OS=Homo sapiens OX=9606 GN=CTHRC1	14	1	1	1	232	25.1	7.74	3.08	CTHRC1	High	1
FALSE	Master Protein	O60716	Catenin delta-1 OS=Homo sapiens OX=9606 GN=CTNND1 PE=1 SV=1	3	1	2	1	968	108.1	6.23	3.15	CTNND1	High	1
FALSE	Master Protein	P08311	Cathepsin G OS=Homo sapiens OX=9606 GN=CTSG PE=1 SV=2	17	5	6	5	255	28.8	11.19	14.52	CTSG	High	1
FALSE	Master Protein	P05108	Cholesterol side-chain cleavage enzyme, mitochondrial OS=Homo sapiens OX=9606 GN=CYP11A1 PE=1 SV=2	8	1	1	1	521	60.1	8.84	2.82	CYP11A1	High	1
FALSE	Master Protein	Q9Y4D1	Disheveled-associated activator of morphogenesis 1 OS=Homo sapiens OX=9606 GN=DAAM1 PE=1 SV=2	4	1	1	1	1078	123.4	7.23	0	DAAM1	High	1
FALSE	Master Protein	P98082	Disabled homolog 2 OS=Homo sapiens OX=9606 GN=DAB2 PE=1 SV=3	4	1	1	1	770	82.4	5.53	2.81	DAB2	High	1
FALSE	Master Protein	Q9Y4D2	Diacylglycerol lipase-alpha OS=Homo sapiens OX=9606 GN=DAGLA PE=1 SV=3	4	1	1	1	1042	114.9	6.35	3.85	DAGLA	High	1
FALSE	Master Protein	Q96JK2	DDB1- and CUL4-associated factor 5 OS=Homo sapiens OX=9606 GN=DCAF5 PE=1 SV=2	3	1	1	1	942	103.9	5.76	2.69	DCAF5	High	1
FALSE	Master Protein	Q8N568	Serine/threonine-protein kinase DCLK2 OS=Homo sapiens OX=9606 GN=DCLK2 PE=1 SV=4	4	1	1	1	766	83.6	8.34	2.68	DCLK2	High	1
FALSE	Master Protein	Q96SD1-2	Isoform 2 of Protein artemis OS=Homo sapiens OX=9606 GN=DCLRE1C	3	1	1	1	572	64.6	5.53	2.39	DCLRE1C	High	1
FALSE	Master Protein	P07585	Decorin OS=Homo sapiens OX=9606 GN=DCN PE=1 SV=1	6	2	2	2	359	39.7	8.54	4.52	DCN	High	1
FALSE	Master Protein	Q9Y2R4	Probable ATP-dependent RNA helicase DDX52 OS=Homo sapiens OX=9606 GN=DDX52 PE=1 SV=4	3	1	1	1	599	67.4	9.67	3.07	DDX52	High	1
FALSE	Master Protein	Q6IQ26	DENN domain-containing protein 5A OS=Homo sapiens OX=9606 GN=DENND5A PE=1 SV=2	2	1	1	1	1287	147	6.65	2.65	DENND5A	High	1
FALSE	Master Protein	Q9H2U1	ATP-dependent DNA/RNA helicase DHX36 OS=Homo sapiens OX=9606 GN=DHX36 PE=1 SV=2	2	1	1	1	1008	114.7	7.68	2.68	DHX36	High	1
FALSE	Master Protein	Q9Y2E4	Disco-interacting protein 2 homolog C OS=Homo sapiens OX=9606 GN=DIP2C PE=1 SV=2	3	1	1	1	1556	170.7	7.39	0	DIP2C	High	1
FALSE	Master Protein	Q9NRI5	Disrupted in schizophrenia 1 protein OS=Homo sapiens OX=9606 GN=DISC1 PE=1 SV=3	4	1	1	1	854	93.6	6.37	2.64	DISC1	High	1
FALSE	Master Protein	Q9Y238	Deleted in lung and esophageal cancer protein 1 OS=Homo sapiens OX=9606 GN=DLEC1 PE=1 SV=2	2	1	1	1	1755	195.6	6.33	2.89	DLEC1	High	1
FALSE	Master Protein	Q9NVR5	Protein kintoun OS=Homo sapiens OX=9606 GN=DNAAF2 PE=1 SV=2	5	1	1	1	837	91.1	5.2	0	DNAAF2	High	1
FALSE	Master Protein	Q8TD57	Dynein axonemal heavy chain 3 OS=Homo sapiens OX=9606 GN=DNAH3 PE=2 SV=1	1	1	1	1	4116	470.5	6.43	2.81	DNAH3	High	1
FALSE	Master Protein	Q8TE73	Dynein axonemal heavy chain 5 OS=Homo sapiens OX=9606 GN=DNAH5 PE=1 SV=3	1	1	1	1	4624	528.7	6.1	3.1	DNAH5	High	1
FALSE	Master Protein	Q8WXX0	Dynein axonemal heavy chain 7 OS=Homo sapiens OX=9606 GN=DNAH7 PE=1 SV=2	1	1	1	1	4024	460.9	6	2.3	DNAH7	High	1
FALSE	Master Protein	Q6XZF7	Dynamin-binding protein OS=Homo sapiens OX=9606 GN=DNMBP PE=1 SV=1	2	1	1	1	1577	177.2	5.39	2.91	DNMBP	High	1
FALSE	Master Protein	Q92608	Dedicator of cytokinesis protein 2 OS=Homo sapiens OX=9606 GN=DOCK2 PE=1 SV=2	2	1	1	1	1830	211.8	6.87	2.69	DOCK2	High	1
FALSE	Master Protein	Q8N1I0	Dedicator of cytokinesis protein 4 OS=Homo sapiens OX=9606 GN=DOCK4 PE=1 SV=3	1	1	1	1	1966	225.1	7.65	2.51	DOCK4	High	1
FALSE	Master Protein	Q96N67-6	Isoform 6 of Dedicator of cytokinesis protein 7 OS=Homo sapiens OX=9606 GN=DOCK7	1	1	1	1	2131	241.5	6.8	3.04	DOCK7	High	1
FALSE	Master Protein	Q18PE1-3	Isoform 3 of Protein Dok-7 OS=Homo sapiens OX=9606 GN=DOK7	6	1	1	1	608	63.9	6.9	0	DOK7	High	1
FALSE	Master Protein	Q9NY33	Dipeptidyl peptidase 3 OS=Homo sapiens OX=9606 GN=DPP3 PE=1 SV=2	4	1	1	1	737	82.5	5.1	0	DPP3	High	1
FALSE	Master Protein	Q8TD84	Cell adhesion molecule DSCAML1 OS=Homo sapiens OX=9606 GN=DSCAML1 PE=1 SV=2	2	1	1	1	2053	224.3	8.16	3.42	DSCAML1	High	1
FALSE	Master Protein	Q9NZJ0-2	Isoform 2 of Denticleless protein homolog OS=Homo sapiens OX=9606 GN=DTL	14	1	1	1	211	23.7	8.78	2.69	DTL	High	1
FALSE	Master Protein	Q9NRD9	Dual oxidase 1 OS=Homo sapiens OX=9606 GN=DUOX1 PE=1 SV=1	2	1	1	1	1551	177.1	7.9	0	DUOX1	High	1
FALSE	Master Protein	Q9NRD8	Dual oxidase 2 OS=Homo sapiens OX=9606 GN=DUOX2 PE=1 SV=2	3	1	1	1	1548	175.3	7.85	0	DUOX2	High	1
FALSE	Master Protein	Q4G0W2	Dual specificity phosphatase 28 OS=Homo sapiens OX=9606 GN=DUSP28 PE=1 SV=1	21	1	1	1	176	18.3	8.28	2.83	DUSP28	High	1
FALSE	Master Protein	O77932	Decapping and exoribonuclease protein OS=Homo sapiens OX=9606 GN=DXO PE=1 SV=2	6	1	1	1	396	44.9	7.69	2.35	DXO	High	1
FALSE	Master Protein	O75923	Dysferlin OS=Homo sapiens OX=9606 GN=DYSF PE=1 SV=1	2	1	1	1	2080	237.1	5.64	2.79	DYSF	High	1
FALSE	Master Protein	Q658K8	Putative elongation factor 1-delta-like protein OS=Homo sapiens OX=9606 GN=EEF1DP3 PE=5 SV=1	27	1	1	1	133	14.1	6.4	0	EEF1DP3	High	1
FALSE	Master Protein	Q8IY85	EF-hand calcium-binding domain-containing protein 13 OS=Homo sapiens OX=9606 GN=EFCAB13 PE=2 SV=2	2	1	1	1	973	110.1	6.57	2.82	EFCAB13	High	1
FALSE	Master Protein	Q96KS0-2	Isoform p40 of Prolyl hydroxylase EGLN2 OS=Homo sapiens OX=9606 GN=EGLN2	9	1	1	1	374	40.1	8.22	3.4	EGLN2	High	1
FALSE	Master Protein	Q14152	Eukaryotic translation initiation factor 3 subunit A OS=Homo sapiens OX=9606 GN=EIF3A PE=1 SV=1	3	1	1	1	1382	166.5	6.79	5.01	EIF3A	High	1
FALSE	Master Protein	O15371	Eukaryotic translation initiation factor 3 subunit D OS=Homo sapiens OX=9606 GN=EIF3D PE=1 SV=1	6	1	1	1	548	63.9	6.05	2.6	EIF3D	High	1
FALSE	Master Protein	P78344	Eukaryotic translation initiation factor 4 gamma 2 OS=Homo sapiens OX=9606 GN=EIF4G2 PE=1 SV=1	4	1	1	1	907	102.3	7.14	2.95	EIF4G2	High	1
FALSE	Master Protein	O00472	RNA polymerase II elongation factor ELL2 OS=Homo sapiens OX=9606 GN=ELL2 PE=1 SV=2	3	1	1	1	640	72.3	9	2.33	ELL2	High	1
FALSE	Master Protein	Q9NXB9	Elongation of very long chain fatty acids protein 2 OS=Homo sapiens OX=9606 GN=ELOVL2 PE=1 SV=2	3	1	1	1	296	34.6	9.26	1.92	ELOVL2	High	1
FALSE	Master Protein	O95163	Elongator complex protein 1 OS=Homo sapiens OX=9606 GN=ELP1 PE=1 SV=3	2	1	1	1	1332	150.2	5.94	2.81	ELP1	High	1
FALSE	Master Protein	Q9Y6C2-2	Isoform 2 of EMILIN-1 OS=Homo sapiens OX=9606 GN=EMILIN1	8	1	1	1	347	35.9	4.83	2.3	EMILIN1	High	1
FALSE	Master Protein	Q9NT22	EMILIN-3 OS=Homo sapiens OX=9606 GN=EMILIN3 PE=1 SV=2	6	1	2	1	766	82.6	7.72	3.1	EMILIN3	High	1
FALSE	Master Protein	Q09472	Histone acetyltransferase p300 OS=Homo sapiens OX=9606 GN=EP300 PE=1 SV=2	2	1	1	1	2414	264	8.5	2.99	EP300	High	1
FALSE	Master Protein	P21709	Ephrin type-A receptor 1 OS=Homo sapiens OX=9606 GN=EPHA1 PE=1 SV=4	4	1	1	1	976	108.1	6.64	0	EPHA1	High	1
FALSE	Master Protein	Q5T890	DNA excision repair protein ERCC-6-like 2 OS=Homo sapiens OX=9606 GN=ERCC6L2 PE=1 SV=2	4	2	2	2	1561	177	8.6	5.2	ERCC6L2	High	1
FALSE	Master Protein	Q06265	Exosome complex component RRP45 OS=Homo sapiens OX=9606 GN=EXOSC9 PE=1 SV=3	7	1	1	1	439	48.9	5.29	0	EXOSC9	High	1
FALSE	Master Protein	Q5T1H1-1	Isoform 1 of Protein eyes shut homolog OS=Homo sapiens OX=9606 GN=EYS	1	1	1	1	3144	348.2	5.73	2.66	EYS	High	1
FALSE	Master Protein	P00742	Coagulation factor X OS=Homo sapiens OX=9606 GN=F10 PE=1 SV=2	6	2	2	2	488	54.7	5.94	4.95	F10	High	1
FALSE	Master Protein	P00734	Prothrombin OS=Homo sapiens OX=9606 GN=F2 PE=1 SV=2	5	3	6	3	622	70	5.9	17.1	F2	High	1
FALSE	Master Protein	P00740	Coagulation factor IX OS=Homo sapiens OX=9606 GN=F9 PE=1 SV=2	8	1	2	1	461	51.7	5.47	2.89	F9	High	1
FALSE	Master Protein	Q6P587	Acylpyruvase FAHD1, mitochondrial OS=Homo sapiens OX=9606 GN=FAHD1 PE=1 SV=2	14	1	1	1	224	24.8	7.39	3.33	FAHD1	High	1
FALSE	Master Protein	Q6J272	Protein FAM166A OS=Homo sapiens OX=9606 GN=FAM166A PE=1 SV=1	23	2	2	2	317	36.1	7.81	3.09	FAM166A	High	1
FALSE	Master Protein	A8MTA8-2	Isoform 2 of Protein FAM166B OS=Homo sapiens OX=9606 GN=FAM166B	19	1	1	1	216	23.8	6.68	3.25	FAM166B	High	1
FALSE	Master Protein	A6NJV1	Protein FAM166C OS=Homo sapiens OX=9606 GN=FAM166C PE=3 SV=1	23	1	1	1	201	23.4	9.99	4.11	FAM166C	High	1
FALSE	Master Protein	Q8WUF8	Cotranscriptional regulator FAM172A OS=Homo sapiens OX=9606 GN=FAM172A PE=1 SV=1	5	1	1	1	416	47.9	6.09	3.04	FAM172A	High	1
FALSE	Master Protein	Q9H4H8	Protein FAM83D OS=Homo sapiens OX=9606 GN=FAM83D PE=1 SV=3	4	1	1	1	585	64.4	6.54	2.49	FAM83D	High	1
FALSE	Master Protein	P49327	Fatty acid synthase OS=Homo sapiens OX=9606 GN=FASN PE=1 SV=3	2	1	2	1	2511	273.3	6.44	0	FASN	High	1
FALSE	Master Protein	Q9NYQ8	Protocadherin Fat 2 OS=Homo sapiens OX=9606 GN=FAT2 PE=1 SV=2	1	1	1	1	4349	479	5.16	3.12	FAT2	High	1
FALSE	Master Protein	P35555	Fibrillin-1 OS=Homo sapiens OX=9606 GN=FBN1 PE=1 SV=4	1	2	2	2	2871	312.1	4.93	4.03	FBN1	High	1
FALSE	Master Protein	O75426	F-box only protein 24 OS=Homo sapiens OX=9606 GN=FBXO24 PE=1 SV=2	7	1	1	1	580	64.8	8.69	2.65	FBXO24	High	1
FALSE	Master Protein	P98174	FYVE, RhoGEF and PH domain-containing protein 1 OS=Homo sapiens OX=9606 GN=FGD1 PE=1 SV=2	5	1	1	1	961	106.5	6.58	0	FGD1	High	1
FALSE	Master Protein	P20930	Filaggrin OS=Homo sapiens OX=9606 GN=FLG PE=1 SV=3	1	1	1	1	4061	434.9	9.25	3.68	FLG	High	1
FALSE	Master Protein	P35916-1	Isoform 2 of Vascular endothelial growth factor receptor 3 OS=Homo sapiens OX=9606 GN=FLT4	3	1	1	1	1298	145.5	6.29	0	FLT4	High	1
FALSE	Master Protein	Q4VC44	FLYWCH-type zinc finger-containing protein 1 OS=Homo sapiens OX=9606 GN=FLYWCH1 PE=1 SV=2	3	1	1	1	716	80.1	8.34	2.39	FLYWCH1	High	1
FALSE	Master Protein	P02751	Fibronectin OS=Homo sapiens OX=9606 GN=FN1 PE=1 SV=5	0	1	1	1	2477	272.2	5.5	1.97	FN1	High	1
FALSE	Master Protein	P41439-4	Isoform 2 of Folate receptor gamma OS=Homo sapiens OX=9606 GN=FOLR3	16	1	1	1	172	17.8	8.87	3.04	FOLR3	High	1
FALSE	Master Protein	Q9P0K8	Forkhead box protein J2 OS=Homo sapiens OX=9606 GN=FOXJ2 PE=1 SV=1	9	1	1	1	574	62.4	6.7	3.05	FOXJ2	High	1
FALSE	Master Protein	Q08050	Forkhead box protein M1 OS=Homo sapiens OX=9606 GN=FOXM1 PE=1 SV=3	5	1	4	1	763	84.2	7.91	0	FOXM1	High	1
FALSE	Master Protein	Q9BXM9	FSD1-like protein OS=Homo sapiens OX=9606 GN=FSD1L PE=1 SV=2	6	1	1	1	530	59.5	6.2	0	FSD1L	High	1
FALSE	Master Protein	P02792	Ferritin light chain OS=Homo sapiens OX=9606 GN=FTL PE=1 SV=2	9	1	1	1	175	20	5.78	2.77	FTL	High	1
FALSE	Master Protein	Q13480	GRB2-associated-binding protein 1 OS=Homo sapiens OX=9606 GN=GAB1 PE=1 SV=2	6	1	1	1	694	76.6	5.96	0	GAB1	High	1
FALSE	Master Protein	Q2WGN9	GRB2-associated-binding protein 4 OS=Homo sapiens OX=9606 GN=GAB4 PE=2 SV=1	6	1	1	1	574	62.3	7.59	0	GAB4	High	1
FALSE	Master Protein	P31644	Gamma-aminobutyric acid receptor subunit alpha-5 OS=Homo sapiens OX=9606 GN=GABRA5 PE=1 SV=1	8	1	1	1	462	52.1	9.16	2.82	GABRA5	High	1
FALSE	Master Protein	Q99259	Glutamate decarboxylase 1 OS=Homo sapiens OX=9606 GN=GAD1 PE=1 SV=1	5	1	1	1	594	66.9	7.62	2.76	GAD1	High	1
FALSE	Master Protein	Q9H706-2	Isoform 2 of GRB2-associated and regulator of MAPK protein 1 OS=Homo sapiens OX=9606 GN=GAREM1	6	1	1	1	807	90	6.38	3.66	GAREM1	High	1
FALSE	Master Protein	Q86XJ1	GAS2-like protein 3 OS=Homo sapiens OX=9606 GN=GAS2L3 PE=1 SV=1	4	1	2	1	694	75.2	9.63	2.84	GAS2L3	High	1
FALSE	Master Protein	O60861-1	Isoform 1 of Growth arrest-specific protein 7 OS=Homo sapiens OX=9606 GN=GAS7	11	1	3	1	412	47.2	7.58	3.09	GAS7	High	1
FALSE	Master Protein	P55789	FAD-linked sulfhydryl oxidase ALR OS=Homo sapiens OX=9606 GN=GFER PE=1 SV=2	13	1	1	1	205	23.4	7.62	2.35	GFER	High	1
FALSE	Master Protein	O75223-4	Isoform 4 of Gamma-glutamylcyclotransferase OS=Homo sapiens OX=9606 GN=GGCT	23	1	1	1	166	19.1	9.5	3.26	GGCT	High	1
FALSE	Master Protein	P08151-3	Isoform 3 of Zinc finger protein GLI1 OS=Homo sapiens OX=9606 GN=GLI1	4	1	1	1	978	104.6	7.12	2.97	GLI1	High	1
FALSE	Master Protein	Q9NVN8	Guanine nucleotide-binding protein-like 3-like protein OS=Homo sapiens OX=9606 GN=GNL3L PE=1 SV=1	5	1	1	1	582	65.5	8.44	2.67	GNL3L	High	1
FALSE	Master Protein	O95872	G patch domain and ankyrin repeat-containing protein 1 OS=Homo sapiens OX=9606 GN=GPANK1 PE=1 SV=1	7	1	1	1	356	39.3	8.19	2.62	GPANK1	High	1
FALSE	Master Protein	Q5VW38	Protein GPR107 OS=Homo sapiens OX=9606 GN=GPR107 PE=1 SV=1	4	1	1	1	600	66.9	7.24	2.58	GPR107	High	1
FALSE	Master Protein	Q7Z2K8	G protein-regulated inducer of neurite outgrowth 1 OS=Homo sapiens OX=9606 GN=GPRIN1 PE=1 SV=2	7	2	2	2	1008	102.3	8.06	2.61	GPRIN1	High	1
FALSE	Master Protein	Q13002	Glutamate receptor ionotropic, kainate 2 OS=Homo sapiens OX=9606 GN=GRIK2 PE=1 SV=1	4	1	1	1	908	102.5	7.9	0	GRIK2	High	1
FALSE	Master Protein	P10412	Histone H1.4 OS=Homo sapiens OX=9606 GN=H1-4 PE=1 SV=2	31	7	8	7	219	21.9	11.03	22.33	H1-4	High	1
FALSE	Master Protein	Q5QNW6	Histone H2B type 2-F OS=Homo sapiens OX=9606 GN=H2BC18 PE=1 SV=3	38	6	8	2	126	13.9	10.32	22.78	H2BC18	High	1
FALSE	Master Protein	Q16778	Histone H2B type 2-E OS=Homo sapiens OX=9606 GN=H2BC21 PE=1 SV=3	38	6	8	2	126	13.9	10.32	22.48	H2BC21	High	1
FALSE	Master Protein	P62805	Histone H4 OS=Homo sapiens OX=9606 GN=H4C16 PE=1 SV=2	13	2	2	2	103	11.4	11.36	6.29	H4C1; H4C11; H4C12; H4C13; H4C14; H4C15; H4C16; H4C2; H4C3; H4C4; H4C5; H4C6; H4C8; H4C9	High	1
FALSE	Master Protein	P69905	Hemoglobin subunit alpha OS=Homo sapiens OX=9606 GN=HBA2 PE=1 SV=2	47	4	4	4	142	15.2	8.68	10.76	HBA1; HBA2	High	1
FALSE	Master Protein	P68871	Hemoglobin subunit beta OS=Homo sapiens OX=9606 GN=HBB PE=1 SV=2	9	1	1	1	147	16	7.28	2.7	HBB	High	1
FALSE	Master Protein	P53701	Holocytochrome c-type synthase OS=Homo sapiens OX=9606 GN=HCCS PE=1 SV=1	12	1	1	1	268	30.6	6.68	3.17	HCCS	High	1
FALSE	Master Protein	P51858	Hepatoma-derived growth factor OS=Homo sapiens OX=9606 GN=HDGF PE=1 SV=1	4	1	1	1	240	26.8	4.73	2.49	HDGF	High	1
FALSE	Master Protein	Q6MZM0	Ferroxidase HEPHL1 OS=Homo sapiens OX=9606 GN=HEPHL1 PE=1 SV=2	3	1	2	1	1159	131.5	6.74	0	HEPHL1	High	1
FALSE	Master Protein	Q15751	Probable E3 ubiquitin-protein ligase HERC1 OS=Homo sapiens OX=9606 GN=HERC1 PE=1 SV=2	0	1	1	1	4861	531.9	6.04	3.11	HERC1	High	1
FALSE	Master Protein	Q9H2X6	Homeodomain-interacting protein kinase 2 OS=Homo sapiens OX=9606 GN=HIPK2 PE=1 SV=2	3	1	1	1	1198	130.9	8.43	0	HIPK2	High	1
FALSE	Master Protein	P08397	Porphobilinogen deaminase OS=Homo sapiens OX=9606 GN=HMBS PE=1 SV=2	12	1	1	1	361	39.3	7.18	0	HMBS	High	1
FALSE	Master Protein	P05204	Non-histone chromosomal protein HMG-17 OS=Homo sapiens OX=9606 GN=HMGN2 PE=1 SV=3	17	1	2	1	90	9.4	9.99	6.51	HMGN2	High	1
FALSE	Master Protein	A6NHT5	Homeobox protein HMX3 OS=Homo sapiens OX=9606 GN=HMX3 PE=1 SV=1	8	1	1	1	357	37.8	8.12	2.59	HMX3	High	1
FALSE	Master Protein	Q9BUJ2	Heterogeneous nuclear ribonucleoprotein U-like protein 1 OS=Homo sapiens OX=9606 GN=HNRNPUL1 PE=1 SV=2	4	1	1	1	856	95.7	6.92	3.06	HNRNPUL1	High	1
FALSE	Master Protein	P09630-2	Isoform 2 of Homeobox protein Hox-C6 OS=Homo sapiens OX=9606 GN=HOXC6	23	1	1	1	153	17.8	9.7	3.32	HOXC6	High	1
FALSE	Master Protein	O43593	Lysine-specific demethylase hairless OS=Homo sapiens OX=9606 GN=HR PE=1 SV=5	3	1	1	1	1189	127.4	7.08	3.13	HR	High	1
FALSE	Master Protein	P35367	Histamine H1 receptor OS=Homo sapiens OX=9606 GN=HRH1 PE=1 SV=1	7	1	1	1	487	55.7	9.22	3.06	HRH1	High	1
FALSE	Master Protein	P14625	Endoplasmin OS=Homo sapiens OX=9606 GN=HSP90B1 PE=1 SV=1	1	1	1	1	803	92.4	4.84	2.24	HSP90B1	High	1
FALSE	Master Protein	P11021	Endoplasmic reticulum chaperone BiP OS=Homo sapiens OX=9606 GN=HSPA5 PE=1 SV=2	2	3	4	3	654	72.3	5.16	10.01	HSPA5	High	1
FALSE	Master Protein	Q8IXS8	Hyccin 2 OS=Homo sapiens OX=9606 GN=HYCC2 PE=1 SV=1	7	1	1	1	530	58.6	7.9	0	HYCC2	High	1
FALSE	Master Protein	P21815	Bone sialoprotein 2 OS=Homo sapiens OX=9606 GN=IBSP PE=1 SV=4	3	2	2	2	317	35.1	4.18	4.82	IBSP	High	1
FALSE	Master Protein	P17936	Insulin-like growth factor-binding protein 3 OS=Homo sapiens OX=9606 GN=IGFBP3 PE=1 SV=2	3	1	1	1	291	31.7	8.69	2.13	IGFBP3	High	1
FALSE	Master Protein	P24593	Insulin-like growth factor-binding protein 5 OS=Homo sapiens OX=9606 GN=IGFBP5 PE=1 SV=1	14	5	7	5	272	30.6	8.21	22.39	IGFBP5	High	1
FALSE	Master Protein	Q86VF2-5	Isoform 5 of Immunoglobulin-like and fibronectin type III domain-containing protein 1 OS=Homo sapiens OX=9606 GN=IGFN1	2	2	4	2	3708	383.6	5.99	11	IGFN1	High	1
FALSE	Master Protein	Q9UPX0-2	Isoform 2 of Protein turtle homolog B OS=Homo sapiens OX=9606 GN=IGSF9B	3	1	2	1	1437	156.8	7.01	6.42	IGSF9B	High	1
FALSE	Master Protein	Q13007-3	Isoform 3 of Interleukin-24 OS=Homo sapiens OX=9606 GN=IL24	27	1	1	1	154	17.7	8.69	0	IL24	High	1
FALSE	Master Protein	Q12906	Interleukin enhancer-binding factor 3 OS=Homo sapiens OX=9606 GN=ILF3 PE=1 SV=3	4	1	1	1	894	95.3	8.76	2.68	ILF3	High	1
FALSE	Master Protein	P32019-2	Isoform 2 of Type II inositol 1,4,5-trisphosphate 5-phosphatase OS=Homo sapiens OX=9606 GN=INPP5B	4	1	1	1	913	103.9	5.36	2.84	INPP5B	High	1
FALSE	Master Protein	Q9H0B3-4	Isoform 4 of IQ domain-containing protein N OS=Homo sapiens OX=9606 GN=IQCN	2	1	1	1	1367	147.2	10.17	2.35	IQCN	High	1
FALSE	Master Protein	Q5JU85	IQ motif and SEC7 domain-containing protein 2 OS=Homo sapiens OX=9606 GN=IQSEC2 PE=1 SV=2	2	1	1	1	1488	162.7	8.56	2.53	IQSEC2	High	1
FALSE	Master Protein	Q6NXR0	Interferon-inducible GTPase 5 OS=Homo sapiens OX=9606 GN=IRGC PE=1 SV=1	6	1	1	1	463	50.3	5.35	2.87	IRGC	High	1
FALSE	Master Protein	Q9UKX5	Integrin alpha-11 OS=Homo sapiens OX=9606 GN=ITGA11 PE=1 SV=2	3	1	1	1	1188	133.4	6.7	2.73	ITGA11	High	1
FALSE	Master Protein	P20701	Integrin alpha-L OS=Homo sapiens OX=9606 GN=ITGAL PE=1 SV=3	3	1	1	1	1170	128.7	5.63	0	ITGAL	High	1
FALSE	Master Protein	P26440	Isovaleryl-CoA dehydrogenase, mitochondrial OS=Homo sapiens OX=9606 GN=IVD PE=1 SV=2	5	1	1	1	426	46.6	8.05	2.4	IVD	High	1
FALSE	Master Protein	Q92613	Protein Jade-3 OS=Homo sapiens OX=9606 GN=JADE3 PE=1 SV=1	4	1	1	1	823	93.7	7.18	3.4	JADE3	High	1
FALSE	Master Protein	O60229	Kalirin OS=Homo sapiens OX=9606 GN=KALRN PE=1 SV=3	1	1	1	1	2986	340	6.07	0	KALRN	High	1
FALSE	Master Protein	O75449	Katanin p60 ATPase-containing subunit A1 OS=Homo sapiens OX=9606 GN=KATNA1 PE=1 SV=1	1	1	1	1	491	55.9	6.9	1.91	KATNA1	High	1
FALSE	Master Protein	C9JR72	Kelch repeat and BTB domain-containing protein 13 OS=Homo sapiens OX=9606 GN=KBTBD13 PE=1 SV=1	9	1	1	1	458	49.5	5.71	2.65	KBTBD13	High	1
FALSE	Master Protein	Q14003	Potassium voltage-gated channel subfamily C member 3 OS=Homo sapiens OX=9606 GN=KCNC3 PE=1 SV=3	5	1	1	1	757	80.5	6.54	3.71	KCNC3	High	1
FALSE	Master Protein	O95259	Potassium voltage-gated channel subfamily H member 1 OS=Homo sapiens OX=9606 GN=KCNH1 PE=1 SV=1	6	2	2	2	989	111.4	7.58	5.56	KCNH1	High	1
FALSE	Master Protein	B7U540	Inward rectifier potassium channel 18 OS=Homo sapiens OX=9606 GN=KCNJ18 PE=1 SV=3	8	1	1	1	433	48.8	6.14	2.83	KCNJ18	High	1
FALSE	Master Protein	P41229	Lysine-specific demethylase 5C OS=Homo sapiens OX=9606 GN=KDM5C PE=1 SV=2	3	1	1	1	1560	175.6	5.58	3.22	KDM5C	High	1
FALSE	Master Protein	Q9ULI4	Kinesin-like protein KIF26A OS=Homo sapiens OX=9606 GN=KIF26A PE=1 SV=3	2	1	1	1	1882	194.5	8.81	4.49	KIF26A	High	1
FALSE	Master Protein	Q2KJY2	Kinesin-like protein KIF26B OS=Homo sapiens OX=9606 GN=KIF26B PE=1 SV=1	4	2	2	2	2108	223.7	8.44	3.08	KIF26B	High	1
FALSE	Master Protein	Q8NBE8	Kelch-like protein 23 OS=Homo sapiens OX=9606 GN=KLHL23 PE=1 SV=1	4	1	1	1	558	63.9	5.62	2.89	KLHL23	High	1
FALSE	Master Protein	Q9NXS3	Kelch-like protein 28 OS=Homo sapiens OX=9606 GN=KLHL28 PE=2 SV=2	7	1	1	1	571	64.2	6.14	4.04	KLHL28	High	1
FALSE	Master Protein	O14686-3	Isoform 3 of Histone-lysine N-methyltransferase 2D OS=Homo sapiens OX=9606 GN=KMT2D	2	3	3	3	5540	593.3	5.58	8.82	KMT2D	High	1
FALSE	Master Protein	Q9NQR1	N-lysine methyltransferase KMT5A OS=Homo sapiens OX=9606 GN=KMT5A PE=1 SV=3	7	1	1	1	393	42.9	9.66	3.03	KMT5A	High	1
FALSE	Master Protein	Q76NI1	Kinase non-catalytic C-lobe domain-containing protein 1 OS=Homo sapiens OX=9606 GN=KNDC1 PE=2 SV=2	2	1	1	1	1749	191.3	6.16	2.71	KNDC1	High	1
FALSE	Master Protein	P01042-2	Isoform LMW of Kininogen-1 OS=Homo sapiens OX=9606 GN=KNG1	7	3	3	3	427	47.9	6.65	8.33	KNG1	High	1
FALSE	Master Protein	P04264	Keratin, type II cytoskeletal 1 OS=Homo sapiens OX=9606 GN=KRT1 PE=1 SV=6	13	5	5	5	644	66	8.12	11.46	KRT1	High	1
FALSE	Master Protein	P19012	Keratin, type I cytoskeletal 15 OS=Homo sapiens OX=9606 GN=KRT15 PE=1 SV=3	11	1	1	1	456	49.2	4.77	3.68	KRT15	High	1
FALSE	Master Protein	P05783	Keratin, type I cytoskeletal 18 OS=Homo sapiens OX=9606 GN=KRT18 PE=1 SV=2	9	1	1	1	430	48	5.45	2.61	KRT18	High	1
FALSE	Master Protein	P08727	Keratin, type I cytoskeletal 19 OS=Homo sapiens OX=9606 GN=KRT19 PE=1 SV=4	10	1	1	1	400	44.1	5.14	2.76	KRT19	High	1
FALSE	Master Protein	P35527	Keratin, type I cytoskeletal 9 OS=Homo sapiens OX=9606 GN=KRT9 PE=1 SV=3	3	2	2	2	623	62	5.24	4.89	KRT9	High	1
FALSE	Master Protein	Q659C4	La-related protein 1B OS=Homo sapiens OX=9606 GN=LARP1B PE=1 SV=2	4	1	1	1	914	105.3	7.61	2.73	LARP1B	High	1
FALSE	Master Protein	Q15031	Leucine--tRNA ligase, mitochondrial OS=Homo sapiens OX=9606 GN=LARS2 PE=1 SV=2	4	1	1	1	903	101.9	8.22	0	LARS2	High	1
FALSE	Master Protein	Q86U70-3	Isoform 2 of LIM domain-binding protein 1 OS=Homo sapiens OX=9606 GN=LDB1	9	1	1	1	316	36.4	8.63	3.19	LDB1	High	1
FALSE	Master Protein	Q08380	Galectin-3-binding protein OS=Homo sapiens OX=9606 GN=LGALS3BP PE=1 SV=1	4	1	1	1	585	65.3	5.27	2.39	LGALS3BP	High	1
FALSE	Master Protein	Q5TDP6	Lengsin OS=Homo sapiens OX=9606 GN=LGSN PE=1 SV=1	6	1	1	1	509	57.2	6.35	3.07	LGSN	High	1
FALSE	Master Protein	Q8N423	Leukocyte immunoglobulin-like receptor subfamily B member 2 OS=Homo sapiens OX=9606 GN=LILRB2 PE=1 SV=5	7	1	1	1	597	65	7.34	3.63	LILRB2	High	1
FALSE	Master Protein	P29536	Leiomodin-1 OS=Homo sapiens OX=9606 GN=LMOD1 PE=1 SV=3	2	1	1	1	600	67	9.33	1.97	LMOD1	High	1
FALSE	Master Protein	Q496Y0	LON peptidase N-terminal domain and RING finger protein 3 OS=Homo sapiens OX=9606 GN=LONRF3 PE=1 SV=1	6	1	1	1	759	84.4	7.25	2.73	LONRF3	High	1
FALSE	Master Protein	Q96II8	DISP complex protein LRCH3 OS=Homo sapiens OX=9606 GN=LRCH3 PE=1 SV=2	6	1	1	1	777	86	6.71	2.88	LRCH3	High	1
FALSE	Master Protein	Q07954	Prolow-density lipoprotein receptor-related protein 1 OS=Homo sapiens OX=9606 GN=LRP1 PE=1 SV=2	1	1	1	1	4544	504.3	5.39	3.5	LRP1	High	1
FALSE	Master Protein	Q9P2M1	LRP2-binding protein OS=Homo sapiens OX=9606 GN=LRP2BP PE=1 SV=2	11	1	3	1	347	39.8	7.9	3.31	LRP2BP	High	1
FALSE	Master Protein	P51884	Lumican OS=Homo sapiens OX=9606 GN=LUM PE=1 SV=2	7	2	2	2	338	38.4	6.61	5.37	LUM	High	1
FALSE	Master Protein	Q6UWQ5-2	Isoform 2 of Lysozyme-like protein 1 OS=Homo sapiens OX=9606 GN=LYZL1	13	1	1	1	194	21.6	8.27	2.54	LYZL1	High	1
FALSE	Master Protein	Q13477	Mucosal addressin cell adhesion molecule 1 OS=Homo sapiens OX=9606 GN=MADCAM1 PE=1 SV=2	2	1	1	1	382	40.1	5.12	2.11	MADCAM1	High	1
FALSE	Master Protein	Q96QZ7	Membrane-associated guanylate kinase, WW and PDZ domain-containing protein 1 OS=Homo sapiens OX=9606 GN=MAGI1 PE=1 SV=3	3	1	1	1	1491	164.5	7.58	0	MAGI1	High	1
FALSE	Master Protein	O14733-2	Isoform 2 of Dual specificity mitogen-activated protein kinase kinase 7 OS=Homo sapiens OX=9606 GN=MAP2K7	5	1	1	1	462	51.8	9.22	2.32	MAP2K7	High	1
FALSE	Master Protein	P10636	Microtubule-associated protein tau OS=Homo sapiens OX=9606 GN=MAPT PE=1 SV=5	6	1	1	1	758	78.9	6.71	2.94	MAPT	High	1
FALSE	Master Protein	P29966	Myristoylated alanine-rich C-kinase substrate OS=Homo sapiens OX=9606 GN=MARCKS PE=1 SV=4	13	1	1	1	332	31.5	4.45	4.05	MARCKS	High	1
FALSE	Master Protein	O15021	Microtubule-associated serine/threonine-protein kinase 4 OS=Homo sapiens OX=9606 GN=MAST4 PE=1 SV=4	1	1	1	1	2623	283.9	8.62	2.77	MAST4	High	1
FALSE	Master Protein	P33992	DNA replication licensing factor MCM5 OS=Homo sapiens OX=9606 GN=MCM5 PE=1 SV=5	6	1	3	1	734	82.2	8.37	9.39	MCM5	High	1
FALSE	Master Protein	Q8IZK6	Mucolipin-2 OS=Homo sapiens OX=9606 GN=MCOLN2 PE=1 SV=2	5	1	1	1	566	65.9	7.61	2.88	MCOLN2	High	1
FALSE	Master Protein	Q71F56	Mediator of RNA polymerase II transcription subunit 13-like OS=Homo sapiens OX=9606 GN=MED13L PE=1 SV=1	1	1	1	1	2210	242.4	6.04	2.42	MED13L	High	1
FALSE	Master Protein	Q9NQ76	Matrix extracellular phosphoglycoprotein OS=Homo sapiens OX=9606 GN=MEPE PE=1 SV=1	6	3	5	3	525	58.4	8.57	12.79	MEPE	High	1
FALSE	Master Protein	Q8N6R0-1	Isoform 4 of eEF1A lysine and N-terminal methyltransferase OS=Homo sapiens OX=9606 GN=METTL13	7	1	3	1	543	61.1	6.14	0	METTL13	High	1
FALSE	Master Protein	Q86XN8	RNA-binding protein MEX3D OS=Homo sapiens OX=9606 GN=MEX3D PE=1 SV=3	7	1	1	1	651	64.8	5.35	0	MEX3D	High	1
FALSE	Master Protein	Q8IVT2	Mitotic interactor and substrate of PLK1 OS=Homo sapiens OX=9606 GN=MISP PE=1 SV=1	5	1	1	1	679	75.3	6.83	2.95	MISP	High	1
FALSE	Master Protein	P55198	Protein AF-17 OS=Homo sapiens OX=9606 GN=MLLT6 PE=1 SV=3	2	1	1	1	1093	112	8.62	3.05	MLLT6	High	1
FALSE	Master Protein	Q13724	Mannosyl-oligosaccharide glucosidase OS=Homo sapiens OX=9606 GN=MOGS PE=1 SV=5	3	1	1	1	837	91.9	8.9	2.75	MOGS	High	1
FALSE	Master Protein	P05164	Myeloperoxidase OS=Homo sapiens OX=9606 GN=MPO PE=1 SV=1	3	1	1	1	745	83.8	8.97	2.65	MPO	High	1
FALSE	Master Protein	Q9NXJ0	Membrane-spanning 4-domains subfamily A member 12 OS=Homo sapiens OX=9606 GN=MS4A12 PE=1 SV=2	15	1	2	1	267	28.1	7.27	6.55	MS4A12	High	1
FALSE	Master Protein	O43347	RNA-binding protein Musashi homolog 1 OS=Homo sapiens OX=9606 GN=MSI1 PE=1 SV=1	9	1	1	1	362	39.1	7.85	0	MSI1	High	1
FALSE	Master Protein	P11586	C-1-tetrahydrofolate synthase, cytoplasmic OS=Homo sapiens OX=9606 GN=MTHFD1 PE=1 SV=4	4	1	1	1	935	101.5	7.3	0	MTHFD1	High	1
FALSE	Master Protein	Q9Y216	Myotubularin-related protein 7 OS=Homo sapiens OX=9606 GN=MTMR7 PE=1 SV=3	5	1	1	1	660	75.8	6.35	2.8	MTMR7	High	1
FALSE	Master Protein	Q99707	Methionine synthase OS=Homo sapiens OX=9606 GN=MTR PE=1 SV=2	3	1	1	1	1265	140.4	5.58	3.27	MTR	High	1
FALSE	Master Protein	Q8WXI7	Mucin-16 OS=Homo sapiens OX=9606 GN=MUC16 PE=1 SV=3	1	4	4	4	14507	1518.2	5.26	13.07	MUC16	High	1
FALSE	Master Protein	Q7Z5P9	Mucin-19 OS=Homo sapiens OX=9606 GN=MUC19 PE=1 SV=3	0	1	1	1	8384	804.8	5.01	2.6	MUC19	High	1
FALSE	Master Protein	Q02505	Mucin-3A OS=Homo sapiens OX=9606 GN=MUC3A PE=1 SV=3	1	1	1	1	3323	344.9	5.29	0	MUC3A	High	1
FALSE	Master Protein	P98088	Mucin-5AC OS=Homo sapiens OX=9606 GN=MUC5AC PE=1 SV=4	1	1	1	1	5654	585.2	7.02	2.78	MUC5AC	High	1
FALSE	Master Protein	Q9NR99	Matrix-remodeling-associated protein 5 OS=Homo sapiens OX=9606 GN=MXRA5 PE=1 SV=3	1	1	1	1	2828	312	8.32	2.36	MXRA5	High	1
FALSE	Master Protein	Q14896	Myosin-binding protein C, cardiac-type OS=Homo sapiens OX=9606 GN=MYBPC3 PE=1 SV=4	2	1	1	1	1274	140.7	6.65	2.82	MYBPC3	High	1
FALSE	Master Protein	P35579	Myosin-9 OS=Homo sapiens OX=9606 GN=MYH9 PE=1 SV=4	3	4	4	4	1960	226.4	5.6	12.04	MYH9	High	1
FALSE	Master Protein	Q9H1R3	Myosin light chain kinase 2, skeletal/cardiac muscle OS=Homo sapiens OX=9606 GN=MYLK2 PE=1 SV=3	5	1	1	1	596	64.6	7.02	2.31	MYLK2	High	1
FALSE	Master Protein	Q9H0A0	RNA cytidine acetyltransferase OS=Homo sapiens OX=9606 GN=NAT10 PE=1 SV=2	3	1	1	1	1025	115.7	8.27	2.62	NAT10	High	1
FALSE	Master Protein	Q8IVL0	Neuron navigator 3 OS=Homo sapiens OX=9606 GN=NAV3 PE=1 SV=3	1	1	1	1	2385	255.5	8.76	2.46	NAV3	High	1
FALSE	Master Protein	Q8NFP9	Neurobeachin OS=Homo sapiens OX=9606 GN=NBEA PE=1 SV=3	1	1	1	1	2946	327.6	6.18	3.7	NBEA	High	1
FALSE	Master Protein	O15394	Neural cell adhesion molecule 2 OS=Homo sapiens OX=9606 GN=NCAM2 PE=1 SV=2	5	1	1	1	837	93	5.6	0	NCAM2	High	1
FALSE	Master Protein	Q15021	Condensin complex subunit 1 OS=Homo sapiens OX=9606 GN=NCAPD2 PE=1 SV=3	2	1	1	1	1401	157.1	6.61	2.95	NCAPD2	High	1
FALSE	Master Protein	Q15788	Nuclear receptor coactivator 1 OS=Homo sapiens OX=9606 GN=NCOA1 PE=1 SV=3	3	1	1	1	1441	156.7	6.2	0	NCOA1	High	1
FALSE	Master Protein	Q14686	Nuclear receptor coactivator 6 OS=Homo sapiens OX=9606 GN=NCOA6 PE=1 SV=3	2	1	1	1	2063	219	9.36	2.73	NCOA6	High	1
FALSE	Master Protein	O75376	Nuclear receptor corepressor 1 OS=Homo sapiens OX=9606 GN=NCOR1 PE=1 SV=2	1	1	1	1	2440	270	7.11	2.73	NCOR1	High	1
FALSE	Master Protein	Q9BTX1-4	Isoform 4 of Nucleoporin NDC1 OS=Homo sapiens OX=9606 GN=NDC1	7	1	1	1	542	61	8.85	2.75	NDC1	High	1
FALSE	Master Protein	Q9UHB4	NADPH-dependent diflavin oxidoreductase 1 OS=Homo sapiens OX=9606 GN=NDOR1 PE=1 SV=1	7	1	1	1	597	66.7	6.35	3.05	NDOR1	High	1
FALSE	Master Protein	O75306	NADH dehydrogenase [ubiquinone] iron-sulfur protein 2, mitochondrial OS=Homo sapiens OX=9606 GN=NDUFS2 PE=1 SV=2	9	1	1	1	463	52.5	7.55	3.53	NDUFS2	High	1
FALSE	Master Protein	Q8TAT5	Endonuclease 8-like 3 OS=Homo sapiens OX=9606 GN=NEIL3 PE=1 SV=3	5	1	1	1	605	67.7	9	2.68	NEIL3	High	1
FALSE	Master Protein	P51957	Serine/threonine-protein kinase Nek4 OS=Homo sapiens OX=9606 GN=NEK4 PE=1 SV=2	5	1	1	1	841	94.5	7.9	2.99	NEK4	High	1
FALSE	Master Protein	Q99519	Sialidase-1 OS=Homo sapiens OX=9606 GN=NEU1 PE=1 SV=1	9	1	1	1	415	45.4	5.88	0	NEU1	High	1
FALSE	Master Protein	O76050	E3 ubiquitin-protein ligase NEURL1 OS=Homo sapiens OX=9606 GN=NEURL1 PE=2 SV=1	7	1	1	1	574	61.8	8.51	0	NEURL1	High	1
FALSE	Master Protein	Q16649	Nuclear factor interleukin-3-regulated protein OS=Homo sapiens OX=9606 GN=NFIL3 PE=1 SV=2	9	1	1	1	462	51.4	7.18	2.87	NFIL3	High	1
FALSE	Master Protein	Q8N4C6	Ninein OS=Homo sapiens OX=9606 GN=NIN PE=1 SV=4	4	2	2	2	2090	243.1	5.03	0	NIN	High	1
FALSE	Master Protein	A6NCS4	Homeobox protein Nkx-2.6 OS=Homo sapiens OX=9606 GN=NKX2-6 PE=1 SV=1	11	1	1	1	301	32.1	9.88	2.64	NKX2-6	High	1
FALSE	Master Protein	P15531	Nucleoside diphosphate kinase A OS=Homo sapiens OX=9606 GN=NME1 PE=1 SV=1	19	1	1	1	152	17.1	6.19	0	NME1	High	1
FALSE	Master Protein	Q5C9Z4	Nucleolar MIF4G domain-containing protein 1 OS=Homo sapiens OX=9606 GN=NOM1 PE=1 SV=1	5	1	1	1	860	96.2	8.1	3.83	NOM1	High	1
FALSE	Master Protein	Q9UM47	Neurogenic locus notch homolog protein 3 OS=Homo sapiens OX=9606 GN=NOTCH3 PE=1 SV=2	1	1	1	1	2321	243.5	5.39	2.31	NOTCH3	High	1
FALSE	Master Protein	Q86UR1-3	Isoform 3 of NADPH oxidase activator 1 OS=Homo sapiens OX=9606 GN=NOXA1	6	1	2	1	427	45.2	5.44	5.28	NOXA1	High	1
FALSE	Master Protein	P06748	Nucleophosmin OS=Homo sapiens OX=9606 GN=NPM1 PE=1 SV=2	7	1	1	1	294	32.6	4.78	2.47	NPM1	High	1
FALSE	Master Protein	O00482	Nuclear receptor subfamily 5 group A member 2 OS=Homo sapiens OX=9606 GN=NR5A2 PE=1 SV=2	6	1	1	1	541	61.3	7.88	2.73	NR5A2	High	1
FALSE	Master Protein	Q9UHY1	Nuclear receptor-binding protein OS=Homo sapiens OX=9606 GN=NRBP1 PE=1 SV=1	7	1	1	1	535	59.8	5.08	0	NRBP1	High	1
FALSE	Master Protein	P56975	Pro-neuregulin-3, membrane-bound isoform OS=Homo sapiens OX=9606 GN=NRG3 PE=1 SV=1	7	1	1	1	720	77.9	7.66	2.72	NRG3	High	1
FALSE	Master Protein	Q9BQI9	Nuclear receptor-interacting protein 2 OS=Homo sapiens OX=9606 GN=NRIP2 PE=1 SV=3	10	2	2	2	281	31.3	8.4	5.37	NRIP2	High	1
FALSE	Master Protein	P30989	Neurotensin receptor type 1 OS=Homo sapiens OX=9606 GN=NTSR1 PE=1 SV=2	5	1	1	1	418	46.2	9.35	2.67	NTSR1	High	1
FALSE	Master Protein	P35658	Nuclear pore complex protein Nup214 OS=Homo sapiens OX=9606 GN=NUP214 PE=1 SV=2	2	1	2	1	2090	213.5	7.47	7.81	NUP214	High	1
FALSE	Master Protein	Q5VST9	Obscurin OS=Homo sapiens OX=9606 GN=OBSCN PE=1 SV=3	1	3	3	3	7968	867.9	5.99	8.55	OBSCN	High	1
FALSE	Master Protein	Q9NRN5	Olfactomedin-like protein 3 OS=Homo sapiens OX=9606 GN=OLFML3 PE=2 SV=1	2	1	1	1	406	46	6.57	1.93	OLFML3	High	1
FALSE	Master Protein	O60313	Dynamin-like 120 kDa protein, mitochondrial OS=Homo sapiens OX=9606 GN=OPA1 PE=1 SV=3	4	1	1	1	960	111.6	7.87	3	OPA1	High	1
FALSE	Master Protein	O76000	Putative olfactory receptor 2B3 OS=Homo sapiens OX=9606 GN=OR2B3 PE=3 SV=1	12	1	4	1	313	35.5	8.44	3.68	OR2B3	High	1
FALSE	Master Protein	A6NET4	Olfactory receptor 5K3 OS=Homo sapiens OX=9606 GN=OR5K3 PE=3 SV=1	23	2	3	2	321	36.7	8.02	3.21	OR5K3	High	1
FALSE	Master Protein	Q8NGM9	Olfactory receptor 8D4 OS=Homo sapiens OX=9606 GN=OR8D4 PE=2 SV=1	13	1	1	1	314	35	8.72	0	OR8D4	High	1
FALSE	Master Protein	P22059	Oxysterol-binding protein 1 OS=Homo sapiens OX=9606 GN=OSBP PE=1 SV=1	7	1	1	1	807	89.4	7.3	2.99	OSBP	High	1
FALSE	Master Protein	Q9BXB4	Oxysterol-binding protein-related protein 11 OS=Homo sapiens OX=9606 GN=OSBPL11 PE=1 SV=2	5	1	1	1	747	83.6	7.06	3.23	OSBPL11	High	1
FALSE	Master Protein	Q7RTM1	Proton channel OTOP1 OS=Homo sapiens OX=9606 GN=OTOP1 PE=2 SV=1	6	1	1	1	612	67.3	8.41	0	OTOP1	High	1
FALSE	Master Protein	Q12889	Oviduct-specific glycoprotein OS=Homo sapiens OX=9606 GN=OVGP1 PE=2 SV=1	6	1	1	1	678	75.4	8.78	4.23	OVGP1	High	1
FALSE	Master Protein	Q13153	Serine/threonine-protein kinase PAK 1 OS=Homo sapiens OX=9606 GN=PAK1 PE=1 SV=2	5	1	1	1	545	60.6	5.76	3.13	PAK1	High	1
FALSE	Master Protein	Q8IXS6	Paralemmin-2 OS=Homo sapiens OX=9606 GN=PALM2 PE=1 SV=3	12	1	2	1	379	42.2	5.1	2.83	PALM2	High	1
FALSE	Master Protein	Q8N3A8	Protein mono-ADP-ribosyltransferase PARP8 OS=Homo sapiens OX=9606 GN=PARP8 PE=1 SV=1	4	1	2	1	854	95.8	8.28	2.94	PARP8	High	1
FALSE	Master Protein	P57721	Poly(rC)-binding protein 3 OS=Homo sapiens OX=9606 GN=PCBP3 PE=1 SV=2	6	1	1	1	371	39.4	8.07	2.31	PCBP3	High	1
FALSE	Master Protein	Q9Y5H7	Protocadherin alpha-5 OS=Homo sapiens OX=9606 GN=PCDHA5 PE=2 SV=1	4	1	1	1	936	102	5.43	2.87	PCDHA5	High	1
FALSE	Master Protein	Q9UN72	Protocadherin alpha-7 OS=Homo sapiens OX=9606 GN=PCDHA7 PE=2 SV=1	3	1	1	1	937	100.8	5.22	2.97	PCDHA7	High	1
FALSE	Master Protein	Q9Y5G6	Protocadherin gamma-A7 OS=Homo sapiens OX=9606 GN=PCDHGA7 PE=2 SV=1	5	1	1	1	932	101.7	4.88	0	PCDHGA7	High	1
FALSE	Master Protein	P16519	Neuroendocrine convertase 2 OS=Homo sapiens OX=9606 GN=PCSK2 PE=1 SV=2	7	1	1	1	638	70.5	6.49	2.96	PCSK2	High	1
FALSE	Master Protein	Q13087	Protein disulfide-isomerase A2 OS=Homo sapiens OX=9606 GN=PDIA2 PE=1 SV=2	7	1	1	1	525	58.2	4.98	0	PDIA2	High	1
FALSE	Master Protein	Q86YL7	Podoplanin OS=Homo sapiens OX=9606 GN=PDPN PE=1 SV=3	20	1	1	1	162	16.7	4.5	2.67	PDPN	High	1
FALSE	Master Protein	P56645	Period circadian protein homolog 3 OS=Homo sapiens OX=9606 GN=PER3 PE=1 SV=4	3	1	1	1	1201	131.8	6.89	2.77	PER3	High	1
FALSE	Master Protein	P17858	ATP-dependent 6-phosphofructokinase, liver type OS=Homo sapiens OX=9606 GN=PFKL PE=1 SV=6	6	1	1	1	780	85	7.5	0	PFKL	High	1
FALSE	Master Protein	Q96PD5	N-acetylmuramoyl-L-alanine amidase OS=Homo sapiens OX=9606 GN=PGLYRP2 PE=1 SV=1	7	1	1	1	576	62.2	7.55	0	PGLYRP2	High	1
FALSE	Master Protein	Q93100	Phosphorylase b kinase regulatory subunit beta OS=Homo sapiens OX=9606 GN=PHKB PE=1 SV=3	3	1	1	1	1093	124.8	6.95	0	PHKB	High	1
FALSE	Master Protein	Q8NG27	E3 ubiquitin-protein ligase Praja-1 OS=Homo sapiens OX=9606 GN=PJA1 PE=1 SV=2	7	1	1	1	643	71	5.17	3.31	PJA1	High	1
FALSE	Master Protein	Q86WI1	Fibrocystin-L OS=Homo sapiens OX=9606 GN=PKHD1L1 PE=2 SV=2	0	1	2	1	4243	465.4	6.11	4.96	PKHD1L1	High	1
FALSE	Master Protein	Q8NCC3	Phospholipase A2 group XV OS=Homo sapiens OX=9606 GN=PLA2G15 PE=1 SV=2	6	1	1	1	412	46.6	6.73	2.97	PLA2G15	High	1
FALSE	Master Protein	P14555	Phospholipase A2, membrane associated OS=Homo sapiens OX=9606 GN=PLA2G2A PE=1 SV=2	5	1	1	1	144	16.1	9.23	2.05	PLA2G2A	High	1
FALSE	Master Protein	Q3MJ16	Cytosolic phospholipase A2 epsilon OS=Homo sapiens OX=9606 GN=PLA2G4E PE=1 SV=4	5	1	1	1	868	99.1	5.64	0	PLA2G4E	High	1
FALSE	Master Protein	P19174	1-phosphatidylinositol 4,5-bisphosphate phosphodiesterase gamma-1 OS=Homo sapiens OX=9606 GN=PLCG1 PE=1 SV=1	6	2	5	2	1290	148.4	6.05	13.87	PLCG1	High	1
FALSE	Master Protein	Q4KWH8	1-phosphatidylinositol 4,5-bisphosphate phosphodiesterase eta-1 OS=Homo sapiens OX=9606 GN=PLCH1 PE=1 SV=1	2	1	1	1	1693	189.1	7.74	2.58	PLCH1	High	1
FALSE	Master Protein	Q96PX9	Pleckstrin homology domain-containing family G member 4B OS=Homo sapiens OX=9606 GN=PLEKHG4B PE=1 SV=4	4	1	2	1	1271	139.6	6.79	3.4	PLEKHG4B	High	1
FALSE	Master Protein	Q496M5	Inactive serine/threonine-protein kinase PLK5 OS=Homo sapiens OX=9606 GN=PLK5 PE=1 SV=4	7	1	1	1	336	36.3	6.47	2.67	PLK5	High	1
FALSE	Master Protein	Q6UX71-2	Isoform 2 of Plexin domain-containing protein 2 OS=Homo sapiens OX=9606 GN=PLXDC2	6	1	1	1	480	53.9	6.48	3.12	PLXDC2	High	1
FALSE	Master Protein	P29590	Protein PML OS=Homo sapiens OX=9606 GN=PML PE=1 SV=3	5	1	1	1	882	97.5	6.21	3.46	PML	High	1
FALSE	Master Protein	Q9NVS9	Pyridoxine-5'-phosphate oxidase OS=Homo sapiens OX=9606 GN=PNPO PE=1 SV=1	15	2	2	2	261	30	7.06	5.94	PNPO	High	1
FALSE	Master Protein	Q6UW63	Protein O-glucosyltransferase 2 OS=Homo sapiens OX=9606 GN=POGLUT2 PE=1 SV=1	8	1	2	1	502	58	7.71	3.65	POGLUT2	High	1
FALSE	Master Protein	O15446	DNA-directed RNA polymerase I subunit RPA34 OS=Homo sapiens OX=9606 GN=POLR1G PE=1 SV=1	7	1	1	1	510	55	8.51	2.89	POLR1G	High	1
FALSE	Master Protein	Q6EEV4	DNA-directed RNA polymerase II subunit GRINL1A, isoforms 4/5 OS=Homo sapiens OX=9606 GN=POLR2M PE=1 SV=1	33	1	1	1	148	15.1	8.37	0	POLR2M	High	1
FALSE	Master Protein	P49335	POU domain, class 3, transcription factor 4 OS=Homo sapiens OX=9606 GN=POU3F4 PE=1 SV=2	9	1	1	1	361	39.4	7.52	2.78	POU3F4	High	1
FALSE	Master Protein	Q01860	POU domain, class 5, transcription factor 1 OS=Homo sapiens OX=9606 GN=POU5F1 PE=1 SV=1	9	1	1	1	360	38.5	5.94	2.75	POU5F1	High	1
FALSE	Master Protein	Q6PFW1	Inositol hexakisphosphate and diphosphoinositol-pentakisphosphate kinase 1 OS=Homo sapiens OX=9606 GN=PPIP5K1 PE=1 SV=1	3	2	2	2	1433	159.4	5.4	2.63	PPIP5K1	High	1
FALSE	Master Protein	P35813	Protein phosphatase 1A OS=Homo sapiens OX=9606 GN=PPM1A PE=1 SV=1	5	1	1	1	382	42.4	5.36	2.43	PPM1A	High	1
FALSE	Master Protein	Q5SGD2	Protein phosphatase 1L OS=Homo sapiens OX=9606 GN=PPM1L PE=1 SV=1	6	1	1	1	360	41	5.87	2.4	PPM1L	High	1
FALSE	Master Protein	Q86YV5	Inactive tyrosine-protein kinase PRAG1 OS=Homo sapiens OX=9606 GN=PRAG1 PE=1 SV=4	3	1	1	1	1406	149.5	7.2	0	PRAG1	High	1
FALSE	Master Protein	Q9HCU5	Prolactin regulatory element-binding protein OS=Homo sapiens OX=9606 GN=PREB PE=1 SV=2	9	1	1	1	417	45.4	7.88	0	PREB	High	1
FALSE	Master Protein	P04070	Vitamin K-dependent protein C OS=Homo sapiens OX=9606 GN=PROC PE=1 SV=1	3	1	1	1	461	52	6.28	2.15	PROC	High	1
FALSE	Master Protein	O43490	Prominin-1 OS=Homo sapiens OX=9606 GN=PROM1 PE=1 SV=1	4	1	1	1	865	97.1	7.27	2.8	PROM1	High	1
FALSE	Master Protein	Q2NL68	Proline and serine-rich protein 3 OS=Homo sapiens OX=9606 GN=PROSER3 PE=1 SV=1	9	1	1	1	480	51	7.14	3.15	PROSER3	High	1
FALSE	Master Protein	O94906	Pre-mRNA-processing factor 6 OS=Homo sapiens OX=9606 GN=PRPF6 PE=1 SV=1	4	1	1	1	941	106.9	8.25	3.34	PRPF6	High	1
FALSE	Master Protein	C9JH25	Proline-rich transmembrane protein 4 OS=Homo sapiens OX=9606 GN=PRRT4 PE=2 SV=1	5	1	1	1	899	92.7	6.67	0	PRRT4	High	1
FALSE	Master Protein	Q7RTY3	Putative serine protease 45 OS=Homo sapiens OX=9606 GN=PRSS45P PE=5 SV=1	10	1	2	1	260	29.3	8.09	6	PRSS45P	High	1
FALSE	Master Protein	Q8WUY3	Protein prune homolog 2 OS=Homo sapiens OX=9606 GN=PRUNE2 PE=1 SV=3	2	1	1	1	3088	340.4	4.45	0	PRUNE2	High	1
FALSE	Master Protein	P07602	Prosaposin OS=Homo sapiens OX=9606 GN=PSAP PE=1 SV=2	6	1	3	1	524	58.1	5.17	2.81	PSAP	High	1
FALSE	Master Protein	P48556	26S proteasome non-ATPase regulatory subunit 8 OS=Homo sapiens OX=9606 GN=PSMD8 PE=1 SV=2	12	1	1	1	350	39.6	9.7	2.91	PSMD8	High	1
FALSE	Master Protein	P12272	Parathyroid hormone-related protein OS=Homo sapiens OX=9606 GN=PTHLH PE=1 SV=1	16	1	1	1	177	20.2	10.18	2.58	PTHLH	High	1
FALSE	Master Protein	Q05397	Focal adhesion kinase 1 OS=Homo sapiens OX=9606 GN=PTK2 PE=1 SV=2	3	1	1	1	1052	119.2	6.62	2.64	PTK2	High	1
FALSE	Master Protein	P06454	Prothymosin alpha OS=Homo sapiens OX=9606 GN=PTMA PE=1 SV=2	13	1	1	1	111	12.2	3.78	2.8	PTMA	High	1
FALSE	Master Protein	P20962	Parathymosin OS=Homo sapiens OX=9606 GN=PTMS PE=1 SV=2	11	1	1	1	102	11.5	4.16	2.58	PTMS	High	1
FALSE	Master Protein	Q9UHX1	Poly(U)-binding-splicing factor PUF60 OS=Homo sapiens OX=9606 GN=PUF60 PE=1 SV=1	4	1	1	1	559	59.8	5.29	2.53	PUF60	High	1
FALSE	Master Protein	Q9H5N1	Rab GTPase-binding effector protein 2 OS=Homo sapiens OX=9606 GN=RABEP2 PE=1 SV=2	7	1	3	1	569	63.5	4.78	8.33	RABEP2	High	1
FALSE	Master Protein	O75943-2	Isoform 2 of Cell cycle checkpoint protein RAD17 OS=Homo sapiens OX=9606 GN=RAD17	6	1	1	1	670	75.8	6.64	0	RAD17	High	1
FALSE	Master Protein	P04049-2	Isoform 2 of RAF proto-oncogene serine/threonine-protein kinase OS=Homo sapiens OX=9606 GN=RAF1	5	1	1	1	668	75.3	9.39	3.6	RAF1	High	1
FALSE	Master Protein	Q86X27	Ras-specific guanine nucleotide-releasing factor RalGPS2 OS=Homo sapiens OX=9606 GN=RALGPS2 PE=1 SV=1	5	1	1	1	583	65.1	8.73	2.7	RALGPS2	High	1
FALSE	Master Protein	Q70E73	Ras-associated and pleckstrin homology domains-containing protein 1 OS=Homo sapiens OX=9606 GN=RAPH1 PE=1 SV=3	2	1	1	1	1250	135.2	8.85	2.97	RAPH1	High	1
FALSE	Master Protein	Q15283	Ras GTPase-activating protein 2 OS=Homo sapiens OX=9606 GN=RASA2 PE=1 SV=3	4	1	1	1	850	96.6	7.2	3.41	RASA2	High	1
FALSE	Master Protein	Q13972	Ras-specific guanine nucleotide-releasing factor 1 OS=Homo sapiens OX=9606 GN=RASGRF1 PE=1 SV=2	3	1	1	1	1273	145.1	7.44	3.3	RASGRF1	High	1
FALSE	Master Protein	Q8NC74	RBBP8 N-terminal-like protein OS=Homo sapiens OX=9606 GN=RBBP8NL PE=1 SV=3	7	1	1	1	664	71.4	6.51	0	RBBP8NL	High	1
FALSE	Master Protein	Q6JBY9	CapZ-interacting protein OS=Homo sapiens OX=9606 GN=RCSD1 PE=1 SV=1	11	1	1	1	416	44.5	5.4	3.66	RCSD1	High	1
FALSE	Master Protein	P78509	Reelin OS=Homo sapiens OX=9606 GN=RELN PE=1 SV=3	1	1	1	1	3460	388.1	5.88	2.84	RELN	High	1
FALSE	Master Protein	Q96A58	Ras-related and estrogen-regulated growth inhibitor OS=Homo sapiens OX=9606 GN=RERG PE=1 SV=1	20	1	1	1	199	22.6	7.37	3.29	RERG	High	1
FALSE	Master Protein	Q13127	RE1-silencing transcription factor OS=Homo sapiens OX=9606 GN=REST PE=1 SV=3	4	1	1	1	1097	121.8	6.74	0	REST	High	1
FALSE	Master Protein	Q14699	Raftlin OS=Homo sapiens OX=9606 GN=RFTN1 PE=1 SV=4	6	1	1	1	578	63.1	5.67	3.91	RFTN1	High	1
FALSE	Master Protein	P58872	Rhomboid-related protein 3 OS=Homo sapiens OX=9606 GN=RHBDL3 PE=2 SV=1	10	1	1	1	404	45.2	7.61	3.64	RHBDL3	High	1
FALSE	Master Protein	P61586	Transforming protein RhoA OS=Homo sapiens OX=9606 GN=RHOA PE=1 SV=1	21	1	1	1	193	21.8	6.1	0	RHOA	High	1
FALSE	Master Protein	O94955	Rho-related BTB domain-containing protein 3 OS=Homo sapiens OX=9606 GN=RHOBTB3 PE=1 SV=2	7	1	1	1	611	69.4	7.62	3.29	RHOBTB3	High	1
FALSE	Master Protein	Q8IXI1	Mitochondrial Rho GTPase 2 OS=Homo sapiens OX=9606 GN=RHOT2 PE=1 SV=2	7	1	1	1	618	68.1	5.86	0	RHOT2	High	1
FALSE	Master Protein	Q8N443	RIB43A-like with coiled-coils protein 1 OS=Homo sapiens OX=9606 GN=RIBC1 PE=1 SV=1	8	1	1	1	379	44	8.76	2.75	RIBC1	High	1
FALSE	Master Protein	Q5EBL4	RILP-like protein 1 OS=Homo sapiens OX=9606 GN=RILPL1 PE=1 SV=1	6	1	1	1	403	47.1	5.21	2.3	RILPL1	High	1
FALSE	Master Protein	Q13129	Zinc finger protein Rlf OS=Homo sapiens OX=9606 GN=RLF PE=1 SV=2	1	1	1	1	1914	217.8	6.77	0	RLF	High	1
FALSE	Master Protein	P10153	Non-secretory ribonuclease OS=Homo sapiens OX=9606 GN=RNASE2 PE=1 SV=2	11	1	1	1	161	18.3	8.73	2.71	RNASE2	High	1
FALSE	Master Protein	P12724	Eosinophil cationic protein OS=Homo sapiens OX=9606 GN=RNASE3 PE=1 SV=2	24	3	3	3	160	18.4	10.02	7.82	RNASE3	High	1
FALSE	Master Protein	O15541	E3 ubiquitin-protein ligase RNF113A OS=Homo sapiens OX=9606 GN=RNF113A PE=1 SV=1	7	1	1	1	343	38.8	5.69	2.52	RNF113A	High	1
FALSE	Master Protein	Q9BXT8	RING finger protein 17 OS=Homo sapiens OX=9606 GN=RNF17 PE=1 SV=3	2	1	2	1	1623	184.5	5.4	5.85	RNF17	High	1
FALSE	Master Protein	Q9NWF9	E3 ubiquitin-protein ligase RNF216 OS=Homo sapiens OX=9606 GN=RNF216 PE=1 SV=3	4	1	1	1	866	99.3	4.91	3.44	RNF216	High	1
FALSE	Master Protein	Q9H0F5	E3 ubiquitin-protein ligase RNF38 OS=Homo sapiens OX=9606 GN=RNF38 PE=1 SV=4	9	1	1	1	515	57.6	7.74	0	RNF38	High	1
FALSE	Master Protein	Q96EX2	RING finger and transmembrane domain-containing protein 2 OS=Homo sapiens OX=9606 GN=RNFT2 PE=2 SV=2	10	1	1	1	444	48.9	7.84	2.84	RNFT2	High	1
FALSE	Master Protein	P46778	60S ribosomal protein L21 OS=Homo sapiens OX=9606 GN=RPL21 PE=1 SV=2	9	1	1	1	160	18.6	10.49	3.16	RPL21	High	1
FALSE	Master Protein	P62899	60S ribosomal protein L31 OS=Homo sapiens OX=9606 GN=RPL31 PE=1 SV=1	7	1	1	1	125	14.5	10.54	2.5	RPL31	High	1
FALSE	Master Protein	P36578	60S ribosomal protein L4 OS=Homo sapiens OX=9606 GN=RPL4 PE=1 SV=5	3	1	1	1	427	47.7	11.06	2.76	RPL4	High	1
FALSE	Master Protein	Q15349	Ribosomal protein S6 kinase alpha-2 OS=Homo sapiens OX=9606 GN=RPS6KA2 PE=1 SV=2	6	1	1	1	733	83.2	8.68	2.95	RPS6KA2	High	1
FALSE	Master Protein	Q8N122	Regulatory-associated protein of mTOR OS=Homo sapiens OX=9606 GN=RPTOR PE=1 SV=1	3	1	2	1	1335	148.9	6.89	3.28	RPTOR	High	1
FALSE	Master Protein	Q14684	Ribosomal RNA processing protein 1 homolog B OS=Homo sapiens OX=9606 GN=RRP1B PE=1 SV=3	4	1	1	1	758	84.4	9.76	0	RRP1B	High	1
FALSE	Master Protein	Q9NZ71-2	Isoform 1 of Regulator of telomere elongation helicase 1 OS=Homo sapiens OX=9606 GN=RTEL1	3	1	1	1	1400	152.3	8.34	3.04	RTEL1	High	1
FALSE	Master Protein	Q8NET4	Retrotransposon Gag-like protein 9 OS=Homo sapiens OX=9606 GN=RTL9 PE=1 SV=1	3	1	1	1	1388	144.2	6.16	3.6	RTL9	High	1
FALSE	Master Protein	Q15413	Ryanodine receptor 3 OS=Homo sapiens OX=9606 GN=RYR3 PE=1 SV=3	1	1	5	1	4870	551.7	5.68	15.93	RYR3	High	1
FALSE	Master Protein	P05109	Protein S100-A8 OS=Homo sapiens OX=9606 GN=S100A8 PE=1 SV=1	19	2	2	2	93	10.8	7.03	4.71	S100A8	High	1
FALSE	Master Protein	P06702	Protein S100-A9 OS=Homo sapiens OX=9606 GN=S100A9 PE=1 SV=1	56	5	13	5	114	13.2	6.13	55.15	S100A9	High	1
FALSE	Master Protein	Q9NXZ1	Sarcoma antigen 1 OS=Homo sapiens OX=9606 GN=SAGE1 PE=1 SV=2	3	1	1	1	904	99.2	6.48	2.99	SAGE1	High	1
FALSE	Master Protein	Q9UPU9	Protein Smaug homolog 1 OS=Homo sapiens OX=9606 GN=SAMD4A PE=1 SV=3	3	1	1	1	718	79.4	8.32	2.91	SAMD4A	High	1
FALSE	Master Protein	Q86VE3	Spermidine/spermine N(1)-acetyltransferase-like protein 1 OS=Homo sapiens OX=9606 GN=SATL1 PE=2 SV=4	9	2	2	2	695	75.8	5.31	5.3	SATL1	High	1
FALSE	Master Protein	Q658L1	Stabilizer of axonemal microtubules 2 OS=Homo sapiens OX=9606 GN=SAXO2 PE=1 SV=1	7	1	1	1	398	45.9	8.97	2.71	SAXO2	High	1
FALSE	Master Protein	A3KN83	Protein strawberry notch homolog 1 OS=Homo sapiens OX=9606 GN=SBNO1 PE=1 SV=1	2	1	1	1	1393	154.2	7.88	2.68	SBNO1	High	1
FALSE	Master Protein	O15126	Secretory carrier-associated membrane protein 1 OS=Homo sapiens OX=9606 GN=SCAMP1 PE=1 SV=2	13	1	1	1	338	37.9	7.42	0	SCAMP1	High	1
FALSE	Master Protein	Q8NEX9	Short-chain dehydrogenase/reductase family 9C member 7 OS=Homo sapiens OX=9606 GN=SDR9C7 PE=1 SV=1	11	1	1	1	313	35.2	9.16	2.81	SDR9C7	High	1
FALSE	Master Protein	Q9BVL4	Protein adenylyltransferase SelO, mitochondrial OS=Homo sapiens OX=9606 GN=SELENOO PE=1 SV=3	5	1	1	1	669	73.4	5.97	2.78	SELENOO	High	1
FALSE	Master Protein	Q14563	Semaphorin-3A OS=Homo sapiens OX=9606 GN=SEMA3A PE=1 SV=1	5	1	1	1	771	88.8	7.42	2.82	SEMA3A	High	1
FALSE	Master Protein	Q9H3T3	Semaphorin-6B OS=Homo sapiens OX=9606 GN=SEMA6B PE=1 SV=4	4	1	1	1	888	95.2	8.48	2.52	SEMA6B	High	1
FALSE	Master Protein	Q9P0U3	Sentrin-specific protease 1 OS=Homo sapiens OX=9606 GN=SENP1 PE=1 SV=2	3	1	1	1	644	73.4	8.47	2.39	SENP1	High	1
FALSE	Master Protein	Q9UK55	Protein Z-dependent protease inhibitor OS=Homo sapiens OX=9606 GN=SERPINA10 PE=1 SV=1	3	1	1	1	444	50.7	8.27	2.62	SERPINA10	High	1
FALSE	Master Protein	P01011	Alpha-1-antichymotrypsin OS=Homo sapiens OX=9606 GN=SERPINA3 PE=1 SV=2	15	5	5	5	423	47.6	5.52	14.32	SERPINA3	High	1
FALSE	Master Protein	P29508	Serpin B3 OS=Homo sapiens OX=9606 GN=SERPINB3 PE=1 SV=2	8	1	1	1	390	44.5	6.81	2.67	SERPINB3	High	1
FALSE	Master Protein	P36955	Pigment epithelium-derived factor OS=Homo sapiens OX=9606 GN=SERPINF1 PE=1 SV=4	11	4	4	4	418	46.3	6.38	9.67	SERPINF1	High	1
FALSE	Master Protein	Q99574	Neuroserpin OS=Homo sapiens OX=9606 GN=SERPINI1 PE=1 SV=1	11	1	3	1	410	46.4	4.91	0	SERPINI1	High	1
FALSE	Master Protein	Q9C0A6	Histone-lysine N-methyltransferase SETD5 OS=Homo sapiens OX=9606 GN=SETD5 PE=1 SV=2	3	1	1	1	1442	157.4	8.46	0	SETD5	High	1
FALSE	Master Protein	Q86XK3	Swi5-dependent recombination DNA repair protein 1 homolog OS=Homo sapiens OX=9606 GN=SFR1 PE=1 SV=2	18	1	2	1	245	28.2	6.39	5.76	SFR1	High	1
FALSE	Master Protein	Q16585	Beta-sarcoglycan OS=Homo sapiens OX=9606 GN=SGCB PE=1 SV=1	13	1	1	1	318	34.8	8.62	2.94	SGCB	High	1
FALSE	Master Protein	Q9NRF2	SH2B adapter protein 1 OS=Homo sapiens OX=9606 GN=SH2B1 PE=1 SV=3	6	1	1	1	756	79.3	5.38	3.23	SH2B1	High	1
FALSE	Master Protein	P04278	Sex hormone-binding globulin OS=Homo sapiens OX=9606 GN=SHBG PE=1 SV=2	8	1	1	1	402	43.8	6.71	0	SHBG	High	1
FALSE	Master Protein	P34897-3	Isoform 3 of Serine hydroxymethyltransferase, mitochondrial OS=Homo sapiens OX=9606 GN=SHMT2	8	1	1	1	483	53.4	8.15	3.1	SHMT2	High	1
FALSE	Master Protein	P81133	Single-minded homolog 1 OS=Homo sapiens OX=9606 GN=SIM1 PE=1 SV=2	4	1	1	1	766	85.5	7.43	0	SIM1	High	1
FALSE	Master Protein	O60292	Signal-induced proliferation-associated 1-like protein 3 OS=Homo sapiens OX=9606 GN=SIPA1L3 PE=1 SV=3	2	1	1	1	1781	194.5	8.32	0	SIPA1L3	High	1
FALSE	Master Protein	Q9Y3P8	Signaling threshold-regulating transmembrane adapter 1 OS=Homo sapiens OX=9606 GN=SIT1 PE=1 SV=1	15	1	1	1	196	21.1	6.3	2.78	SIT1	High	1
FALSE	Master Protein	Q8IX90	Spindle and kinetochore-associated protein 3 OS=Homo sapiens OX=9606 GN=SKA3 PE=1 SV=2	7	1	1	1	412	46.3	5.11	2.63	SKA3	High	1
FALSE	Master Protein	P84550-2	Isoform 2 of SKI family transcriptional corepressor 1 OS=Homo sapiens OX=9606 GN=SKOR1	4	1	2	1	868	93.7	7.58	2.82	SKOR1	High	1
FALSE	Master Protein	Q9BRV3	Sugar transporter SWEET1 OS=Homo sapiens OX=9606 GN=SLC50A1 PE=1 SV=1	17	1	1	1	221	25	8.54	3	SLC50A1	High	1
FALSE	Master Protein	P30825	High affinity cationic amino acid transporter 1 OS=Homo sapiens OX=9606 GN=SLC7A1 PE=1 SV=1	7	1	1	1	629	67.6	5.43	0	SLC7A1	High	1
FALSE	Master Protein	Q969G3	SWI/SNF-related matrix-associated actin-dependent regulator of chromatin subfamily E member 1 OS=Homo sapiens OX=9606 GN=SMARCE1 PE=1 SV=2	10	1	1	1	411	46.6	4.88	0	SMARCE1	High	1
FALSE	Master Protein	Q7KZF4	Staphylococcal nuclease domain-containing protein 1 OS=Homo sapiens OX=9606 GN=SND1 PE=1 SV=1	4	1	1	1	910	101.9	7.17	3.25	SND1	High	1
FALSE	Master Protein	Q8TEQ0	Sorting nexin-29 OS=Homo sapiens OX=9606 GN=SNX29 PE=1 SV=3	5	1	1	1	813	91.2	6.21	3.08	SNX29	High	1
FALSE	Master Protein	P08294	Extracellular superoxide dismutase [Cu-Zn] OS=Homo sapiens OX=9606 GN=SOD3 PE=1 SV=2	7	1	1	1	240	25.8	6.61	2.98	SOD3	High	1
FALSE	Master Protein	Q9BQB4	Sclerostin OS=Homo sapiens OX=9606 GN=SOST PE=1 SV=1	10	2	7	2	213	24	9.25	33.42	SOST	High	1
FALSE	Master Protein	P35716	Transcription factor SOX-11 OS=Homo sapiens OX=9606 GN=SOX11 PE=1 SV=2	8	1	1	1	441	46.7	5.05	0	SOX11	High	1
FALSE	Master Protein	P35711	Transcription factor SOX-5 OS=Homo sapiens OX=9606 GN=SOX5 PE=1 SV=3	5	1	1	1	763	84	6.6	3	SOX5	High	1
FALSE	Master Protein	Q6Q759	Sperm-associated antigen 17 OS=Homo sapiens OX=9606 GN=SPAG17 PE=1 SV=1	1	1	1	1	2223	251.6	6.24	2.85	SPAG17	High	1
FALSE	Master Protein	Q96N96-6	Isoform 6 of Spermatogenesis-associated protein 13 OS=Homo sapiens OX=9606 GN=SPATA13	3	1	1	1	1277	141.3	7.94	2.79	SPATA13	High	1
FALSE	Master Protein	Q6ZUB1	Spermatogenesis-associated protein 31E1 OS=Homo sapiens OX=9606 GN=SPATA31E1 PE=2 SV=2	3	2	4	2	1445	157	9.1	11.1	SPATA31E1	High	1
FALSE	Master Protein	Q8N4H0	Spermatogenesis associated 6-like protein OS=Homo sapiens OX=9606 GN=SPATA6L PE=2 SV=2	9	1	1	1	392	45	9.13	0	SPATA6L	High	1
FALSE	Master Protein	Q76KD6	Speriolin OS=Homo sapiens OX=9606 GN=SPATC1 PE=2 SV=2	7	1	1	1	591	62.4	8.19	0	SPATC1	High	1
FALSE	Master Protein	A0A1B0GUW6	Uncharacterized protein SPEM3 OS=Homo sapiens OX=9606 GN=SPEM3 PE=3 SV=1	3	1	1	1	1196	128.6	8.25	2.71	SPEM3	High	1
FALSE	Master Protein	Q9BPZ2	Spindlin-2B OS=Homo sapiens OX=9606 GN=SPIN2B PE=1 SV=1	10	1	1	1	258	29.1	7.23	2.41	SPIN2B	High	1
FALSE	Master Protein	Q92563	Testican-2 OS=Homo sapiens OX=9606 GN=SPOCK2 PE=1 SV=1	8	1	1	1	424	46.7	4.83	2.64	SPOCK2	High	1
FALSE	Master Protein	P10451-5	Isoform 2 of Osteopontin OS=Homo sapiens OX=9606 GN=SPP1	19	6	9	6	300	33.8	4.61	27.4	SPP1	High	1
FALSE	Master Protein	Q13103	Secreted phosphoprotein 24 OS=Homo sapiens OX=9606 GN=SPP2 PE=1 SV=1	11	2	2	2	211	24.3	8.32	5.29	SPP2	High	1
FALSE	Master Protein	Q01082	Spectrin beta chain, non-erythrocytic 1 OS=Homo sapiens OX=9606 GN=SPTBN1 PE=1 SV=2	2	1	1	1	2364	274.4	5.57	0	SPTBN1	High	1
FALSE	Master Protein	Q9UHB9-2	Isoform 2 of Signal recognition particle subunit SRP68 OS=Homo sapiens OX=9606 GN=SRP68	5	1	1	1	596	67.3	8.57	0	SRP68	High	1
FALSE	Master Protein	P78539	Sushi repeat-containing protein SRPX OS=Homo sapiens OX=9606 GN=SRPX PE=1 SV=1	2	1	1	1	464	51.5	8.66	2.64	SRPX	High	1
FALSE	Master Protein	P31391	Somatostatin receptor type 4 OS=Homo sapiens OX=9606 GN=SSTR4 PE=1 SV=2	11	1	2	1	388	42	8.76	6.03	SSTR4	High	1
FALSE	Master Protein	O43173	Sia-alpha-2,3-Gal-beta-1,4-GlcNAc-R:alpha 2,8-sialyltransferase OS=Homo sapiens OX=9606 GN=ST8SIA3 PE=1 SV=3	11	1	1	1	380	43.9	9.52	3.37	ST8SIA3	High	1
FALSE	Master Protein	Q8N801	Protein STPG4 OS=Homo sapiens OX=9606 GN=STPG4 PE=1 SV=2	8	1	1	1	248	27.8	9.58	2.59	STPG4	High	1
FALSE	Master Protein	Q9C0K7	STE20-related kinase adapter protein beta OS=Homo sapiens OX=9606 GN=STRADB PE=1 SV=1	10	1	1	1	418	47	7.01	0	STRADB	High	1
FALSE	Master Protein	Q9P2R7-2	Isoform 2 of Succinate--CoA ligase [ADP-forming] subunit beta, mitochondrial OS=Homo sapiens OX=9606 GN=SUCLA2	7	1	1	1	441	48	7.08	2.77	SUCLA2	High	1
FALSE	Master Protein	O75897	Sulfotransferase 1C4 OS=Homo sapiens OX=9606 GN=SULT1C4 PE=1 SV=2	13	1	1	1	302	35.5	8.19	0	SULT1C4	High	1
FALSE	Master Protein	Q96L08	Sushi domain-containing protein 3 OS=Homo sapiens OX=9606 GN=SUSD3 PE=1 SV=1	12	1	2	1	255	27.1	10.21	5.55	SUSD3	High	1
FALSE	Master Protein	Q5VX71	Sushi domain-containing protein 4 OS=Homo sapiens OX=9606 GN=SUSD4 PE=1 SV=1	8	1	1	1	490	53.7	4.94	2.66	SUSD4	High	1
FALSE	Master Protein	Q8WXH0	Nesprin-2 OS=Homo sapiens OX=9606 GN=SYNE2 PE=1 SV=3	0	1	1	1	6885	795.9	5.36	2.32	SYNE2	High	1
FALSE	Master Protein	P57105	Synaptojanin-2-binding protein OS=Homo sapiens OX=9606 GN=SYNJ2BP PE=1 SV=2	19	1	1	1	145	15.9	6.3	2.33	SYNJ2BP	High	1
FALSE	Master Protein	O43581-3	Isoform 3 of Synaptotagmin-7 OS=Homo sapiens OX=9606 GN=SYT7	5	1	1	1	686	75.8	9.44	2.6	SYT7	High	1
FALSE	Master Protein	Q9HCH5	Synaptotagmin-like protein 2 OS=Homo sapiens OX=9606 GN=SYTL2 PE=1 SV=3	9	2	3	2	934	104.9	8	9.36	SYTL2	High	1
FALSE	Master Protein	P21675-12	Isoform N-TAF1 of Transcription initiation factor TFIID subunit 1 OS=Homo sapiens OX=9606 GN=TAF1	4	2	4	2	1895	214.8	5.07	5.88	TAF1	High	1
FALSE	Master Protein	Q6P1X5	Transcription initiation factor TFIID subunit 2 OS=Homo sapiens OX=9606 GN=TAF2 PE=1 SV=3	2	1	1	1	1199	136.9	8.19	3	TAF2	High	1
FALSE	Master Protein	Q9C0D5	Protein TANC1 OS=Homo sapiens OX=9606 GN=TANC1 PE=1 SV=3	2	1	1	1	1861	202.1	8.32	2.9	TANC1	High	1
FALSE	Master Protein	A2RTX5	Threonine--tRNA ligase 2, cytoplasmic OS=Homo sapiens OX=9606 GN=TARS3 PE=1 SV=1	4	1	1	1	802	92.6	6.05	2.33	TARS3	High	1
FALSE	Master Protein	P59536	Taste receptor type 2 member 41 OS=Homo sapiens OX=9606 GN=TAS2R41 PE=1 SV=2	7	1	1	1	307	35.9	9.96	2.34	TAS2R41	High	1
FALSE	Master Protein	Q4KMP7	TBC1 domain family member 10B OS=Homo sapiens OX=9606 GN=TBC1D10B PE=1 SV=3	8	2	2	2	808	87.1	9.19	3.26	TBC1D10B	High	1
FALSE	Master Protein	Q9UPU7	TBC1 domain family member 2B OS=Homo sapiens OX=9606 GN=TBC1D2B PE=1 SV=2	4	1	1	1	963	109.8	6.16	2.75	TBC1D2B	High	1
FALSE	Master Protein	Q9Y2I9	TBC1 domain family member 30 OS=Homo sapiens OX=9606 GN=TBC1D30 PE=1 SV=2	3	1	1	1	924	102.7	8.29	2.65	TBC1D30	High	1
FALSE	Master Protein	Q9BZK7	F-box-like/WD repeat-containing protein TBL1XR1 OS=Homo sapiens OX=9606 GN=TBL1XR1 PE=1 SV=1	8	1	1	1	514	55.6	5.55	0	TBL1XR1	High	1
FALSE	Master Protein	O15178	T-box transcription factor T OS=Homo sapiens OX=9606 GN=TBXT PE=1 SV=1	10	1	2	1	435	47.4	7.12	7.33	TBXT	High	1
FALSE	Master Protein	Q5QJ38	Trichohyalin-like protein 1 OS=Homo sapiens OX=9606 GN=TCHHL1 PE=2 SV=1	3	1	1	1	904	99.2	4.69	2.8	TCHHL1	High	1
FALSE	Master Protein	P42680	Tyrosine-protein kinase Tec OS=Homo sapiens OX=9606 GN=TEC PE=1 SV=2	5	1	1	1	631	73.5	8.44	0	TEC	High	1
FALSE	Master Protein	P07996	Thrombospondin-1 OS=Homo sapiens OX=9606 GN=THBS1 PE=1 SV=2	1	1	1	1	1170	129.3	4.94	2.03	THBS1	High	1
FALSE	Master Protein	Q86UE8	Serine/threonine-protein kinase tousled-like 2 OS=Homo sapiens OX=9606 GN=TLK2 PE=1 SV=2	5	1	1	1	772	87.6	8.41	3.33	TLK2	High	1
FALSE	Master Protein	Q9Y4G6	Talin-2 OS=Homo sapiens OX=9606 GN=TLN2 PE=1 SV=4	3	2	2	2	2542	271.4	5.57	0	TLN2	High	1
FALSE	Master Protein	Q5TGY1	Transmembrane and coiled-coil domain-containing protein 4 OS=Homo sapiens OX=9606 GN=TMCO4 PE=1 SV=1	4	1	1	1	634	67.9	5.85	2.58	TMCO4	High	1
FALSE	Master Protein	Q4V9L6	Transmembrane protein 119 OS=Homo sapiens OX=9606 GN=TMEM119 PE=1 SV=1	4	1	1	1	283	29.2	4.58	2.28	TMEM119	High	1
FALSE	Master Protein	Q8N131	Porimin OS=Homo sapiens OX=9606 GN=TMEM123 PE=1 SV=1	20	1	3	1	208	21.5	8.7	3.43	TMEM123	High	1
FALSE	Master Protein	Q92545	Transmembrane protein 131 OS=Homo sapiens OX=9606 GN=TMEM131 PE=1 SV=3	1	1	1	1	1883	205	8.59	2.69	TMEM131	High	1
FALSE	Master Protein	Q15025	TNFAIP3-interacting protein 1 OS=Homo sapiens OX=9606 GN=TNIP1 PE=1 SV=2	4	1	1	1	636	71.8	6.62	2.79	TNIP1	High	1
FALSE	Master Protein	Q96KP6-3	Isoform 3 of TNFAIP3-interacting protein 3 OS=Homo sapiens OX=9606 GN=TNIP3	6	1	1	1	376	44.9	7.59	2.39	TNIP3	High	1
FALSE	Master Protein	O14787	Transportin-2 OS=Homo sapiens OX=9606 GN=TNPO2 PE=1 SV=3	4	1	1	1	897	101.3	5.01	0	TNPO2	High	1
FALSE	Master Protein	Q9HBL0	Tensin-1 OS=Homo sapiens OX=9606 GN=TNS1 PE=1 SV=3	5	2	6	2	1839	196.9	8.16	6.88	TNS1	High	1
FALSE	Master Protein	P06753-2	Isoform 2 of Tropomyosin alpha-3 chain OS=Homo sapiens OX=9606 GN=TPM3	11	2	2	1	248	29	4.78	5.83	TPM3	High	1
FALSE	Master Protein	P67936	Tropomyosin alpha-4 chain OS=Homo sapiens OX=9606 GN=TPM4 PE=1 SV=3	11	2	2	1	248	28.5	4.69	6.54	TPM4	High	1
FALSE	Master Protein	Q4KMQ1	Taperin OS=Homo sapiens OX=9606 GN=TPRN PE=1 SV=2	6	1	1	1	711	75.5	7.25	0	TPRN	High	1
FALSE	Master Protein	O60704	Protein-tyrosine sulfotransferase 2 OS=Homo sapiens OX=9606 GN=TPST2 PE=1 SV=1	10	1	1	1	377	41.9	9.09	0	TPST2	High	1
FALSE	Master Protein	Q86YW5	Trem-like transcript 1 protein OS=Homo sapiens OX=9606 GN=TREML1 PE=1 SV=2	8	1	1	1	311	32.7	6.05	2.52	TREML1	High	1
FALSE	Master Protein	Q96PN7	Transcriptional-regulating factor 1 OS=Homo sapiens OX=9606 GN=TRERF1 PE=1 SV=1	3	1	1	1	1200	132.2	6.74	2.73	TRERF1	High	1
FALSE	Master Protein	P19474	E3 ubiquitin-protein ligase TRIM21 OS=Homo sapiens OX=9606 GN=TRIM21 PE=1 SV=1	7	1	2	1	475	54.1	6.38	5.78	TRIM21	High	1
FALSE	Master Protein	Q13263	Transcription intermediary factor 1-beta OS=Homo sapiens OX=9606 GN=TRIM28 PE=1 SV=5	4	1	1	1	835	88.5	5.77	3.17	TRIM28	High	1
FALSE	Master Protein	Q9BZR9	E3 ubiquitin-protein ligase TRIM8 OS=Homo sapiens OX=9606 GN=TRIM8 PE=1 SV=2	5	1	1	1	551	61.4	7.43	2.31	TRIM8	High	1
FALSE	Master Protein	Q9BVS5	tRNA (adenine(58)-N(1))-methyltransferase, mitochondrial OS=Homo sapiens OX=9606 GN=TRMT61B PE=1 SV=2	7	1	2	1	477	52.9	6.62	3.08	TRMT61B	High	1
FALSE	Master Protein	Q6ZSZ6	Teashirt homolog 1 OS=Homo sapiens OX=9606 GN=TSHZ1 PE=1 SV=2	3	1	1	1	1077	117.8	7.06	2.96	TSHZ1	High	1
FALSE	Master Protein	Q6IQ55	Tau-tubulin kinase 2 OS=Homo sapiens OX=9606 GN=TTBK2 PE=1 SV=2	3	1	1	1	1244	137.3	7.01	2.87	TTBK2	High	1
FALSE	Master Protein	Q86TZ1	Tetratricopeptide repeat protein 6 OS=Homo sapiens OX=9606 GN=TTC6 PE=2 SV=1	8	1	1	1	520	59.3	6.37	2.99	TTC6	High	1
FALSE	Master Protein	Q8NHH1	Tubulin polyglutamylase TTLL11 OS=Homo sapiens OX=9606 GN=TTLL11 PE=1 SV=2	4	1	1	1	800	87.6	8.87	2.82	TTLL11	High	1
FALSE	Master Protein	Q8WZ42	Titin OS=Homo sapiens OX=9606 GN=TTN PE=1 SV=4	0	3	3	3	34350	3813.7	6.35	8.73	TTN	High	1
FALSE	Master Protein	Q96RT7	Gamma-tubulin complex component 6 OS=Homo sapiens OX=9606 GN=TUBGCP6 PE=1 SV=3	2	1	1	1	1819	200.4	6.32	0	TUBGCP6	High	1
FALSE	Master Protein	Q12792	Twinfilin-1 OS=Homo sapiens OX=9606 GN=TWF1 PE=1 SV=3	10	1	1	1	350	40.3	6.96	0	TWF1	High	1
FALSE	Master Protein	Q15672	Twist-related protein 1 OS=Homo sapiens OX=9606 GN=TWIST1 PE=1 SV=1	15	1	4	1	202	20.9	9.44	10.62	TWIST1	High	1
FALSE	Master Protein	Q16881-6	Isoform 6 of Thioredoxin reductase 1, cytoplasmic OS=Homo sapiens OX=9606 GN=TXNRD1	8	1	2	1	614	67.2	6.77	0	TXNRD1	High	1
FALSE	Master Protein	P22314	Ubiquitin-like modifier-activating enzyme 1 OS=Homo sapiens OX=9606 GN=UBA1 PE=1 SV=3	3	1	1	1	1058	117.8	5.76	3.48	UBA1	High	1
FALSE	Master Protein	Q14157-1	Isoform 2 of Ubiquitin-associated protein 2-like OS=Homo sapiens OX=9606 GN=UBAP2L	5	1	1	1	983	103.9	6.98	0	UBAP2L	High	1
FALSE	Master Protein	O94941	RING finger protein 37 OS=Homo sapiens OX=9606 GN=UBOX5 PE=1 SV=1	9	1	1	1	541	58.9	7.56	0	UBOX5	High	1
FALSE	Master Protein	Q04323	UBX domain-containing protein 1 OS=Homo sapiens OX=9606 GN=UBXN1 PE=1 SV=2	10	1	2	1	297	33.3	5.25	3.04	UBXN1	High	1
FALSE	Master Protein	Q8NB66	Protein unc-13 homolog C OS=Homo sapiens OX=9606 GN=UNC13C PE=2 SV=3	1	1	1	1	2214	250.8	5.92	2.32	UNC13C	High	1
FALSE	Master Protein	Q15853	Upstream stimulatory factor 2 OS=Homo sapiens OX=9606 GN=USF2 PE=1 SV=1	13	1	2	1	346	36.9	5.1	0	USF2	High	1
FALSE	Master Protein	Q9H9J4	Ubiquitin carboxyl-terminal hydrolase 42 OS=Homo sapiens OX=9606 GN=USP42 PE=1 SV=3	7	3	3	3	1324	145.3	8.63	7.26	USP42	High	1
FALSE	Master Protein	Q70EL2	Ubiquitin carboxyl-terminal hydrolase 45 OS=Homo sapiens OX=9606 GN=USP45 PE=1 SV=3	5	1	1	1	814	91.7	8.02	0	USP45	High	1
FALSE	Master Protein	A8MV65-2	Isoform 2 of Transcription cofactor vestigial-like protein 3 OS=Homo sapiens OX=9606 GN=VGLL3	12	1	2	1	320	35.1	6.42	4.11	VGLL3	High	1
FALSE	Master Protein	Q7Z7G8	Intermembrane lipid transfer protein VPS13B OS=Homo sapiens OX=9606 GN=VPS13B PE=1 SV=2	1	1	1	1	4022	448.4	6.46	2.88	VPS13B	High	1
FALSE	Master Protein	Q9H267	Vacuolar protein sorting-associated protein 33B OS=Homo sapiens OX=9606 GN=VPS33B PE=1 SV=2	6	1	3	1	617	70.5	6.71	9.7	VPS33B	High	1
FALSE	Master Protein	P04004	Vitronectin OS=Homo sapiens OX=9606 GN=VTN PE=1 SV=1	7	3	4	3	478	54.3	5.8	10.25	VTN	High	1
FALSE	Master Protein	Q5GFL6	von Willebrand factor A domain-containing protein 2 OS=Homo sapiens OX=9606 GN=VWA2 PE=1 SV=1	5	1	1	1	755	82	8.02	2.67	VWA2	High	1
FALSE	Master Protein	P42768	Actin nucleation-promoting factor WAS OS=Homo sapiens OX=9606 GN=WAS PE=1 SV=4	8	1	1	1	502	52.9	6.64	2.9	WAS	High	1
FALSE	Master Protein	Q9Y3S1	Serine/threonine-protein kinase WNK2 OS=Homo sapiens OX=9606 GN=WNK2 PE=1 SV=4	1	1	1	1	2297	242.5	6.13	2.54	WNK2	High	1
FALSE	Master Protein	Q5GH72	XK-related protein 7 OS=Homo sapiens OX=9606 GN=XKR7 PE=2 SV=1	5	1	1	1	579	63.8	9.01	2.61	XKR7	High	1
FALSE	Master Protein	Q5BJH7	Protein YIF1B OS=Homo sapiens OX=9606 GN=YIF1B PE=1 SV=1	12	1	3	1	314	34.4	9.16	5.91	YIF1B	High	1
FALSE	Master Protein	A6XGL0	YjeF N-terminal domain-containing protein 3 OS=Homo sapiens OX=9606 GN=YJEFN3 PE=1 SV=1	10	1	1	1	299	32.6	6.09	2.8	YJEFN3	High	1
FALSE	Master Protein	Q99592	Zinc finger and BTB domain-containing protein 18 OS=Homo sapiens OX=9606 GN=ZBTB18 PE=1 SV=1	7	2	3	2	522	58.3	5.69	2.67	ZBTB18	High	1
FALSE	Master Protein	Q8NAP8	Zinc finger and BTB domain-containing protein 8B OS=Homo sapiens OX=9606 GN=ZBTB8B PE=1 SV=2	8	1	1	1	495	54.1	5.15	3.21	ZBTB8B	High	1
FALSE	Master Protein	Q9NUD5	Zinc finger CCHC domain-containing protein 3 OS=Homo sapiens OX=9606 GN=ZCCHC3 PE=1 SV=2	10	1	1	1	403	43.5	8.53	0	ZCCHC3	High	1
FALSE	Master Protein	Q9H0M4	Zinc finger CW-type PWWP domain protein 1 OS=Homo sapiens OX=9606 GN=ZCWPW1 PE=1 SV=2	6	1	1	1	648	72	7.53	0	ZCWPW1	High	1
FALSE	Master Protein	Q9P243	Zinc finger protein ZFAT OS=Homo sapiens OX=9606 GN=ZFAT PE=1 SV=2	2	1	1	1	1243	138.9	7.25	2.42	ZFAT	High	1
FALSE	Master Protein	Q9C0A1	Zinc finger homeobox protein 2 OS=Homo sapiens OX=9606 GN=ZFHX2 PE=1 SV=3	1	1	1	1	2572	274	5.88	2.47	ZFHX2	High	1
FALSE	Master Protein	O43345	Zinc finger protein 208 OS=Homo sapiens OX=9606 GN=ZNF208 PE=2 SV=2	3	1	1	1	1280	147.4	9.01	0	ZNF208	High	1
FALSE	Master Protein	Q8NDW4	Zinc finger protein 248 OS=Homo sapiens OX=9606 GN=ZNF248 PE=1 SV=1	7	1	1	1	579	67	8.25	2.66	ZNF248	High	1
FALSE	Master Protein	Q9BRH9	Zinc finger protein 251 OS=Homo sapiens OX=9606 GN=ZNF251 PE=1 SV=4	6	2	2	2	671	75.7	9.17	2.55	ZNF251	High	1
FALSE	Master Protein	Q8N895	Zinc finger protein 366 OS=Homo sapiens OX=9606 GN=ZNF366 PE=1 SV=1	3	1	1	1	744	85.1	8.59	0	ZNF366	High	1
FALSE	Master Protein	O60304	Zinc finger protein 500 OS=Homo sapiens OX=9606 GN=ZNF500 PE=1 SV=2	6	1	1	1	480	53.6	7.24	2.98	ZNF500	High	1
FALSE	Master Protein	Q96F45	Zinc finger protein 503 OS=Homo sapiens OX=9606 GN=ZNF503 PE=1 SV=1	6	1	1	1	646	62.5	8.7	2.9	ZNF503	High	1
FALSE	Master Protein	O15090	Zinc finger protein 536 OS=Homo sapiens OX=9606 GN=ZNF536 PE=1 SV=3	6	2	6	2	1300	141.3	7.27	9.93	ZNF536	High	1
FALSE	Master Protein	Q92610	Zinc finger protein 592 OS=Homo sapiens OX=9606 GN=ZNF592 PE=1 SV=2	3	1	1	1	1267	137.4	7.84	0	ZNF592	High	1
FALSE	Master Protein	Q8N9Z0	Zinc finger protein 610 OS=Homo sapiens OX=9606 GN=ZNF610 PE=2 SV=2	6	1	1	1	462	53.5	9.2	2.65	ZNF610	High	1
FALSE	Master Protein	Q9H582	Zinc finger protein 644 OS=Homo sapiens OX=9606 GN=ZNF644 PE=1 SV=2	3	1	1	1	1327	149.5	8.16	0	ZNF644	High	1
FALSE	Master Protein	Q9Y6R6	Zinc finger protein 780B OS=Homo sapiens OX=9606 GN=ZNF780B PE=2 SV=1	5	1	1	1	833	96.7	8.92	2.9	ZNF780B	High	1
FALSE	Master Protein	Q9Y5A6	Zinc finger and SCAN domain-containing protein 21 OS=Homo sapiens OX=9606 GN=ZSCAN21 PE=1 SV=2	5	1	1	1	473	53.6	7.72	2.3	ZSCAN21	High	1
FALSE	Master Protein	Q96MP5	Zinc finger SWIM domain-containing protein 3 OS=Homo sapiens OX=9606 GN=ZSWIM3 PE=1 SV=2	4	1	1	1	696	79.4	7.47	2.69	ZSWIM3	High	1
