# Supplementary material for: Bone Allograft Acid Lysates Change the Genetic Signature of Gingival Fibroblasts
Source: Int J Mol Sci. 2023 Nov 10;24(22):16181. doi: 10.3390/ijms242216181 (PMC10671348; doi:10.3390/ijms242216181)
Supplement: Supplementary file 1 [file ijms-24-16181-s001.zip › ijms-2685056-supplementary/Supplementary Files/Proteomics_Supl Tables 2/230301_IP_LPa_011-V0012-A04-X0111-LOTF21018_fixedPSM_Proteins.xlsx]

## Sheet: Proteins
Checked	Master	Accession	Description	Coverage [%]	# Peptides	# PSMs	# Unique Peptides	# AAs	MW [kDa]	calc. pI	Score Sequest HT: Sequest HT	Gene Symbol	Found in Sample: [S4] F4: Sample	# Protein Groups
FALSE	Master Protein	Q6UXR6	Putative uncharacterized protein UNQ6494/PRO21346 OS=Homo sapiens OX=9606 GN=UNQ6494/PRO21346 PE=5 SV=1	23	1	1	1	183	19.5	6.65	3.94		High	1
FALSE	Master Protein	Q96M66	Putative uncharacterized protein FLJ32790 OS=Homo sapiens OX=9606 PE=2 SV=2	13	1	1	1	194	20.7	9.64	2.73		High	1
FALSE	Master Protein	Q6ZSA8	Putative uncharacterized protein FLJ45684 OS=Homo sapiens OX=9606 PE=5 SV=2	21	1	1	1	131	13.8	11.82	2.68		High	1
FALSE	Master Protein	Q9BZS9	Putative uncharacterized protein PNAS-138 OS=Homo sapiens OX=9606 GN=PNAS-138 PE=5 SV=1	53	1	1	1	49	5.6	6.33	2.41		High	1
FALSE	Master Protein	Q6UXP9	Putative uncharacterized protein UNQ9370/PRO34162 OS=Homo sapiens OX=9606 GN=UNQ9370/PRO34162 PE=5 SV=1	12	1	1	1	181	19.8	9.6	2.4		High	1
FALSE	Master Protein	Q9NP58	ATP-binding cassette sub-family B member 6 OS=Homo sapiens OX=9606 GN=ABCB6 PE=1 SV=1	4	1	1	1	842	93.8	8.48	2.78	ABCB6	High	1
FALSE	Master Protein	Q96I13	Protein ABHD8 OS=Homo sapiens OX=9606 GN=ABHD8 PE=1 SV=1	28	4	4	4	439	47.3	7.01	10.62	ABHD8	High	1
FALSE	Master Protein	Q7Z7G0	Target of Nesh-SH3 OS=Homo sapiens OX=9606 GN=ABI3BP PE=1 SV=2	6	2	2	2	1068	117.8	9.42	6.21	ABI3BP	High	1
FALSE	Master Protein	Q6H8Q1	Actin-binding LIM protein 2 OS=Homo sapiens OX=9606 GN=ABLIM2 PE=1 SV=2	5	1	1	1	611	67.8	7.94	2.82	ABLIM2	High	1
FALSE	Master Protein	Q13085	Acetyl-CoA carboxylase 1 OS=Homo sapiens OX=9606 GN=ACACA PE=1 SV=2	2	1	1	1	2346	265.4	6.37	0	ACACA	High	1
FALSE	Master Protein	Q15027	Arf-GAP with coiled-coil, ANK repeat and PH domain-containing protein 1 OS=Homo sapiens OX=9606 GN=ACAP1 PE=1 SV=1	3	1	1	1	740	81.5	7.66	2.26	ACAP1	High	1
FALSE	Master Protein	Q15057	Arf-GAP with coiled-coil, ANK repeat and PH domain-containing protein 2 OS=Homo sapiens OX=9606 GN=ACAP2 PE=1 SV=3	4	1	1	1	778	88	6.8	2.8	ACAP2	High	1
FALSE	Master Protein	Q9H3P7	Golgi resident protein GCP60 OS=Homo sapiens OX=9606 GN=ACBD3 PE=1 SV=4	8	1	1	1	528	60.6	5.06	0	ACBD3	High	1
FALSE	Master Protein	P12821	Angiotensin-converting enzyme OS=Homo sapiens OX=9606 GN=ACE PE=1 SV=1	3	1	1	1	1306	149.6	6.39	3.46	ACE	High	1
FALSE	Master Protein	Q9NUZ1	Acyl-coenzyme A oxidase-like protein OS=Homo sapiens OX=9606 GN=ACOXL PE=2 SV=3	5	1	2	1	547	61.8	8.53	2.6	ACOXL	High	1
FALSE	Master Protein	P33121	Long-chain-fatty-acid--CoA ligase 1 OS=Homo sapiens OX=9606 GN=ACSL1 PE=1 SV=1	10	2	2	2	698	77.9	7.15	5.69	ACSL1	High	1
FALSE	Master Protein	Q9UKU0-8	Isoform 8 of Long-chain-fatty-acid--CoA ligase 6 OS=Homo sapiens OX=9606 GN=ACSL6	6	1	2	1	722	80.5	7.18	0	ACSL6	High	1
FALSE	Master Protein	Q6P461	Acyl-coenzyme A synthetase ACSM6, mitochondrial OS=Homo sapiens OX=9606 GN=ACSM6 PE=2 SV=3	5	1	2	1	480	53.6	8.41	5.04	ACSM6	High	1
FALSE	Master Protein	Q9NUB1	Acetyl-coenzyme A synthetase 2-like, mitochondrial OS=Homo sapiens OX=9606 GN=ACSS1 PE=1 SV=2	5	2	2	2	689	74.8	7.11	5.31	ACSS1	High	1
FALSE	Master Protein	Q562R1	Beta-actin-like protein 2 OS=Homo sapiens OX=9606 GN=ACTBL2 PE=1 SV=2	9	1	1	1	376	42	5.59	2.85	ACTBL2	High	1
FALSE	Master Protein	P35609	Alpha-actinin-2 OS=Homo sapiens OX=9606 GN=ACTN2 PE=1 SV=1	5	2	2	2	894	103.8	5.45	6.16	ACTN2	High	1
FALSE	Master Protein	O43707	Alpha-actinin-4 OS=Homo sapiens OX=9606 GN=ACTN4 PE=1 SV=2	4	1	1	1	911	104.8	5.44	3.05	ACTN4	High	1
FALSE	Master Protein	Q9H981-3	Isoform 3 of Actin-related protein 8 OS=Homo sapiens OX=9606 GN=ACTR8	34	4	6	4	329	36.7	6.6	16.58	ACTR8	High	1
FALSE	Master Protein	O14672	Disintegrin and metalloproteinase domain-containing protein 10 OS=Homo sapiens OX=9606 GN=ADAM10 PE=1 SV=1	3	1	1	1	748	84.1	7.77	2.35	ADAM10	High	1
FALSE	Master Protein	Q9UHI8	A disintegrin and metalloproteinase with thrombospondin motifs 1 OS=Homo sapiens OX=9606 GN=ADAMTS1 PE=1 SV=4	4	1	1	1	967	105.3	6.83	3.04	ADAMTS1	High	1
FALSE	Master Protein	A8MUL3	Putative uncharacterized protein ADARB2-AS1 OS=Homo sapiens OX=9606 GN=ADARB2-AS1 PE=5 SV=2	33	2	3	2	147	15.8	7.81	10.04	ADARB2-AS1	High	1
FALSE	Master Protein	Q08828	Adenylate cyclase type 1 OS=Homo sapiens OX=9606 GN=ADCY1 PE=1 SV=2	3	1	1	1	1119	123.4	8.43	2.58	ADCY1	High	1
FALSE	Master Protein	O60266	Adenylate cyclase type 3 OS=Homo sapiens OX=9606 GN=ADCY3 PE=1 SV=3	8	3	3	3	1144	128.9	6.58	8.03	ADCY3	High	1
FALSE	Master Protein	P35611	Alpha-adducin OS=Homo sapiens OX=9606 GN=ADD1 PE=1 SV=2	4	1	1	1	737	80.9	5.83	2.46	ADD1	High	1
FALSE	Master Protein	Q9UEY8	Gamma-adducin OS=Homo sapiens OX=9606 GN=ADD3 PE=1 SV=1	5	1	1	1	706	79.1	6.32	3.09	ADD3	High	1
FALSE	Master Protein	O60241	Adhesion G protein-coupled receptor B2 OS=Homo sapiens OX=9606 GN=ADGRB2 PE=1 SV=2	2	1	1	1	1585	172.5	7.42	2.91	ADGRB2	High	1
FALSE	Master Protein	Q6QNK2	Adhesion G-protein coupled receptor D1 OS=Homo sapiens OX=9606 GN=ADGRD1 PE=1 SV=1	4	1	1	1	874	96.5	7.88	2.99	ADGRD1	High	1
FALSE	Master Protein	Q8IZF6	Adhesion G-protein coupled receptor G4 OS=Homo sapiens OX=9606 GN=ADGRG4 PE=1 SV=2	1	1	1	1	3080	333.2	6.21	2.65	ADGRG4	High	1
FALSE	Master Protein	O94910	Adhesion G protein-coupled receptor L1 OS=Homo sapiens OX=9606 GN=ADGRL1 PE=1 SV=1	3	1	1	1	1474	162.6	6.6	2.95	ADGRL1	High	1
FALSE	Master Protein	O95490	Adhesion G protein-coupled receptor L2 OS=Homo sapiens OX=9606 GN=ADGRL2 PE=1 SV=2	2	1	1	1	1459	163.2	6.43	0	ADGRL2	High	1
FALSE	Master Protein	Q8WXG9	Adhesion G-protein coupled receptor V1 OS=Homo sapiens OX=9606 GN=ADGRV1 PE=1 SV=2	1	2	2	2	6306	692.6	4.64	6.57	ADGRV1	High	1
FALSE	Master Protein	Q6ZN18	Zinc finger protein AEBP2 OS=Homo sapiens OX=9606 GN=AEBP2 PE=1 SV=2	8	1	1	1	517	54.4	5.21	3.5	AEBP2	High	1
FALSE	Master Protein	Q8N4X5	Actin filament-associated protein 1-like 2 OS=Homo sapiens OX=9606 GN=AFAP1L2 PE=1 SV=1	4	1	1	1	818	91.2	5.31	2.65	AFAP1L2	High	1
FALSE	Master Protein	P55196-1	Isoform 2 of Afadin OS=Homo sapiens OX=9606 GN=AFDN	2	1	1	1	1816	205.5	6.77	2.9	AFDN	High	1
FALSE	Master Protein	Q9Y6Z5	Putative uncharacterized protein AFDN-DT OS=Homo sapiens OX=9606 GN=AFDN-DT PE=5 SV=1	8	1	1	1	254	26.1	11.81	2.12	AFDN-DT	High	1
FALSE	Master Protein	P20933	N(4)-(beta-N-acetylglucosaminyl)-L-asparaginase OS=Homo sapiens OX=9606 GN=AGA PE=1 SV=2	13	1	1	1	346	37.2	6.28	3.75	AGA	High	1
FALSE	Master Protein	Q9UPQ3-2	Isoform 2 of Arf-GAP with GTPase, ANK repeat and PH domain-containing protein 1 OS=Homo sapiens OX=9606 GN=AGAP1	5	1	2	1	804	89	8.03	0	AGAP1	High	1
FALSE	Master Protein	Q99490	Arf-GAP with GTPase, ANK repeat and PH domain-containing protein 2 OS=Homo sapiens OX=9606 GN=AGAP2 PE=1 SV=2	3	1	1	1	1192	124.6	9.89	2.75	AGAP2	High	1
FALSE	Master Protein	Q9UL18	Protein argonaute-1 OS=Homo sapiens OX=9606 GN=AGO1 PE=1 SV=3	3	1	1	1	857	97.2	9.16	0	AGO1	High	1
FALSE	Master Protein	Q9UPW5-3	Isoform 3 of Cytosolic carboxypeptidase 1 OS=Homo sapiens OX=9606 GN=AGTPBP1	3	2	8	2	1238	138.6	6.21	23.83	AGTPBP1	High	1
FALSE	Master Protein	Q8IVF2	Protein AHNAK2 OS=Homo sapiens OX=9606 GN=AHNAK2 PE=1 SV=2	3	5	6	5	5795	616.2	5.36	13.82	AHNAK2	High	1
FALSE	Master Protein	P02765	Alpha-2-HS-glycoprotein OS=Homo sapiens OX=9606 GN=AHSG PE=1 SV=2	5	1	2	1	367	39.3	5.72	12.39	AHSG	High	1
FALSE	Master Protein	Q96NN9	Apoptosis-inducing factor 3 OS=Homo sapiens OX=9606 GN=AIFM3 PE=1 SV=1	7	1	1	1	605	66.7	9.07	0	AIFM3	High	1
FALSE	Master Protein	O43918-4	Isoform 4 of Autoimmune regulator OS=Homo sapiens OX=9606 GN=AIRE	11	1	1	1	348	36.5	6.79	4.02	AIRE	High	1
FALSE	Master Protein	O43918	Autoimmune regulator OS=Homo sapiens OX=9606 GN=AIRE PE=1 SV=1	7	1	1	1	545	57.7	7.56	0	AIRE	High	1
FALSE	Master Protein	O43572	A-kinase anchor protein 10, mitochondrial OS=Homo sapiens OX=9606 GN=AKAP10 PE=1 SV=2	7	1	1	1	662	73.8	6.39	3.16	AKAP10	High	1
FALSE	Master Protein	Q9UKA4	A-kinase anchor protein 11 OS=Homo sapiens OX=9606 GN=AKAP11 PE=1 SV=1	2	1	1	1	1901	210.4	5.39	2.6	AKAP11	High	1
FALSE	Master Protein	Q02952	A-kinase anchor protein 12 OS=Homo sapiens OX=9606 GN=AKAP12 PE=1 SV=4	1	1	1	1	1782	191.4	4.41	2.33	AKAP12	High	1
FALSE	Master Protein	Q7Z591-6	Isoform 6 of Microtubule organization protein AKNA OS=Homo sapiens OX=9606 GN=AKNA	6	1	1	1	572	61.8	5.73	2.73	AKNA	High	1
FALSE	Master Protein	Q5T1N1-4	Isoform 4 of Protein AKNAD1 OS=Homo sapiens OX=9606 GN=AKNAD1	5	1	1	1	761	83.9	6.25	0	AKNAD1	High	1
FALSE	Master Protein	P15121	Aldo-keto reductase family 1 member B1 OS=Homo sapiens OX=9606 GN=AKR1B1 PE=1 SV=3	7	1	1	1	316	35.8	6.98	2.55	AKR1B1	High	1
FALSE	Master Protein	O43488	Aflatoxin B1 aldehyde reductase member 2 OS=Homo sapiens OX=9606 GN=AKR7A2 PE=1 SV=3	8	1	1	1	359	39.6	7.17	2.6	AKR7A2	High	1
FALSE	Master Protein	P02768	Albumin OS=Homo sapiens OX=9606 GN=ALB PE=1 SV=2	17	10	12	10	609	69.3	6.28	33.49	ALB	High	1
FALSE	Master Protein	Q3SY69	Mitochondrial 10-formyltetrahydrofolate dehydrogenase OS=Homo sapiens OX=9606 GN=ALDH1L2 PE=1 SV=2	4	1	1	1	923	101.7	6.52	0	ALDH1L2	High	1
FALSE	Master Protein	P49189	4-trimethylaminobutyraldehyde dehydrogenase OS=Homo sapiens OX=9606 GN=ALDH9A1 PE=1 SV=3	8	1	1	1	494	53.8	5.87	0	X21018	High	1
FALSE	Master Protein	Q8TCU4	Centrosome-associated protein ALMS1 OS=Homo sapiens OX=9606 GN=ALMS1 PE=1 SV=4	1	1	1	1	4168	460.8	6.28	2.96	ALMS1	High	1
FALSE	Master Protein	P10696	Alkaline phosphatase, germ cell type OS=Homo sapiens OX=9606 GN=ALPG PE=1 SV=4	7	1	1	1	532	57.3	6.34	0	ALPG	High	1
FALSE	Master Protein	Q96QP1	Alpha-protein kinase 1 OS=Homo sapiens OX=9606 GN=ALPK1 PE=1 SV=3	2	1	1	1	1244	138.8	6.24	2.96	ALPK1	High	1
FALSE	Master Protein	Q96L96	Alpha-protein kinase 3 OS=Homo sapiens OX=9606 GN=ALPK3 PE=1 SV=2	3	3	8	3	1907	201.1	7.58	21.68	ALPK3	High	1
FALSE	Master Protein	Q96Q42	Alsin OS=Homo sapiens OX=9606 GN=ALS2 PE=1 SV=2	2	1	2	1	1657	183.5	6.27	6.89	ALS2	High	1
FALSE	Master Protein	Q60I27	ALS2 C-terminal-like protein OS=Homo sapiens OX=9606 GN=ALS2CL PE=1 SV=1	3	1	1	1	953	107.7	6.15	3.25	ALS2CL	High	1
FALSE	Master Protein	Q8N944	APC membrane recruitment protein 3 OS=Homo sapiens OX=9606 GN=AMER3 PE=1 SV=2	3	1	2	1	861	90.4	5.69	5.03	AMER3	High	1
FALSE	Master Protein	P0DUB6	Alpha-amylase 1A OS=Homo sapiens OX=9606 GN=AMY1A PE=1 SV=1	4	1	1	1	511	57.7	6.93	2.71	AMY1A	High	1
FALSE	Master Protein	Q9UNK9	Protein angel homolog 1 OS=Homo sapiens OX=9606 GN=ANGEL1 PE=1 SV=1	6	1	1	1	670	75.2	4.82	3.34	ANGEL1	High	1
FALSE	Master Protein	Q01484	Ankyrin-2 OS=Homo sapiens OX=9606 GN=ANK2 PE=1 SV=4	1	2	2	2	3957	433.4	5.14	1.93	ANK2	High	1
FALSE	Master Protein	Q12955-4	Isoform 2 of Ankyrin-3 OS=Homo sapiens OX=9606 GN=ANK3	1	1	1	1	1868	204	6.93	2.41	ANK3	High	1
FALSE	Master Protein	Q9P2R3	Rabankyrin-5 OS=Homo sapiens OX=9606 GN=ANKFY1 PE=1 SV=2	3	1	1	1	1169	128.3	6.1	0	ANKFY1	High	1
FALSE	Master Protein	Q8IWZ3-6	Isoform 6 of Ankyrin repeat and KH domain-containing protein 1 OS=Homo sapiens OX=9606 GN=ANKHD1	2	1	1	1	2617	277	5.86	0	ANKHD1	High	1
FALSE	Master Protein	Q9NXR5	Ankyrin repeat domain-containing protein 10 OS=Homo sapiens OX=9606 GN=ANKRD10 PE=1 SV=2	10	1	1	1	420	44.7	5.97	5	ANKRD10	High	1
FALSE	Master Protein	Q6UB99	Ankyrin repeat domain-containing protein 11 OS=Homo sapiens OX=9606 GN=ANKRD11 PE=1 SV=3	5	3	3	3	2663	297.7	7.11	5.6	ANKRD11	High	1
FALSE	Master Protein	Q6UB98	Ankyrin repeat domain-containing protein 12 OS=Homo sapiens OX=9606 GN=ANKRD12 PE=1 SV=3	2	1	3	1	2062	235.5	7.01	3.44	ANKRD12	High	1
FALSE	Master Protein	O75179	Ankyrin repeat domain-containing protein 17 OS=Homo sapiens OX=9606 GN=ANKRD17 PE=1 SV=3	3	2	2	2	2603	274.1	6.52	2.65	ANKRD17	High	1
FALSE	Master Protein	Q8N6D5	Ankyrin repeat domain-containing protein 29 OS=Homo sapiens OX=9606 GN=ANKRD29 PE=1 SV=2	8	1	1	1	301	32.4	9.41	0	ANKRD29	High	1
FALSE	Master Protein	Q9BXX2	Ankyrin repeat domain-containing protein 30B OS=Homo sapiens OX=9606 GN=ANKRD30B PE=2 SV=3	2	1	1	1	1392	158	6.35	3.41	ANKRD30B	High	1
FALSE	Master Protein	Q86W74-1	Isoform 2 of Ankyrin repeat domain-containing protein 46 OS=Homo sapiens OX=9606 GN=ANKRD46	13	1	1	1	232	26	7.15	0	ANKRD46	High	1
FALSE	Master Protein	Q6NXT1	Ankyrin repeat domain-containing protein 54 OS=Homo sapiens OX=9606 GN=ANKRD54 PE=1 SV=2	13	1	2	1	300	32.5	6.28	4.27	ANKRD54	High	1
FALSE	Master Protein	Q7Z6G8-6	Isoform 6 of Ankyrin repeat and sterile alpha motif domain-containing protein 1B OS=Homo sapiens OX=9606 GN=ANKS1B	8	2	2	2	764	85.1	6.92	5.84	ANKS1B	High	1
FALSE	Master Protein	Q5XXA6-5	Isoform 5 of Anoctamin-1 OS=Homo sapiens OX=9606 GN=ANO1	3	1	2	1	1049	120.3	8.51	6.1	ANO1	High	1
FALSE	Master Protein	Q9BYT9	Anoctamin-3 OS=Homo sapiens OX=9606 GN=ANO3 PE=1 SV=2	2	1	1	1	981	114.6	8.66	2.33	ANO3	High	1
FALSE	Master Protein	Q9HCE9	Anoctamin-8 OS=Homo sapiens OX=9606 GN=ANO8 PE=1 SV=3	4	2	2	2	1232	135.9	5.82	4.95	ANO8	High	1
FALSE	Master Protein	P07355	Annexin A2 OS=Homo sapiens OX=9606 GN=ANXA2 PE=1 SV=2	16	2	2	2	339	38.6	7.75	5.45	ANXA2	High	1
FALSE	Master Protein	Q5VT79	Annexin A8-like protein 1 OS=Homo sapiens OX=9606 GN=ANXA8L1 PE=2 SV=2	11	1	1	1	327	36.9	5.78	2.83	ANXA8L1	High	1
FALSE	Master Protein	Q16853-2	Isoform 2 of Membrane primary amine oxidase OS=Homo sapiens OX=9606 GN=AOC3	5	1	1	1	634	70.6	7.53	2.69	AOC3	High	1
FALSE	Master Protein	Q16853-3	Isoform 3 of Membrane primary amine oxidase OS=Homo sapiens OX=9606 GN=AOC3	8	1	1	1	220	24.5	5.2	1.94	AOC3	High	1
FALSE	Master Protein	Q06278	Aldehyde oxidase OS=Homo sapiens OX=9606 GN=AOX1 PE=1 SV=2	3	1	1	1	1338	147.8	7.17	0	AOX1	High	1
FALSE	Master Protein	Q2VPB7	AP-5 complex subunit beta-1 OS=Homo sapiens OX=9606 GN=AP5B1 PE=1 SV=4	4	1	1	1	878	93.9	5.92	2.91	AP5B1	High	1
FALSE	Master Protein	Q7Z5R6	Amyloid beta A4 precursor protein-binding family B member 1-interacting protein OS=Homo sapiens OX=9606 GN=APBB1IP PE=1 SV=1	5	1	1	1	666	73.1	5.59	2.73	APBB1IP	High	1
FALSE	Master Protein	Q92870	Amyloid beta precursor protein binding family B member 2 OS=Homo sapiens OX=9606 GN=APBB2 PE=1 SV=3	4	1	1	1	758	83.3	6.1	2.82	APBB2	High	1
FALSE	Master Protein	P25054	Adenomatous polyposis coli protein OS=Homo sapiens OX=9606 GN=APC PE=1 SV=2	2	2	2	2	2843	311.5	7.8	6.44	APC	High	1
FALSE	Master Protein	P13798	Acylamino-acid-releasing enzyme OS=Homo sapiens OX=9606 GN=APEH PE=1 SV=4	5	1	1	1	732	81.2	5.48	3.23	APEH	High	1
FALSE	Master Protein	Q9BZZ5-2	Isoform 2 of Apoptosis inhibitor 5 OS=Homo sapiens OX=9606 GN=API5	4	1	1	1	504	56.7	5.92	2.47	API5	High	1
FALSE	Master Protein	P02749	Beta-2-glycoprotein 1 OS=Homo sapiens OX=9606 GN=APOH PE=1 SV=3	12	1	1	1	345	38.3	7.97	0	APOH	High	1
FALSE	Master Protein	Q9BWW9	Apolipoprotein L5 OS=Homo sapiens OX=9606 GN=APOL5 PE=2 SV=1	9	1	1	1	433	47	9.31	0	APOL5	High	1
FALSE	Master Protein	P05067	Amyloid-beta precursor protein OS=Homo sapiens OX=9606 GN=APP PE=1 SV=3	2	1	2	1	770	86.9	4.82	6.51	APP	High	1
FALSE	Master Protein	P53365-3	Isoform 3 of Arfaptin-2 OS=Homo sapiens OX=9606 GN=ARFIP2	16	1	1	1	303	33.8	7.18	0	ARFIP2	High	1
FALSE	Master Protein	Q5T5U3	Rho GTPase-activating protein 21 OS=Homo sapiens OX=9606 GN=ARHGAP21 PE=1 SV=2	1	1	1	1	1958	217.3	7.8	2.38	ARHGAP21	High	1
FALSE	Master Protein	Q7Z5H3	Rho GTPase-activating protein 22 OS=Homo sapiens OX=9606 GN=ARHGAP22 PE=1 SV=1	3	1	1	1	698	76.7	8.15	2.45	ARHGAP22	High	1
FALSE	Master Protein	Q9P227	Rho GTPase-activating protein 23 OS=Homo sapiens OX=9606 GN=ARHGAP23 PE=1 SV=2	6	3	3	3	1491	162.1	9.19	7.35	ARHGAP23	High	1
FALSE	Master Protein	Q13017	Rho GTPase-activating protein 5 OS=Homo sapiens OX=9606 GN=ARHGAP5 PE=1 SV=2	3	1	1	1	1502	172.4	6.62	0	ARHGAP5	High	1
FALSE	Master Protein	P85298	Rho GTPase-activating protein 8 OS=Homo sapiens OX=9606 GN=ARHGAP8 PE=1 SV=1	4	1	1	1	464	53.5	9.41	2.82	ARHGAP8	High	1
FALSE	Master Protein	Q96PE2	Rho guanine nucleotide exchange factor 17 OS=Homo sapiens OX=9606 GN=ARHGEF17 PE=1 SV=1	2	1	1	1	2063	221.5	6.29	0	ARHGEF17	High	1
FALSE	Master Protein	A8MVX0	Rho guanine nucleotide exchange factor 33 OS=Homo sapiens OX=9606 GN=ARHGEF33 PE=2 SV=2	9	2	2	2	844	94.6	6.81	6.1	ARHGEF33	High	1
FALSE	Master Protein	Q14155	Rho guanine nucleotide exchange factor 7 OS=Homo sapiens OX=9606 GN=ARHGEF7 PE=1 SV=2	9	2	2	2	803	90	7.09	7.59	ARHGEF7	High	1
FALSE	Master Protein	O14497	AT-rich interactive domain-containing protein 1A OS=Homo sapiens OX=9606 GN=ARID1A PE=1 SV=3	4	2	2	2	2285	241.9	6.7	6.78	ARID1A	High	1
FALSE	Master Protein	Q8NFD5-1	Isoform 1 of AT-rich interactive domain-containing protein 1B OS=Homo sapiens OX=9606 GN=ARID1B	2	1	1	1	2236	236	6.73	3.11	ARID1B	High	1
FALSE	Master Protein	Q6T311	ADP-ribosylation factor-like protein 9 OS=Homo sapiens OX=9606 GN=ARL9 PE=2 SV=1	12	1	1	1	187	20.7	6.52	2.66	ARL9	High	1
FALSE	Master Protein	Q9HBZ2	Aryl hydrocarbon receptor nuclear translocator 2 OS=Homo sapiens OX=9606 GN=ARNT2 PE=1 SV=2	10	2	3	2	717	78.6	6.71	9.67	ARNT2	High	1
FALSE	Master Protein	O00192	Splicing regulator ARVCF OS=Homo sapiens OX=9606 GN=ARVCF PE=1 SV=1	4	1	1	1	962	104.6	6.81	2.77	ARVCF	High	1
FALSE	Master Protein	Q9NR71	Neutral ceramidase OS=Homo sapiens OX=9606 GN=ASAH2 PE=1 SV=2	4	1	1	1	780	85.5	7.23	0	ASAH2	High	1
FALSE	Master Protein	Q9ULH1	Arf-GAP with SH3 domain, ANK repeat and PH domain-containing protein 1 OS=Homo sapiens OX=9606 GN=ASAP1 PE=1 SV=4	2	1	1	1	1129	125.4	7.31	2.32	ASAP1	High	1
FALSE	Master Protein	Q9UBL3	Set1/Ash2 histone methyltransferase complex subunit ASH2 OS=Homo sapiens OX=9606 GN=ASH2L PE=1 SV=1	7	1	1	1	628	68.7	5.69	3.24	ASH2L	High	1
FALSE	Master Protein	P04424	Argininosuccinate lyase OS=Homo sapiens OX=9606 GN=ASL PE=1 SV=4	8	1	1	1	464	51.6	6.48	4.09	ASL	High	1
FALSE	Master Protein	P46597	Acetylserotonin O-methyltransferase OS=Homo sapiens OX=9606 GN=ASMT PE=1 SV=1	11	1	1	1	345	38.4	5.19	2.71	ASMT	High	1
FALSE	Master Protein	Q8IZT6	Abnormal spindle-like microcephaly-associated protein OS=Homo sapiens OX=9606 GN=ASPM PE=1 SV=2	1	2	2	2	3477	409.5	10.45	5.22	ASPM	High	1
FALSE	Master Protein	Q9BZE9-2	Isoform 2 of Tether containing UBX domain for GLUT4 OS=Homo sapiens OX=9606 GN=ASPSCR1	10	2	3	2	647	69.9	8.09	9.39	ASPSCR1	High	1
FALSE	Master Protein	O75129	Astrotactin-2 OS=Homo sapiens OX=9606 GN=ASTN2 PE=1 SV=2	2	1	1	1	1339	148.1	5.97	3.18	ASTN2	High	1
FALSE	Master Protein	Q76L83	Putative Polycomb group protein ASXL2 OS=Homo sapiens OX=9606 GN=ASXL2 PE=1 SV=1	2	1	1	1	1435	153.7	8.81	2.34	ASXL2	High	1
FALSE	Master Protein	Q9C0F0	Putative Polycomb group protein ASXL3 OS=Homo sapiens OX=9606 GN=ASXL3 PE=2 SV=3	1	1	1	1	2248	241.8	6.14	2.33	ASXL3	High	1
FALSE	Master Protein	Q9ULI0	ATPase family AAA domain-containing protein 2B OS=Homo sapiens OX=9606 GN=ATAD2B PE=1 SV=3	2	1	3	1	1458	164.8	6.8	7.54	ATAD2B	High	1
FALSE	Master Protein	Q5T9A4	ATPase family AAA domain-containing protein 3B OS=Homo sapiens OX=9606 GN=ATAD3B PE=1 SV=1	5	1	1	1	648	72.5	9.2	2.66	ATAD3B	High	1
FALSE	Master Protein	P17544-1	Isoform 6 of Cyclic AMP-dependent transcription factor ATF-7 OS=Homo sapiens OX=9606 GN=ATF7	8	1	1	1	494	52.9	8.65	2.61	ATF7	High	1
FALSE	Master Protein	Q2TAZ0	Autophagy-related protein 2 homolog A OS=Homo sapiens OX=9606 GN=ATG2A PE=1 SV=3	2	1	1	1	1938	212.7	5.88	0	ATG2A	High	1
FALSE	Master Protein	Q86TL0	Cysteine protease ATG4D OS=Homo sapiens OX=9606 GN=ATG4D PE=1 SV=1	8	1	1	1	474	52.9	8.62	3.69	ATG4D	High	1
FALSE	Master Protein	P54259	Atrophin-1 OS=Homo sapiens OX=9606 GN=ATN1 PE=1 SV=3	4	1	2	1	1190	125.3	8.98	7.11	ATN1	High	1
FALSE	Master Protein	O60312	Phospholipid-transporting ATPase VA OS=Homo sapiens OX=9606 GN=ATP10A PE=1 SV=2	3	1	2	1	1499	167.6	8.37	3.61	ATP10A	High	1
FALSE	Master Protein	Q9NQ11	Polyamine-transporting ATPase 13A2 OS=Homo sapiens OX=9606 GN=ATP13A2 PE=1 SV=2	3	1	3	1	1180	128.7	8.12	9.74	ATP13A2	High	1
FALSE	Master Protein	P27449	V-type proton ATPase 16 kDa proteolipid subunit c OS=Homo sapiens OX=9606 GN=ATP6V0C PE=1 SV=1	32	1	1	1	155	15.7	8.44	2.88	ATP6V0C	High	1
FALSE	Master Protein	Q8NHE4-3	Isoform 3 of V-type proton ATPase subunit e 2 OS=Homo sapiens OX=9606 GN=ATP6V0E2	24	1	1	1	187	19.5	7.69	2.84	ATP6V0E2	High	1
FALSE	Master Protein	P21281	V-type proton ATPase subunit B, brain isoform OS=Homo sapiens OX=9606 GN=ATP6V1B2 PE=1 SV=3	5	1	1	1	511	56.5	5.81	2.75	ATP6V1B2	High	1
FALSE	Master Protein	Q13535	Serine/threonine-protein kinase ATR OS=Homo sapiens OX=9606 GN=ATR PE=1 SV=3	3	2	3	2	2644	301.2	7.43	5.59	ATR	High	1
FALSE	Master Protein	O15265	Ataxin-7 OS=Homo sapiens OX=9606 GN=ATXN7 PE=1 SV=1	5	1	1	1	892	95.4	9.85	2.95	ATXN7	High	1
FALSE	Master Protein	Q9UQB9	Aurora kinase C OS=Homo sapiens OX=9606 GN=AURKC PE=1 SV=1	8	1	2	1	309	35.6	8.81	6.16	AURKC	High	1
FALSE	Master Protein	Q8WXX7	Autism susceptibility gene 2 protein OS=Homo sapiens OX=9606 GN=AUTS2 PE=1 SV=1	2	1	1	1	1259	138.9	9.38	3.71	AUTS2	High	1
FALSE	Master Protein	Q9NWV8	BRISC and BRCA1-A complex member 1 OS=Homo sapiens OX=9606 GN=BABAM1 PE=1 SV=1	7	1	2	1	329	36.5	4.64	4.81	BABAM1	High	1
FALSE	Master Protein	Q9BYV9	Transcription regulator protein BACH2 OS=Homo sapiens OX=9606 GN=BACH2 PE=1 SV=1	3	1	1	1	841	92.5	5.1	2.67	BACH2	High	1
FALSE	Master Protein	O95817	BAG family molecular chaperone regulator 3 OS=Homo sapiens OX=9606 GN=BAG3 PE=1 SV=3	6	1	1	1	575	61.6	6.95	0	BAG3	High	1
FALSE	Master Protein	P46379	Large proline-rich protein BAG6 OS=Homo sapiens OX=9606 GN=BAG6 PE=1 SV=2	3	1	1	1	1132	119.3	5.6	3.99	BAG6	High	1
FALSE	Master Protein	Q9UHR4	Brain-specific angiogenesis inhibitor 1-associated protein 2-like protein 1 OS=Homo sapiens OX=9606 GN=BAIAP2L1 PE=1 SV=2	7	1	1	1	511	56.8	8.68	2.74	BAIAP2L1	High	1
FALSE	Master Protein	Q9HBU1	Homeobox protein BarH-like 1 OS=Homo sapiens OX=9606 GN=BARX1 PE=1 SV=2	6	1	1	1	254	27.3	9.7	2.05	BARX1	High	1
FALSE	Master Protein	P80723	Brain acid soluble protein 1 OS=Homo sapiens OX=9606 GN=BASP1 PE=1 SV=2	23	2	3	2	227	22.7	4.63	9.23	BASP1	High	1
FALSE	Master Protein	Q9UIF8	Bromodomain adjacent to zinc finger domain protein 2B OS=Homo sapiens OX=9606 GN=BAZ2B PE=1 SV=3	4	2	2	2	2168	240.3	6.54	2.7	BAZ2B	High	1
FALSE	Master Protein	O75934	Pre-mRNA-splicing factor SPF27 OS=Homo sapiens OX=9606 GN=BCAS2 PE=1 SV=1	18	1	1	1	225	26.1	5.66	3.26	BCAS2	High	1
FALSE	Master Protein	Q9C0K0	B-cell lymphoma/leukemia 11B OS=Homo sapiens OX=9606 GN=BCL11B PE=1 SV=1	4	1	1	1	894	95.5	6.55	2.98	BCL11B	High	1
FALSE	Master Protein	Q5TBC7-2	Isoform 2 of Bcl-2-like protein 15 OS=Homo sapiens OX=9606 GN=BCL2L15	79	1	3	1	56	6.3	4.53	6.64	BCL2L15	High	1
FALSE	Master Protein	Q92843	Bcl-2-like protein 2 OS=Homo sapiens OX=9606 GN=BCL2L2 PE=1 SV=2	19	1	1	1	193	20.7	5.34	0	BCL2L2	High	1
FALSE	Master Protein	O00512	B-cell CLL/lymphoma 9 protein OS=Homo sapiens OX=9606 GN=BCL9 PE=1 SV=4	7	3	4	3	1426	149.2	8.91	9.37	BCL9	High	1
FALSE	Master Protein	Q6W2J9	BCL-6 corepressor OS=Homo sapiens OX=9606 GN=BCOR PE=1 SV=1	2	1	1	1	1755	192.1	6.48	4.06	BCOR	High	1
FALSE	Master Protein	A6H8Y1	Transcription factor TFIIIB component B'' homolog OS=Homo sapiens OX=9606 GN=BDP1 PE=1 SV=3	5	3	3	3	2624	293.7	5.11	3.95	BDP1	High	1
FALSE	Master Protein	Q9BUH8	Brain-enriched guanylate kinase-associated protein OS=Homo sapiens OX=9606 GN=BEGAIN PE=1 SV=1	7	1	1	1	593	64.8	5.57	4.23	BEGAIN	High	1
FALSE	Master Protein	Q6ZU67	BEN domain-containing protein 4 OS=Homo sapiens OX=9606 GN=BEND4 PE=2 SV=3	5	1	1	1	534	58.3	6.13	2.4	BEND4	High	1
FALSE	Master Protein	P21810	Biglycan OS=Homo sapiens OX=9606 GN=BGN PE=1 SV=2	13	4	4	4	368	41.6	7.52	13.29	BGN	High	1
FALSE	Master Protein	Q93088	Betaine--homocysteine S-methyltransferase 1 OS=Homo sapiens OX=9606 GN=BHMT PE=1 SV=2	6	1	2	1	406	45	7.03	4.73	BHMT	High	1
FALSE	Master Protein	A1A5D9	BICD family-like cargo adapter 2 OS=Homo sapiens OX=9606 GN=BICDL2 PE=1 SV=2	5	1	1	1	508	56.8	5.02	2.38	BICDL2	High	1
FALSE	Master Protein	Q9NZM4	BRD4-interacting chromatin-remodeling complex-associated protein OS=Homo sapiens OX=9606 GN=BICRA PE=1 SV=2	1	1	1	1	1560	158.4	6.65	2.04	BICRA	High	1
FALSE	Master Protein	P22004	Bone morphogenetic protein 6 OS=Homo sapiens OX=9606 GN=BMP6 PE=1 SV=1	9	1	1	1	513	57.2	8.1	0	BMP6	High	1
FALSE	Master Protein	Q8N8U9	BMP-binding endothelial regulator protein OS=Homo sapiens OX=9606 GN=BMPER PE=1 SV=3	2	1	1	1	685	75.9	7.77	2.1	BMPER	High	1
FALSE	Master Protein	P36894	Bone morphogenetic protein receptor type-1A OS=Homo sapiens OX=9606 GN=BMPR1A PE=1 SV=2	4	1	1	1	532	60.2	7.58	2.32	BMPR1A	High	1
FALSE	Master Protein	Q9BWV1	Brother of CDO OS=Homo sapiens OX=9606 GN=BOC PE=1 SV=1	2	1	1	1	1114	121	7.01	2.36	BOC	High	1
FALSE	Master Protein	O95861-2	Isoform 2 of 3'(2'),5'-bisphosphate nucleotidase 1 OS=Homo sapiens OX=9606 GN=BPNT1	8	1	2	1	325	35.7	5.69	0	BPNT1	High	1
FALSE	Master Protein	Q9NX62	Golgi-resident adenosine 3',5'-bisphosphate 3'-phosphatase OS=Homo sapiens OX=9606 GN=BPNT2 PE=1 SV=1	8	1	1	1	359	38.7	6.86	2.45	BPNT2	High	1
FALSE	Master Protein	Q7Z569	BRCA1-associated protein OS=Homo sapiens OX=9606 GN=BRAP PE=1 SV=2	6	1	1	1	592	67.3	5.92	3	BRAP	High	1
FALSE	Master Protein	P38398	Breast cancer type 1 susceptibility protein OS=Homo sapiens OX=9606 GN=BRCA1 PE=1 SV=2	2	1	2	1	1863	207.6	5.41	2.74	BRCA1	High	1
FALSE	Master Protein	Q9BX63	Fanconi anemia group J protein OS=Homo sapiens OX=9606 GN=BRIP1 PE=1 SV=2	2	2	2	2	1249	140.8	6.92	6.88	BRIP1	High	1
FALSE	Master Protein	Q0VDD7	Break repair meiotic recombinase recruitment factor 1 OS=Homo sapiens OX=9606 GN=BRME1 PE=1 SV=2	5	1	1	1	668	69.5	4.83	2.67	BRME1	High	1
FALSE	Master Protein	Q9ULD4	Bromodomain and PHD finger-containing protein 3 OS=Homo sapiens OX=9606 GN=BRPF3 PE=1 SV=2	7	3	3	3	1205	135.7	6.58	5.48	BRPF3	High	1
FALSE	Master Protein	Q8TDC3	Serine/threonine-protein kinase BRSK1 OS=Homo sapiens OX=9606 GN=BRSK1 PE=1 SV=2	5	1	1	1	778	85	9.32	0	BRSK1	High	1
FALSE	Master Protein	Q9NSI6	Bromodomain and WD repeat-containing protein 1 OS=Homo sapiens OX=9606 GN=BRWD1 PE=1 SV=4	1	1	1	1	2320	262.8	8.46	2.43	BRWD1	High	1
FALSE	Master Protein	Q6RI45	Bromodomain and WD repeat-containing protein 3 OS=Homo sapiens OX=9606 GN=BRWD3 PE=1 SV=2	1	1	1	1	1802	203.5	7.84	2.36	BRWD3	High	1
FALSE	Master Protein	Q9NW68	BSD domain-containing protein 1 OS=Homo sapiens OX=9606 GN=BSDC1 PE=1 SV=1	7	1	1	1	430	47.1	4.49	3.11	BSDC1	High	1
FALSE	Master Protein	Q9UPA5	Protein bassoon OS=Homo sapiens OX=9606 GN=BSN PE=1 SV=4	3	4	5	4	3926	416.2	7.55	12.87	BSN	High	1
FALSE	Master Protein	Q9BSF8	BTB/POZ domain-containing protein 10 OS=Homo sapiens OX=9606 GN=BTBD10 PE=1 SV=2	8	1	2	1	475	53.7	7.77	3	BTBD10	High	1
FALSE	Master Protein	A6NE02	BTB/POZ domain-containing protein 17 OS=Homo sapiens OX=9606 GN=BTBD17 PE=3 SV=1	7	1	4	1	478	52.4	8.78	10.03	BTBD17	High	1
FALSE	Master Protein	Q96KE9	BTB/POZ domain-containing protein 6 OS=Homo sapiens OX=9606 GN=BTBD6 PE=1 SV=4	9	1	1	1	538	58.7	7.15	2.83	BTBD6	High	1
FALSE	Master Protein	Q9UIR0	Butyrophilin-like protein 2 OS=Homo sapiens OX=9606 GN=BTNL2 PE=1 SV=1	9	1	1	1	455	50.4	5.07	0	BTNL2	High	1
FALSE	Master Protein	Q9BRD0	BUD13 homolog OS=Homo sapiens OX=9606 GN=BUD13 PE=1 SV=1	4	1	1	1	619	70.5	9.86	2.37	BUD13	High	1
FALSE	Master Protein	A0A1B0GUV1	Uncharacterized protein C17orf114 OS=Homo sapiens OX=9606 GN=C17orf114 PE=4 SV=1	53	3	4	3	79	8.3	9.28	12.53	C17orf114	High	1
FALSE	Master Protein	Q9BV19	Uncharacterized protein C1orf50 OS=Homo sapiens OX=9606 GN=C1orf50 PE=1 SV=2	16	1	1	1	199	21.9	5.88	2.53	C1orf50	High	1
FALSE	Master Protein	Q6P1W5	Uncharacterized protein C1orf94 OS=Homo sapiens OX=9606 GN=C1orf94 PE=1 SV=2	4	1	1	1	598	65.3	8.28	2.45	C1orf94	High	1
FALSE	Master Protein	P02746	Complement C1q subcomponent subunit B OS=Homo sapiens OX=9606 GN=C1QB PE=1 SV=3	10	1	1	1	253	26.7	8.63	2.8	C1QB	High	1
FALSE	Master Protein	P02747	Complement C1q subcomponent subunit C OS=Homo sapiens OX=9606 GN=C1QC PE=1 SV=3	20	3	6	3	245	25.8	8.41	13.9	C1QC	High	1
FALSE	Master Protein	Q5VWW1	Complement C1q-like protein 3 OS=Homo sapiens OX=9606 GN=C1QL3 PE=2 SV=1	7	1	1	1	255	26.7	6.79	1.92	C1QL3	High	1
FALSE	Master Protein	Q9BXI9	Complement C1q tumor necrosis factor-related protein 6 OS=Homo sapiens OX=9606 GN=C1QTNF6 PE=1 SV=4	26	2	2	2	278	30.8	6.34	2.9	C1QTNF6	High	1
FALSE	Master Protein	P09871	Complement C1s subcomponent OS=Homo sapiens OX=9606 GN=C1S PE=1 SV=1	6	1	1	1	688	76.6	4.96	3.59	C1S	High	1
FALSE	Master Protein	Q96LM9	Uncharacterized protein C20orf173 OS=Homo sapiens OX=9606 GN=C20orf173 PE=1 SV=1	29	1	1	1	149	16.5	6.73	0	C20orf173	High	1
FALSE	Master Protein	Q17RA5	Putative uncharacterized protein C21orf62-AS1 OS=Homo sapiens OX=9606 GN=C21orf62-AS1 PE=5 SV=1	56	1	2	1	79	8.9	7.9	3.98	C21orf62-AS1	High	1
FALSE	Master Protein	Q53TS8	Cation channel sperm-associated targeting subunit tau OS=Homo sapiens OX=9606 GN=C2CD6 PE=1 SV=2	2	1	1	1	1820	208.9	7.62	3.01	C2CD6	High	1
FALSE	Master Protein	Q9NWW7	Uncharacterized protein C2orf42 OS=Homo sapiens OX=9606 GN=C2orf42 PE=1 SV=1	4	1	1	1	574	64	8.92	2.48	C2orf42	High	1
FALSE	Master Protein	Q0P641	Uncharacterized protein C2orf80 OS=Homo sapiens OX=9606 GN=C2orf80 PE=2 SV=2	20	1	1	1	193	22	9.45	0	C2orf80	High	1
FALSE	Master Protein	Q8ND61	Uncharacterized protein C3orf20 OS=Homo sapiens OX=9606 GN=C3orf20 PE=2 SV=2	2	1	1	1	904	101.2	9.13	2.44	C3orf20	High	1
FALSE	Master Protein	Q8N5N4	Uncharacterized protein C3orf22 OS=Homo sapiens OX=9606 GN=C3orf22 PE=2 SV=1	23	1	1	1	141	15.7	9.85	2.63	C3orf22	High	1
FALSE	Master Protein	Q6ZMU1	Putative protein C3P1 OS=Homo sapiens OX=9606 GN=C3P1 PE=5 SV=3	8	1	1	1	363	40.2	6.79	3.15	C3P1	High	1
FALSE	Master Protein	Q8IVU9	Ciliary-associated calcium-binding coiled-coil protein 1 OS=Homo sapiens OX=9606 GN=CABCOCO1 PE=1 SV=1	13	1	1	1	208	23.9	4.45	3.08	CABCOCO1	High	1
FALSE	Master Protein	Q9Y6J0	Calcineurin-binding protein cabin-1 OS=Homo sapiens OX=9606 GN=CABIN1 PE=1 SV=1	1	1	1	1	2220	246.2	6.02	2.91	CABIN1	High	1
FALSE	Master Protein	Q9P0X4	Voltage-dependent T-type calcium channel subunit alpha-1I OS=Homo sapiens OX=9606 GN=CACNA1I PE=1 SV=1	1	1	1	1	2223	244.9	6.54	2.47	CACNA1I	High	1
FALSE	Master Protein	Q13698	Voltage-dependent L-type calcium channel subunit alpha-1S OS=Homo sapiens OX=9606 GN=CACNA1S PE=1 SV=4	3	2	2	2	1873	212.2	6.57	5.79	CACNA1S	High	1
FALSE	Master Protein	Q8WUQ7	Splicing factor Cactin OS=Homo sapiens OX=9606 GN=CACTIN PE=1 SV=3	3	1	1	1	758	88.6	9.14	0	CACTIN	High	1
FALSE	Master Protein	P27708	CAD protein OS=Homo sapiens OX=9606 GN=CAD PE=1 SV=3	1	1	2	1	2225	242.8	6.46	6.63	CAD	High	1
FALSE	Master Protein	P05937-2	Isoform 2 of Calbindin OS=Homo sapiens OX=9606 GN=CALB1	7	1	1	1	204	23.6	4.87	1.96	CALB1	High	1
FALSE	Master Protein	P0DP25	Calmodulin-3 OS=Homo sapiens OX=9606 GN=CALM3 PE=1 SV=1	25	1	1	1	149	16.8	4.22	2.52	CALM3	High	1
FALSE	Master Protein	Q96GE6-5	Isoform 5 of Calmodulin-like protein 4 OS=Homo sapiens OX=9606 GN=CALML4	39	1	2	1	59	6.1	10.42	2.71	CALML4	High	1
FALSE	Master Protein	Q8NCB2	CaM kinase-like vesicle-associated protein OS=Homo sapiens OX=9606 GN=CAMKV PE=2 SV=2	20	2	3	2	501	54.3	5.55	8.2	CAMKV	High	1
FALSE	Master Protein	Q9HC96	Calpain-10 OS=Homo sapiens OX=9606 GN=CAPN10 PE=1 SV=2	5	1	1	1	672	74.9	7.74	2.76	CAPN10	High	1
FALSE	Master Protein	Q9UMQ6	Calpain-11 OS=Homo sapiens OX=9606 GN=CAPN11 PE=2 SV=2	3	1	1	1	739	84.4	5.6	2.36	CAPN11	High	1
FALSE	Master Protein	P17655	Calpain-2 catalytic subunit OS=Homo sapiens OX=9606 GN=CAPN2 PE=1 SV=6	5	1	1	1	700	79.9	4.98	3.86	CAPN2	High	1
FALSE	Master Protein	Q5VZK9	F-actin-uncapping protein LRRC16A OS=Homo sapiens OX=9606 GN=CARMIL1 PE=1 SV=1	2	1	1	1	1371	151.5	7.85	2.52	CARMIL1	High	1
FALSE	Master Protein	Q6F5E8	Capping protein, Arp2/3 and myosin-I linker protein 2 OS=Homo sapiens OX=9606 GN=CARMIL2 PE=1 SV=2	2	1	2	1	1435	154.6	6.76	5.95	CARMIL2	High	1
FALSE	Master Protein	Q8WXE0	Caskin-2 OS=Homo sapiens OX=9606 GN=CASKIN2 PE=1 SV=2	3	1	1	1	1202	126.7	7.09	3.69	CASKIN2	High	1
FALSE	Master Protein	Q9NQ75	Cas scaffolding protein family member 4 OS=Homo sapiens OX=9606 GN=CASS4 PE=1 SV=2	3	1	1	1	786	87.1	7.08	3.55	CASS4	High	1
FALSE	Master Protein	Q8NA61	Protein chibby homolog 2 OS=Homo sapiens OX=9606 GN=CBY2 PE=1 SV=1	8	2	3	2	448	51.5	7.15	5.77	CBY2	High	1
FALSE	Master Protein	Q9P2K1	Coiled-coil and C2 domain-containing protein 2A OS=Homo sapiens OX=9606 GN=CC2D2A PE=1 SV=3	2	2	4	2	1620	186.1	6.74	11.24	CC2D2A	High	1
FALSE	Master Protein	Q6ZUS6	Coiled-coil domain-containing protein 149 OS=Homo sapiens OX=9606 GN=CCDC149 PE=2 SV=2	6	1	1	1	474	52.8	6.29	3.77	CCDC149	High	1
FALSE	Master Protein	Q8NCX0	Coiled-coil domain-containing protein 150 OS=Homo sapiens OX=9606 GN=CCDC150 PE=1 SV=2	5	2	2	2	1101	128.7	7.02	5.47	CCDC150	High	1
FALSE	Master Protein	A0A1B0GTI1	Coiled-coil domain-containing protein 201 OS=Homo sapiens OX=9606 GN=CCDC201 PE=4 SV=1	26	1	1	1	187	20.6	9.07	3.06	CCDC201	High	1
FALSE	Master Protein	Q8N4L8	Coiled-coil domain-containing protein 24 OS=Homo sapiens OX=9606 GN=CCDC24 PE=1 SV=1	8	1	1	1	307	34.3	7.02	2.97	CCDC24	High	1
FALSE	Master Protein	Q8IVM0	Coiled-coil domain-containing protein 50 OS=Homo sapiens OX=9606 GN=CCDC50 PE=1 SV=1	8	1	1	1	306	35.8	6.65	2.95	CCDC50	High	1
FALSE	Master Protein	Q8N9Z2-2	Isoform 2 of Coiled-coil domain-containing protein 71L OS=Homo sapiens OX=9606 GN=CCDC71L	9	1	1	1	320	34.3	10.39	2.81	CCDC71L	High	1
FALSE	Master Protein	Q3V6T2	Girdin OS=Homo sapiens OX=9606 GN=CCDC88A PE=1 SV=2	4	2	3	2	1871	215.9	6.21	2.65	CCDC88A	High	1
FALSE	Master Protein	A6NC98	Coiled-coil domain-containing protein 88B OS=Homo sapiens OX=9606 GN=CCDC88B PE=1 SV=1	3	1	2	1	1476	164.7	5.11	3.18	CCDC88B	High	1
FALSE	Master Protein	Q13939	Calicin OS=Homo sapiens OX=9606 GN=CCIN PE=1 SV=3	7	1	1	1	588	66.5	8.18	0	CCIN	High	1
FALSE	Master Protein	P41002	Cyclin-F OS=Homo sapiens OX=9606 GN=CCNF PE=1 SV=2	5	1	1	1	786	87.6	6.33	0	CCNF	High	1
FALSE	Master Protein	P48643	T-complex protein 1 subunit epsilon OS=Homo sapiens OX=9606 GN=CCT5 PE=1 SV=1	5	2	3	2	541	59.6	5.66	7.99	CCT5	High	1
FALSE	Master Protein	A6NM43	Putative T-complex protein 1 subunit theta-like 1 OS=Homo sapiens OX=9606 GN=CCT8L1P PE=5 SV=1	6	1	1	1	557	59.5	6.29	3.13	CCT8L1P	High	1
FALSE	Master Protein	P86790	Vacuolar fusion protein CCZ1 homolog B OS=Homo sapiens OX=9606 GN=CCZ1B PE=1 SV=1	4	1	1	1	482	55.8	6.48	2.03	CCZ1B	High	1
FALSE	Master Protein	Q93033	Immunoglobulin superfamily member 2 OS=Homo sapiens OX=9606 GN=CD101 PE=1 SV=2	2	1	1	1	1021	115	6.96	2.31	CD101	High	1
FALSE	Master Protein	P15391	B-lymphocyte antigen CD19 OS=Homo sapiens OX=9606 GN=CD19 PE=1 SV=6	6	1	1	1	556	61.1	4.98	3.33	CD19	High	1
FALSE	Master Protein	P25063-2	Isoform 2 of Signal transducer CD24 OS=Homo sapiens OX=9606 GN=CD24	31	1	1	1	129	13	8.7	2.92	CD24	High	1
FALSE	Master Protein	P16671	Platelet glycoprotein 4 OS=Homo sapiens OX=9606 GN=CD36 PE=1 SV=2	6	1	1	1	472	53	7.96	0	CD36	High	1
FALSE	Master Protein	P11049	Leukocyte antigen CD37 OS=Homo sapiens OX=9606 GN=CD37 PE=1 SV=2	10	1	1	1	281	31.7	7.94	2.55	CD37	High	1
FALSE	Master Protein	Q08722	Leukocyte surface antigen CD47 OS=Homo sapiens OX=9606 GN=CD47 PE=1 SV=1	7	1	1	1	323	35.2	7.21	2.38	CD47	High	1
FALSE	Master Protein	P04233	HLA class II histocompatibility antigen gamma chain OS=Homo sapiens OX=9606 GN=CD74 PE=1 SV=3	8	1	1	1	296	33.5	8.44	2.32	CD74	High	1
FALSE	Master Protein	Q9UNH5	Dual specificity protein phosphatase CDC14A OS=Homo sapiens OX=9606 GN=CDC14A PE=1 SV=1	7	1	1	1	594	66.5	9.1	3.51	CDC14A	High	1
FALSE	Master Protein	Q7L3B6	Hsp90 co-chaperone Cdc37-like 1 OS=Homo sapiens OX=9606 GN=CDC37L1 PE=1 SV=1	10	1	1	1	337	38.8	5.34	0	CDC37L1	High	1
FALSE	Master Protein	Q9NRR8	CDC42 small effector protein 1 OS=Homo sapiens OX=9606 GN=CDC42SE1 PE=1 SV=1	53	1	2	1	79	8.9	9.99	0	CDC42SE1	High	1
FALSE	Master Protein	Q9NRR3	CDC42 small effector protein 2 OS=Homo sapiens OX=9606 GN=CDC42SE2 PE=1 SV=1	48	1	5	1	84	9.2	8.35	7.27	CDC42SE2	High	1
FALSE	Master Protein	Q69YH5	Cell division cycle-associated protein 2 OS=Homo sapiens OX=9606 GN=CDCA2 PE=1 SV=2	3	1	1	1	1023	112.6	8.4	3.66	CDCA2	High	1
FALSE	Master Protein	P55289	Cadherin-12 OS=Homo sapiens OX=9606 GN=CDH12 PE=2 SV=2	5	1	1	1	794	88.3	4.81	0	CDH12	High	1
FALSE	Master Protein	Q13634	Cadherin-18 OS=Homo sapiens OX=9606 GN=CDH18 PE=2 SV=1	5	1	1	1	790	88	5.14	3.29	CDH18	High	1
FALSE	Master Protein	Q86UP0	Cadherin-24 OS=Homo sapiens OX=9606 GN=CDH24 PE=1 SV=1	5	1	3	1	819	87.7	4.79	10.26	CDH24	High	1
FALSE	Master Protein	P22223	Cadherin-3 OS=Homo sapiens OX=9606 GN=CDH3 PE=1 SV=2	5	1	1	1	829	91.4	4.75	2.89	CDH3	High	1
FALSE	Master Protein	Q9ULB5	Cadherin-7 OS=Homo sapiens OX=9606 GN=CDH7 PE=2 SV=2	4	1	2	1	785	87	4.81	5.44	CDH7	High	1
FALSE	Master Protein	Q13319	Cyclin-dependent kinase 5 activator 2 OS=Homo sapiens OX=9606 GN=CDK5R2 PE=1 SV=1	11	1	3	1	367	38.7	9.72	9.56	CDK5R2	High	1
FALSE	Master Protein	P50750-2	Isoform 2 of Cyclin-dependent kinase 9 OS=Homo sapiens OX=9606 GN=CDK9	16	3	4	3	489	53.3	9.48	12.03	CDK9	High	1
FALSE	Master Protein	Q01850	Cerebellar degeneration-related protein 2 OS=Homo sapiens OX=9606 GN=CDR2 PE=1 SV=2	6	1	1	1	454	51.8	5.06	2.71	CDR2	High	1
FALSE	Master Protein	P19835	Bile salt-activated lipase OS=Homo sapiens OX=9606 GN=CEL PE=1 SV=3	2	1	1	1	753	79.3	5.34	2.15	CEL	High	1
FALSE	Master Protein	Q5SZQ8	CUGBP Elav-like family member 3 OS=Homo sapiens OX=9606 GN=CELF3 PE=1 SV=1	5	1	1	1	465	50.5	8.53	2.46	CELF3	High	1
FALSE	Master Protein	Q9BZC1	CUGBP Elav-like family member 4 OS=Homo sapiens OX=9606 GN=CELF4 PE=1 SV=1	10	1	1	1	486	51.9	8	3.2	CELF4	High	1
FALSE	Master Protein	Q96J87	CUGBP Elav-like family member 6 OS=Homo sapiens OX=9606 GN=CELF6 PE=1 SV=1	10	2	4	2	481	50.4	8.63	11.72	CELF6	High	1
FALSE	Master Protein	P49454	Centromere protein F OS=Homo sapiens OX=9606 GN=CENPF PE=1 SV=3	1	1	1	1	3114	357.3	5.1	2.66	CENPF	High	1
FALSE	Master Protein	Q7Z7K6	Centromere protein V OS=Homo sapiens OX=9606 GN=CENPV PE=1 SV=1	8	1	1	1	275	29.9	9.73	2.75	CENPV	High	1
FALSE	Master Protein	Q9UPV0	Centrosomal protein of 164 kDa OS=Homo sapiens OX=9606 GN=CEP164 PE=1 SV=3	2	1	1	1	1460	164.2	5.36	0	CEP164	High	1
FALSE	Master Protein	Q5SW79-3	Isoform 3 of Centrosomal protein of 170 kDa OS=Homo sapiens OX=9606 GN=CEP170	2	1	1	1	1486	164.4	7.24	2.74	CEP170	High	1
FALSE	Master Protein	Q9Y4F5	Centrosomal protein of 170 kDa protein B OS=Homo sapiens OX=9606 GN=CEP170B PE=1 SV=4	3	2	2	2	1589	171.6	6.84	2.88	CEP170B	High	1
FALSE	Master Protein	Q9BV73	Centrosome-associated protein CEP250 OS=Homo sapiens OX=9606 GN=CEP250 PE=1 SV=2	1	1	1	1	2442	281	5.02	2.97	CEP250	High	1
FALSE	Master Protein	Q9C0D2	Centrosomal protein of 295 kDa OS=Homo sapiens OX=9606 GN=CEP295 PE=1 SV=4	2	2	2	2	2601	295	6	3.17	CEP295	High	1
FALSE	Master Protein	Q5VT06	Centrosome-associated protein 350 OS=Homo sapiens OX=9606 GN=CEP350 PE=1 SV=1	2	2	2	2	3117	350.7	6.33	5.26	CEP350	High	1
FALSE	Master Protein	Q5SZL2	Centrosomal protein of 85 kDa-like OS=Homo sapiens OX=9606 GN=CEP85L PE=1 SV=1	4	1	1	1	805	91.8	6.33	3	CEP85L	High	1
FALSE	Master Protein	Q96ST8	Centrosomal protein of 89 kDa OS=Homo sapiens OX=9606 GN=CEP89 PE=1 SV=3	4	1	1	1	783	89.5	6.8	2.74	CEP89	High	1
FALSE	Master Protein	P23141	Liver carboxylesterase 1 OS=Homo sapiens OX=9606 GN=CES1 PE=1 SV=2	5	1	2	1	567	62.5	6.6	0	CES1	High	1
FALSE	Master Protein	Q5XG92	Carboxylesterase 4A OS=Homo sapiens OX=9606 GN=CES4A PE=2 SV=2	8	1	4	1	561	63.5	9.31	7.24	CES4A	High	1
FALSE	Master Protein	Q5JU67	Cilia- and flagella-associated protein 157 OS=Homo sapiens OX=9606 GN=CFAP157 PE=2 SV=1	4	1	1	1	520	60.5	8.81	2.54	CFAP157	High	1
FALSE	Master Protein	Q8TBY9	Cilia- and flagella-associated protein 251 OS=Homo sapiens OX=9606 GN=CFAP251 PE=1 SV=2	3	1	1	1	1149	129.9	5.08	3.94	CFAP251	High	1
FALSE	Master Protein	O43822-4	Isoform 4 of Cilia- and flagella-associated protein 410 OS=Homo sapiens OX=9606 GN=CFAP410	3	1	1	1	375	40.4	6.95	1.93	CFAP410	High	1
FALSE	Master Protein	Q96M91	Cilia- and flagella-associated protein 53 OS=Homo sapiens OX=9606 GN=CFAP53 PE=1 SV=2	4	1	1	1	514	61.8	8.9	0	CFAP53	High	1
FALSE	Master Protein	P13569-2	Isoform 2 of Cystic fibrosis transmembrane conductance regulator OS=Homo sapiens OX=9606 GN=CFTR	3	1	1	1	1419	161.5	8.66	4.14	CFTR	High	1
FALSE	Master Protein	Q99674	Cell growth regulator with EF hand domain protein 1 OS=Homo sapiens OX=9606 GN=CGREF1 PE=1 SV=3	11	1	1	1	318	33.4	4.39	2.92	CGREF1	High	1
FALSE	Master Protein	O15335	Chondroadherin OS=Homo sapiens OX=9606 GN=CHAD PE=1 SV=2	2	1	1	1	359	40.5	9.39	1.98	CHAD	High	1
FALSE	Master Protein	O14646	Chromodomain-helicase-DNA-binding protein 1 OS=Homo sapiens OX=9606 GN=CHD1 PE=1 SV=2	2	1	1	1	1710	196.6	7.14	2.66	CHD1	High	1
FALSE	Master Protein	Q8TD26	Chromodomain-helicase-DNA-binding protein 6 OS=Homo sapiens OX=9606 GN=CHD6 PE=1 SV=4	2	1	2	1	2715	305.2	6.27	4.53	CHD6	High	1
FALSE	Master Protein	Q8IWX8	Calcium homeostasis endoplasmic reticulum protein OS=Homo sapiens OX=9606 GN=CHERP PE=1 SV=3	4	1	1	1	916	103.6	9.04	3.14	CHERP	High	1
FALSE	Master Protein	Q96EP1	E3 ubiquitin-protein ligase CHFR OS=Homo sapiens OX=9606 GN=CHFR PE=1 SV=2	4	1	1	1	664	73.3	6.04	2.62	CHFR	High	1
FALSE	Master Protein	Q9P2E5	Chondroitin sulfate glucuronyltransferase OS=Homo sapiens OX=9606 GN=CHPF2 PE=2 SV=2	7	2	2	2	772	85.9	7.83	5.99	CHPF2	High	1
FALSE	Master Protein	Q9H2X0	Chordin OS=Homo sapiens OX=9606 GN=CHRD PE=1 SV=2	2	1	1	1	955	102	7.75	2.52	CHRD	High	1
FALSE	Master Protein	Q9NS84	Carbohydrate sulfotransferase 7 OS=Homo sapiens OX=9606 GN=CHST7 PE=1 SV=2	7	1	1	1	486	54.2	9.64	3.14	CHST7	High	1
FALSE	Master Protein	Q96RK0	Protein capicua homolog OS=Homo sapiens OX=9606 GN=CIC PE=1 SV=2	2	1	1	1	1608	163.7	8.56	2.87	CIC	High	1
FALSE	Master Protein	A0A1B0GTW7	Ciliated left-right organizer metallopeptidase OS=Homo sapiens OX=9606 GN=CIROP PE=1 SV=1	5	1	1	1	788	85.3	7.8	3.47	CIROP	High	1
FALSE	Master Protein	Q99966-2	Isoform 2 of Cbp/p300-interacting transactivator 1 OS=Homo sapiens OX=9606 GN=CITED1	21	1	1	1	219	22.6	4.64	0	CITED1	High	1
FALSE	Master Protein	Q14008	Cytoskeleton-associated protein 5 OS=Homo sapiens OX=9606 GN=CKAP5 PE=1 SV=3	2	1	1	1	2032	225.4	7.8	2.94	CKAP5	High	1
FALSE	Master Protein	Q7Z460-4	Isoform 4 of CLIP-associating protein 1 OS=Homo sapiens OX=9606 GN=CLASP1	2	1	1	1	1477	163	8.53	2.9	CLASP1	High	1
FALSE	Master Protein	O75122	CLIP-associating protein 2 OS=Homo sapiens OX=9606 GN=CLASP2 PE=1 SV=3	2	1	1	1	1294	141	8.4	3.23	CLASP2	High	1
FALSE	Master Protein	P35523	Chloride channel protein 1 OS=Homo sapiens OX=9606 GN=CLCN1 PE=1 SV=3	3	1	1	1	988	108.6	6.02	3.05	CLCN1	High	1
FALSE	Master Protein	Q8NCF0	C-type lectin domain family 18 member C OS=Homo sapiens OX=9606 GN=CLEC18C PE=2 SV=2	9	1	1	1	446	49.6	8.13	0	CLEC18C	High	1
FALSE	Master Protein	Q96NY7	Chloride intracellular channel protein 6 OS=Homo sapiens OX=9606 GN=CLIC6 PE=2 SV=3	7	1	1	1	704	73	4.37	3.7	CLIC6	High	1
FALSE	Master Protein	Q96KA5	Lipid scramblase CLPTM1L OS=Homo sapiens OX=9606 GN=CLPTM1L PE=1 SV=1	5	1	1	1	538	62.2	8.56	3.63	CLPTM1L	High	1
FALSE	Master Protein	P10909	Clusterin OS=Homo sapiens OX=9606 GN=CLU PE=1 SV=1	2	1	1	1	449	52.5	6.27	2.28	CLU	High	1
FALSE	Master Protein	Q8N3K9	Cardiomyopathy-associated protein 5 OS=Homo sapiens OX=9606 GN=CMYA5 PE=1 SV=3	2	3	3	3	4069	448.9	4.78	8.24	CMYA5	High	1
FALSE	Master Protein	Q9NQW8	Cyclic nucleotide-gated cation channel beta-3 OS=Homo sapiens OX=9606 GN=CNGB3 PE=1 SV=2	4	1	2	1	809	92.1	7.93	6.21	CNGB3	High	1
FALSE	Master Protein	Q9NRU3	Metal transporter CNNM1 OS=Homo sapiens OX=9606 GN=CNNM1 PE=1 SV=3	3	1	1	1	951	104.3	6.28	2.87	CNNM1	High	1
FALSE	Master Protein	Q9H8M5-2	Isoform 2 of Metal transporter CNNM2 OS=Homo sapiens OX=9606 GN=CNNM2	4	1	1	1	853	94.3	6.3	0	CNNM2	High	1
FALSE	Master Protein	Q9H9A5	CCR4-NOT transcription complex subunit 10 OS=Homo sapiens OX=9606 GN=CNOT10 PE=1 SV=1	4	1	1	1	744	82.3	7.78	2.32	CNOT10	High	1
FALSE	Master Protein	O95628	CCR4-NOT transcription complex subunit 4 OS=Homo sapiens OX=9606 GN=CNOT4 PE=1 SV=3	4	1	1	1	575	63.5	7.03	3.12	CNOT4	High	1
FALSE	Master Protein	Q9BV87	Protein CNPPD1 OS=Homo sapiens OX=9606 GN=CNPPD1 PE=2 SV=2	8	1	1	1	410	45.4	5.74	2.46	CNPPD1	High	1
FALSE	Master Protein	O94779-2	Isoform 2 of Contactin-5 OS=Homo sapiens OX=9606 GN=CNTN5	12	3	4	3	1026	112.6	5.87	7.13	CNTN5	High	1
FALSE	Master Protein	Q7Z7A1	Centriolin OS=Homo sapiens OX=9606 GN=CNTRL PE=1 SV=2	3	2	2	2	2325	268.7	5.55	2.96	CNTRL	High	1
FALSE	Master Protein	Q96JB2	Conserved oligomeric Golgi complex subunit 3 OS=Homo sapiens OX=9606 GN=COG3 PE=1 SV=3	4	1	1	1	828	94	5.57	2.83	COG3	High	1
FALSE	Master Protein	Q9Y2V7	Conserved oligomeric Golgi complex subunit 6 OS=Homo sapiens OX=9606 GN=COG6 PE=1 SV=2	6	1	1	1	657	73.2	5.76	3.94	COG6	High	1
FALSE	Master Protein	Q03692	Collagen alpha-1(X) chain OS=Homo sapiens OX=9606 GN=COL10A1 PE=1 SV=2	6	1	1	1	680	66.1	9.67	2.63	COL10A1	High	1
FALSE	Master Protein	P12107	Collagen alpha-1(XI) chain OS=Homo sapiens OX=9606 GN=COL11A1 PE=1 SV=4	4	2	2	2	1806	181	5.17	6.03	COL11A1	High	1
FALSE	Master Protein	P13942	Collagen alpha-2(XI) chain OS=Homo sapiens OX=9606 GN=COL11A2 PE=1 SV=5	8	4	8	4	1736	171.7	6.21	23.5	COL11A2	High	1
FALSE	Master Protein	Q99715	Collagen alpha-1(XII) chain OS=Homo sapiens OX=9606 GN=COL12A1 PE=1 SV=2	7	7	8	7	3063	332.9	5.53	16.13	COL12A1	High	1
FALSE	Master Protein	Q05707	Collagen alpha-1(XIV) chain OS=Homo sapiens OX=9606 GN=COL14A1 PE=1 SV=3	4	2	2	2	1796	193.4	5.3	6.03	COL14A1	High	1
FALSE	Master Protein	P39059	Collagen alpha-1(XV) chain OS=Homo sapiens OX=9606 GN=COL15A1 PE=1 SV=2	3	1	1	1	1388	141.6	5	0	COL15A1	High	1
FALSE	Master Protein	Q07092	Collagen alpha-1(XVI) chain OS=Homo sapiens OX=9606 GN=COL16A1 PE=1 SV=2	2	1	1	1	1604	157.7	7.84	3.01	COL16A1	High	1
FALSE	Master Protein	Q9UMD9	Collagen alpha-1(XVII) chain OS=Homo sapiens OX=9606 GN=COL17A1 PE=1 SV=3	3	1	1	1	1497	150.3	8.79	3.47	COL17A1	High	1
FALSE	Master Protein	P39060	Collagen alpha-1(XVIII) chain OS=Homo sapiens OX=9606 GN=COL18A1 PE=1 SV=5	2	2	2	2	1754	178.1	6.01	4.98	COL18A1	High	1
FALSE	Master Protein	P02452	Collagen alpha-1(I) chain OS=Homo sapiens OX=9606 GN=COL1A1 PE=1 SV=6	23	25	52	25	1464	138.8	5.8	169.29	COL1A1	High	1
FALSE	Master Protein	P08123	Collagen alpha-2(I) chain OS=Homo sapiens OX=9606 GN=COL1A2 PE=1 SV=7	24	19	34	19	1366	129.2	8.95	110.76	COL1A2	High	1
FALSE	Master Protein	Q9P218	Collagen alpha-1(XX) chain OS=Homo sapiens OX=9606 GN=COL20A1 PE=1 SV=4	3	1	1	1	1284	135.7	8.06	2.79	COL20A1	High	1
FALSE	Master Protein	Q96P44	Collagen alpha-1(XXI) chain OS=Homo sapiens OX=9606 GN=COL21A1 PE=2 SV=1	4	1	1	1	957	99.3	8.32	3.3	COL21A1	High	1
FALSE	Master Protein	Q8NFW1-3	Isoform 3 of Collagen alpha-1(XXII) chain OS=Homo sapiens OX=9606 GN=COL22A1	11	5	5	5	1319	129.6	7.56	14.19	COL22A1	High	1
FALSE	Master Protein	Q17RW2	Collagen alpha-1(XXIV) chain OS=Homo sapiens OX=9606 GN=COL24A1 PE=1 SV=2	4	3	4	3	1714	175.4	8.27	11.6	COL24A1	High	1
FALSE	Master Protein	Q8IZC6-2	Isoform 2 of Collagen alpha-1(XXVII) chain OS=Homo sapiens OX=9606 GN=COL27A1	7	2	2	2	827	82.8	8.35	6.32	COL27A1	High	1
FALSE	Master Protein	Q2UY09	Collagen alpha-1(XXVIII) chain OS=Homo sapiens OX=9606 GN=COL28A1 PE=2 SV=2	6	2	2	2	1125	116.6	6.4	6.57	COL28A1	High	1
FALSE	Master Protein	P02458	Collagen alpha-1(II) chain OS=Homo sapiens OX=9606 GN=COL2A1 PE=1 SV=3	20	9	11	9	1487	141.7	6.92	31.99	COL2A1	High	1
FALSE	Master Protein	P02461	Collagen alpha-1(III) chain OS=Homo sapiens OX=9606 GN=COL3A1 PE=1 SV=4	18	10	17	2	1466	138.5	6.61	47.79	COL3A1	High	1
FALSE	Master Protein	P02461-2	Isoform 2 of Collagen alpha-1(III) chain OS=Homo sapiens OX=9606 GN=COL3A1	21	9	16	1	1163	111.8	5.88	41.56	COL3A1	High	1
FALSE	Master Protein	P02462	Collagen alpha-1(IV) chain OS=Homo sapiens OX=9606 GN=COL4A1 PE=1 SV=4	4	2	3	2	1669	160.5	8.28	5.81	COL4A1	High	1
FALSE	Master Protein	Q01955	Collagen alpha-3(IV) chain OS=Homo sapiens OX=9606 GN=COL4A3 PE=1 SV=3	2	1	1	1	1670	161.7	9.16	3.42	COL4A3	High	1
FALSE	Master Protein	P53420	Collagen alpha-4(IV) chain OS=Homo sapiens OX=9606 GN=COL4A4 PE=1 SV=3	5	3	3	3	1690	163.9	8.62	8.12	COL4A4	High	1
FALSE	Master Protein	Q14031	Collagen alpha-6(IV) chain OS=Homo sapiens OX=9606 GN=COL4A6 PE=1 SV=3	5	2	2	2	1691	163.7	9.2	5.61	COL4A6	High	1
FALSE	Master Protein	P20908	Collagen alpha-1(V) chain OS=Homo sapiens OX=9606 GN=COL5A1 PE=1 SV=3	3	2	2	2	1838	183.4	5.06	5.85	COL5A1	High	1
FALSE	Master Protein	P05997	Collagen alpha-2(V) chain OS=Homo sapiens OX=9606 GN=COL5A2 PE=1 SV=3	13	6	8	6	1499	144.8	6.46	22.57	COL5A2	High	1
FALSE	Master Protein	P25940	Collagen alpha-3(V) chain OS=Homo sapiens OX=9606 GN=COL5A3 PE=1 SV=3	5	3	4	3	1745	172	6.87	8.2	COL5A3	High	1
FALSE	Master Protein	P12111	Collagen alpha-3(VI) chain OS=Homo sapiens OX=9606 GN=COL6A3 PE=1 SV=5	1	1	1	1	3177	343.5	6.68	3.48	COL6A3	High	1
FALSE	Master Protein	Q02388	Collagen alpha-1(VII) chain OS=Homo sapiens OX=9606 GN=COL7A1 PE=1 SV=2	1	1	1	1	2944	295	6.27	2.99	COL7A1	High	1
FALSE	Master Protein	P20849	Collagen alpha-1(IX) chain OS=Homo sapiens OX=9606 GN=COL9A1 PE=1 SV=3	14	4	5	4	921	91.8	8.72	10.64	COL9A1	High	1
FALSE	Master Protein	Q14055	Collagen alpha-2(IX) chain OS=Homo sapiens OX=9606 GN=COL9A2 PE=1 SV=2	5	1	1	1	689	65.1	9.17	2.38	COL9A2	High	1
FALSE	Master Protein	Q14050	Collagen alpha-3(IX) chain OS=Homo sapiens OX=9606 GN=COL9A3 PE=1 SV=2	15	4	4	4	684	63.6	7.68	9.85	COL9A3	High	1
FALSE	Master Protein	Q8IYK4	Procollagen galactosyltransferase 2 OS=Homo sapiens OX=9606 GN=COLGALT2 PE=1 SV=1	7	1	1	1	626	72.9	6.2	3.01	COLGALT2	High	1
FALSE	Master Protein	Q9Y215-7	Isoform VII of Acetylcholinesterase collagenic tail peptide OS=Homo sapiens OX=9606 GN=COLQ	31	2	2	2	281	28.3	10.08	3.56	COLQ	High	1
FALSE	Master Protein	Q9NQ92	Coordinator of PRMT5 and differentiation stimulator OS=Homo sapiens OX=9606 GN=COPRS PE=1 SV=3	10	1	1	1	184	20.1	4.18	1.91	COPRS	High	1
FALSE	Master Protein	Q92905	COP9 signalosome complex subunit 5 OS=Homo sapiens OX=9606 GN=COPS5 PE=1 SV=4	12	1	1	1	334	37.6	6.54	4.74	COPS5	High	1
FALSE	Master Protein	Q7L5N1	COP9 signalosome complex subunit 6 OS=Homo sapiens OX=9606 GN=COPS6 PE=1 SV=1	13	1	1	1	327	36.1	5.73	0	COPS6	High	1
FALSE	Master Protein	P10606	Cytochrome c oxidase subunit 5B, mitochondrial OS=Homo sapiens OX=9606 GN=COX5B PE=1 SV=2	24	1	1	1	129	13.7	8.81	2.64	COX5B	High	1
FALSE	Master Protein	P15086	Carboxypeptidase B OS=Homo sapiens OX=9606 GN=CPB1 PE=1 SV=4	8	1	1	1	417	47.3	6.61	3.13	CPB1	High	1
FALSE	Master Protein	P15169	Carboxypeptidase N catalytic chain OS=Homo sapiens OX=9606 GN=CPN1 PE=1 SV=1	8	1	1	1	458	52.3	7.34	2.69	CPN1	High	1
FALSE	Master Protein	Q8IYJ1	Copine-9 OS=Homo sapiens OX=9606 GN=CPNE9 PE=1 SV=3	4	1	1	1	553	61.8	5.34	2.83	CPNE9	High	1
FALSE	Master Protein	Q8N684-3	Isoform 3 of Cleavage and polyadenylation specificity factor subunit 7 OS=Homo sapiens OX=9606 GN=CPSF7	4	1	1	1	514	56.3	8.87	2.01	CPSF7	High	1
FALSE	Master Protein	Q8N4Y2	EF-hand calcium-binding domain-containing protein 4A OS=Homo sapiens OX=9606 GN=CRACR2B PE=1 SV=3	7	1	1	1	399	44.9	5.34	2.66	CRACR2B	High	1
FALSE	Master Protein	P82279	Protein crumbs homolog 1 OS=Homo sapiens OX=9606 GN=CRB1 PE=1 SV=2	1	1	1	1	1406	154.1	4.98	2.39	CRB1	High	1
FALSE	Master Protein	Q03060-29	Isoform 26 of cAMP-responsive element modulator OS=Homo sapiens OX=9606 GN=CREM	29	1	1	1	125	14	7.87	0	CREM	High	1
FALSE	Master Protein	Q9UJA2	Cardiolipin synthase (CMP-forming) OS=Homo sapiens OX=9606 GN=CRLS1 PE=1 SV=1	14	1	2	1	301	32.6	9.67	2.95	CRLS1	High	1
FALSE	Master Protein	Q9UBG3	Cornulin OS=Homo sapiens OX=9606 GN=CRNN PE=1 SV=1	7	1	1	1	495	53.5	6.1	2.88	CRNN	High	1
FALSE	Master Protein	O75718	Cartilage-associated protein OS=Homo sapiens OX=9606 GN=CRTAP PE=1 SV=1	9	1	1	1	401	46.5	5.73	3.03	CRTAP	High	1
FALSE	Master Protein	P43320	Beta-crystallin B2 OS=Homo sapiens OX=9606 GN=CRYBB2 PE=1 SV=2	10	1	1	1	205	23.4	7.01	2.67	CRYBB2	High	1
FALSE	Master Protein	Q8N1P7	Beta/gamma crystallin domain-containing protein 2 OS=Homo sapiens OX=9606 GN=CRYBG2 PE=2 SV=2	2	1	2	1	1661	177.8	6.05	2.36	CRYBG2	High	1
FALSE	Master Protein	O75534	Cold shock domain-containing protein E1 OS=Homo sapiens OX=9606 GN=CSDE1 PE=1 SV=2	3	1	1	1	798	88.8	6.25	2.31	CSDE1	High	1
FALSE	Master Protein	P55060	Exportin-2 OS=Homo sapiens OX=9606 GN=CSE1L PE=1 SV=3	3	1	1	1	971	110.3	5.77	2.32	CSE1L	High	1
FALSE	Master Protein	P15509-7	Isoform 7 of Granulocyte-macrophage colony-stimulating factor receptor subunit alpha OS=Homo sapiens OX=9606 GN=CSF2RA	18	2	2	2	434	49.9	8.25	3.08	CSF2RA	High	1
FALSE	Master Protein	Q99062	Granulocyte colony-stimulating factor receptor OS=Homo sapiens OX=9606 GN=CSF3R PE=1 SV=1	5	1	1	1	836	92.1	6.18	0	CSF3R	High	1
FALSE	Master Protein	Q7Z408-4	Isoform 4 of CUB and sushi domain-containing protein 2 OS=Homo sapiens OX=9606 GN=CSMD2	1	1	2	1	3631	394.7	6.28	3.71	CSMD2	High	1
FALSE	Master Protein	Q7Z407	CUB and sushi domain-containing protein 3 OS=Homo sapiens OX=9606 GN=CSMD3 PE=2 SV=3	2	2	2	2	3707	405.7	6	7.32	CSMD3	High	1
FALSE	Master Protein	P48730-2	Isoform 2 of Casein kinase I isoform delta OS=Homo sapiens OX=9606 GN=CSNK1D	8	1	1	1	409	46.8	9.64	3.28	CSNK1D	High	1
FALSE	Master Protein	P49674	Casein kinase I isoform epsilon OS=Homo sapiens OX=9606 GN=CSNK1E PE=1 SV=1	10	1	2	1	416	47.3	9.66	2.71	CSNK1E	High	1
FALSE	Master Protein	Q9Y6M4	Casein kinase I isoform gamma-3 OS=Homo sapiens OX=9606 GN=CSNK1G3 PE=1 SV=2	7	1	1	1	447	51.4	9.22	3.36	CSNK1G3	High	1
FALSE	Master Protein	Q8WYN3	Cysteine/serine-rich nuclear protein 3 OS=Homo sapiens OX=9606 GN=CSRNP3 PE=2 SV=1	5	1	1	1	585	64.9	4.75	2.78	CSRNP3	High	1
FALSE	Master Protein	Q8WUE5	Cancer/testis antigen 55 OS=Homo sapiens OX=9606 GN=CT55 PE=1 SV=1	11	1	1	1	264	29	5.48	0	CT55	High	1
FALSE	Master Protein	P78358	Cancer/testis antigen 1 OS=Homo sapiens OX=9606 GN=CTAG1B PE=1 SV=1	24	1	1	1	180	18	8.41	3.14	CTAG1A; CTAG1B	High	1
FALSE	Master Protein	Q8NI51	Transcriptional repressor CTCFL OS=Homo sapiens OX=9606 GN=CTCFL PE=1 SV=2	5	1	1	1	663	75.7	8.24	2.63	CTCFL	High	1
FALSE	Master Protein	O60716	Catenin delta-1 OS=Homo sapiens OX=9606 GN=CTNND1 PE=1 SV=1	3	1	2	1	968	108.1	6.23	6.2	CTNND1	High	1
FALSE	Master Protein	Q9UBX1	Cathepsin F OS=Homo sapiens OX=9606 GN=CTSF PE=1 SV=1	4	1	1	1	484	53.3	8.22	2.36	CTSF	High	1
FALSE	Master Protein	P08311	Cathepsin G OS=Homo sapiens OX=9606 GN=CTSG PE=1 SV=2	9	2	2	2	255	28.8	11.19	5.06	CTSG	High	1
FALSE	Master Protein	P09668	Pro-cathepsin H OS=Homo sapiens OX=9606 GN=CTSH PE=1 SV=4	6	1	1	1	335	37.4	8.07	2.46	CTSH	High	1
FALSE	Master Protein	Q5NE16	Putative inactive cathepsin L-like protein CTSL3P OS=Homo sapiens OX=9606 GN=CTSL3P PE=5 SV=1	11	1	1	1	218	25	7.15	2.82	CTSL3P	High	1
FALSE	Master Protein	Q13616	Cullin-1 OS=Homo sapiens OX=9606 GN=CUL1 PE=1 SV=2	6	1	1	1	776	89.6	8	3.56	CUL1	High	1
FALSE	Master Protein	Q8IWT3	Cullin-9 OS=Homo sapiens OX=9606 GN=CUL9 PE=1 SV=2	3	3	5	3	2517	281	5.45	8.18	CUL9	High	1
FALSE	Master Protein	Q86UP6	CUB and zona pellucida-like domain-containing protein 1 OS=Homo sapiens OX=9606 GN=CUZD1 PE=2 SV=1	6	1	2	1	607	68.1	6.47	3.89	CUZD1	High	1
FALSE	Master Protein	A8MYA2	Uncharacterized protein CXorf49 OS=Homo sapiens OX=9606 GN=CXorf49B PE=2 SV=3	5	1	1	1	514	54.4	9.03	2.39	CXorf49; CXorf49B	High	1
FALSE	Master Protein	Q8N8Q1-5	Isoform 5 of Probable transmembrane reductase CYB561D1 OS=Homo sapiens OX=9606 GN=CYB561D1	17	1	1	1	172	19.3	9.36	3.26	CYB561D1	High	1
FALSE	Master Protein	Q96F07	Cytoplasmic FMR1-interacting protein 2 OS=Homo sapiens OX=9606 GN=CYFIP2 PE=1 SV=2	2	1	1	1	1278	148.3	7.31	2.69	CYFIP2	High	1
FALSE	Master Protein	Q9NQC7	Ubiquitin carboxyl-terminal hydrolase CYLD OS=Homo sapiens OX=9606 GN=CYLD PE=1 SV=1	3	1	1	1	956	107.2	5.59	2.65	CYLD	High	1
FALSE	Master Protein	P04798	Cytochrome P450 1A1 OS=Homo sapiens OX=9606 GN=CYP1A1 PE=1 SV=1	6	1	1	1	512	58.1	8.35	3.06	CYP1A1	High	1
FALSE	Master Protein	Q96SQ9	Cytochrome P450 2S1 OS=Homo sapiens OX=9606 GN=CYP2S1 PE=1 SV=2	5	1	1	1	504	55.8	8.62	2.37	CYP2S1	High	1
FALSE	Master Protein	Q02928	Cytochrome P450 4A11 OS=Homo sapiens OX=9606 GN=CYP4A11 PE=1 SV=1	7	1	1	1	519	59.3	8.76	3.6	CYP4A11	High	1
FALSE	Master Protein	Q8N1L4	Putative inactive cytochrome P450 family member 4Z2 OS=Homo sapiens OX=9606 GN=CYP4Z2P PE=5 SV=2	10	1	1	1	340	40.1	9.17	2.6	CYP4Z2P	High	1
FALSE	Master Protein	Q9UIA0	Cytohesin-4 OS=Homo sapiens OX=9606 GN=CYTH4 PE=1 SV=1	11	1	1	1	394	45.6	6.47	2.83	CYTH4	High	1
FALSE	Master Protein	Q5SW24	Dapper homolog 2 OS=Homo sapiens OX=9606 GN=DACT2 PE=1 SV=1	5	1	1	1	774	82.6	8.87	3.34	DACT2	High	1
FALSE	Master Protein	Q5SW24-3	Isoform 3 of Dapper homolog 2 OS=Homo sapiens OX=9606 GN=DACT2	7	1	1	1	366	39.6	9.69	2.65	DACT2	High	1
FALSE	Master Protein	Q9Y4D2	Diacylglycerol lipase-alpha OS=Homo sapiens OX=9606 GN=DAGLA PE=1 SV=3	4	1	1	1	1042	114.9	6.35	3.01	DAGLA	High	1
FALSE	Master Protein	Q9UER7-5	Isoform gamma of Death domain-associated protein 6 OS=Homo sapiens OX=9606 GN=DAXX	5	1	1	1	682	75.5	4.89	0	DAXX	High	1
FALSE	Master Protein	Q96EP5	DAZ-associated protein 1 OS=Homo sapiens OX=9606 GN=DAZAP1 PE=1 SV=1	5	1	1	1	407	43.4	8.56	2.56	DAZAP1	High	1
FALSE	Master Protein	P07108-6	Isoform 6 of Acyl-CoA-binding protein OS=Homo sapiens OX=9606 GN=DBI	32	1	4	1	123	13.9	7.34	11.58	DBI	High	1
FALSE	Master Protein	P07108-2	Isoform 2 of Acyl-CoA-binding protein OS=Homo sapiens OX=9606 GN=DBI	59	2	2	2	104	11.8	5.55	5.99	DBI	High	1
FALSE	Master Protein	Q16643-3	Isoform 3 of Drebrin OS=Homo sapiens OX=9606 GN=DBN1	5	1	1	1	695	76.3	4.51	0	DBN1	High	1
FALSE	Master Protein	P11182	Lipoamide acyltransferase component of branched-chain alpha-keto acid dehydrogenase complex, mitochondrial OS=Homo sapiens OX=9606 GN=DBT PE=1 SV=3	5	1	1	1	482	53.5	8.51	2.4	DBT	High	1
FALSE	Master Protein	Q66K64	DDB1- and CUL4-associated factor 15 OS=Homo sapiens OX=9606 GN=DCAF15 PE=1 SV=1	6	1	1	1	600	66.4	6.58	2.95	DCAF15	High	1
FALSE	Master Protein	P07585	Decorin OS=Homo sapiens OX=9606 GN=DCN PE=1 SV=1	4	2	2	2	359	39.7	8.54	4.73	DCN	High	1
FALSE	Master Protein	Q14203	Dynactin subunit 1 OS=Homo sapiens OX=9606 GN=DCTN1 PE=1 SV=3	2	1	1	1	1278	141.6	5.81	2.85	DCTN1	High	1
FALSE	Master Protein	Q8WTU0	Protein DDI1 homolog 1 OS=Homo sapiens OX=9606 GN=DDI1 PE=1 SV=1	10	1	1	1	396	44.1	5.73	4.3	DDI1	High	1
FALSE	Master Protein	O94850	Dendrin OS=Homo sapiens OX=9606 GN=DDN PE=1 SV=3	4	1	1	1	711	76	10.17	2.47	DDN	High	1
FALSE	Master Protein	A8MPP1	Putative ATP-dependent RNA helicase DDX11-like protein 8 OS=Homo sapiens OX=9606 GN=DDX11L8 PE=1 SV=1	3	1	1	1	907	101.7	7.47	2.87	DDX11L8	High	1
FALSE	Master Protein	Q9UMR2	ATP-dependent RNA helicase DDX19B OS=Homo sapiens OX=9606 GN=DDX19B PE=1 SV=1	4	1	1	1	479	53.9	6.3	2.44	DDX19B	High	1
FALSE	Master Protein	Q9H8H2	Probable ATP-dependent RNA helicase DDX31 OS=Homo sapiens OX=9606 GN=DDX31 PE=1 SV=2	4	1	1	1	851	94	9.99	2.86	DDX31	High	1
FALSE	Master Protein	Q9BYW3	Beta-defensin 126 OS=Homo sapiens OX=9606 GN=DEFB126 PE=1 SV=2	32	1	1	1	111	12.2	9.31	0	DEFB126	High	1
FALSE	Master Protein	Q8TEH3	DENN domain-containing protein 1A OS=Homo sapiens OX=9606 GN=DENND1A PE=1 SV=2	2	1	1	1	1009	110.5	6.96	3.28	DENND1A	High	1
FALSE	Master Protein	Q9H6A0	DENN domain-containing protein 2D OS=Homo sapiens OX=9606 GN=DENND2D PE=1 SV=2	7	1	1	1	471	53.6	7.64	0	DENND2D	High	1
FALSE	Master Protein	Q5VZ89	DENN domain-containing protein 4C OS=Homo sapiens OX=9606 GN=DENND4C PE=1 SV=3	3	1	1	1	1909	212.6	6.83	3.18	DENND4C	High	1
FALSE	Master Protein	P0CG12	Decreased expression in renal and prostate cancer protein OS=Homo sapiens OX=9606 GN=DERPC PE=1 SV=1	6	1	1	1	524	51.4	12.41	2.92	DERPC	High	1
FALSE	Master Protein	P52824	Diacylglycerol kinase theta OS=Homo sapiens OX=9606 GN=DGKQ PE=1 SV=2	4	1	1	1	942	101.1	7.49	2.85	DGKQ	High	1
FALSE	Master Protein	Q13574	Diacylglycerol kinase zeta OS=Homo sapiens OX=9606 GN=DGKZ PE=1 SV=4	3	1	1	1	928	103.9	8.05	3.1	DGKZ	High	1
FALSE	Master Protein	P49366-3	Isoform 3 of Deoxyhypusine synthase OS=Homo sapiens OX=9606 GN=DHPS	21	2	2	1	327	36.6	4.94	6.7	DHPS	High	1
FALSE	Master Protein	P49366	Deoxyhypusine synthase OS=Homo sapiens OX=9606 GN=DHPS PE=1 SV=1	18	2	2	1	369	40.9	5.36	6.55	DHPS	High	1
FALSE	Master Protein	Q96C10	ATP-dependent RNA helicase DHX58 OS=Homo sapiens OX=9606 GN=DHX58 PE=1 SV=1	4	1	1	1	678	76.6	7.37	0	DHX58	High	1
FALSE	Master Protein	Q9NR28	Diablo IAP-binding mitochondrial protein OS=Homo sapiens OX=9606 GN=DIABLO PE=1 SV=1	16	1	1	1	239	27.1	5.9	2.81	DIABLO	High	1
FALSE	Master Protein	Q9BTC0	Death-inducer obliterator 1 OS=Homo sapiens OX=9606 GN=DIDO1 PE=1 SV=5	4	2	2	2	2240	243.7	7.88	2.87	DIDO1	High	1
FALSE	Master Protein	Q9NRI5	Disrupted in schizophrenia 1 protein OS=Homo sapiens OX=9606 GN=DISC1 PE=1 SV=3	4	2	6	2	854	93.6	6.37	18.2	DISC1	High	1
FALSE	Master Protein	Q96F81	Protein dispatched homolog 1 OS=Homo sapiens OX=9606 GN=DISP1 PE=1 SV=3	2	1	1	1	1524	170.8	6.89	0	DISP1	High	1
FALSE	Master Protein	A7MBM2	Protein dispatched homolog 2 OS=Homo sapiens OX=9606 GN=DISP2 PE=2 SV=2	3	1	1	1	1401	151.9	7.85	2.65	DISP2	High	1
FALSE	Master Protein	Q9UBP4	Dickkopf-related protein 3 OS=Homo sapiens OX=9606 GN=DKK3 PE=1 SV=2	7	1	1	1	350	38.4	4.65	2.37	DKK3	High	1
FALSE	Master Protein	Q92796	Disks large homolog 3 OS=Homo sapiens OX=9606 GN=DLG3 PE=1 SV=2	3	1	1	1	817	90.3	7.03	2.86	DLG3	High	1
FALSE	Master Protein	Q9Y2H0-1	Isoform 2 of Disks large-associated protein 4 OS=Homo sapiens OX=9606 GN=DLGAP4	7	2	3	2	989	107.5	7.3	9.93	DLGAP4	High	1
FALSE	Master Protein	Q07687	Homeobox protein DLX-2 OS=Homo sapiens OX=9606 GN=DLX2 PE=1 SV=2	12	1	1	1	328	34.2	9.23	0	DLX2	High	1
FALSE	Master Protein	P11532-15	Isoform 9 of Dystrophin OS=Homo sapiens OX=9606 GN=DMD	8	3	3	3	1230	141.7	5.82	3.11	DMD	High	1
FALSE	Master Protein	Q8TDJ6	DmX-like protein 2 OS=Homo sapiens OX=9606 GN=DMXL2 PE=1 SV=2	1	1	1	1	3036	339.4	6.38	0	DMXL2	High	1
FALSE	Master Protein	Q9NVR5	Protein kintoun OS=Homo sapiens OX=9606 GN=DNAAF2 PE=1 SV=2	9	2	5	2	837	91.1	5.2	13	DNAAF2	High	1
FALSE	Master Protein	Q8IYS4	Dynein axonemal assembly factor 8 OS=Homo sapiens OX=9606 GN=DNAAF8 PE=1 SV=3	11	2	2	2	520	55.6	4.93	5.56	DNAAF8	High	1
FALSE	Master Protein	Q9P2D7	Dynein axonemal heavy chain 1 OS=Homo sapiens OX=9606 GN=DNAH1 PE=1 SV=6	1	1	1	1	4265	487.2	5.83	2.64	DNAH1	High	1
FALSE	Master Protein	Q8IVF4	Dynein axonemal heavy chain 10 OS=Homo sapiens OX=9606 GN=DNAH10 PE=1 SV=4	0	1	1	1	4471	514.5	5.88	2.89	DNAH10	High	1
FALSE	Master Protein	Q9UFH2	Dynein axonemal heavy chain 17 OS=Homo sapiens OX=9606 GN=DNAH17 PE=1 SV=3	1	1	1	1	4462	509	5.72	0	DNAH17	High	1
FALSE	Master Protein	Q9P225	Dynein axonemal heavy chain 2 OS=Homo sapiens OX=9606 GN=DNAH2 PE=1 SV=3	2	3	4	3	4427	507.4	6.37	12.42	DNAH2	High	1
FALSE	Master Protein	Q8TD57	Dynein axonemal heavy chain 3 OS=Homo sapiens OX=9606 GN=DNAH3 PE=2 SV=1	1	1	1	1	4116	470.5	6.43	3.53	DNAH3	High	1
FALSE	Master Protein	Q8TE73	Dynein axonemal heavy chain 5 OS=Homo sapiens OX=9606 GN=DNAH5 PE=1 SV=3	1	2	2	2	4624	528.7	6.1	5.68	DNAH5	High	1
FALSE	Master Protein	Q9C0G6	Dynein axonemal heavy chain 6 OS=Homo sapiens OX=9606 GN=DNAH6 PE=2 SV=3	1	1	1	1	4158	475.7	6	0	DNAH6	High	1
FALSE	Master Protein	Q96JB1	Dynein axonemal heavy chain 8 OS=Homo sapiens OX=9606 GN=DNAH8 PE=1 SV=2	1	1	2	1	4490	514.3	6.32	3.86	DNAH8	High	1
FALSE	Master Protein	Q9NYC9	Dynein axonemal heavy chain 9 OS=Homo sapiens OX=9606 GN=DNAH9 PE=1 SV=3	1	1	1	1	4486	511.6	5.91	2.69	DNAH9	High	1
FALSE	Master Protein	Q5VTH9	Dynein axonemal intermediate chain 4 OS=Homo sapiens OX=9606 GN=DNAI4 PE=2 SV=1	2	1	1	1	848	94.5	5.76	2.15	DNAI4	High	1
FALSE	Master Protein	O75165	DnaJ homolog subfamily C member 13 OS=Homo sapiens OX=9606 GN=DNAJC13 PE=1 SV=5	2	1	1	1	2243	254.3	6.74	0	DNAJC13	High	1
FALSE	Master Protein	Q9NZQ0	DnaJ homolog subfamily C member 27 OS=Homo sapiens OX=9606 GN=DNAJC27 PE=1 SV=1	8	1	1	1	273	30.8	8.46	3.14	DNAJC27	High	1
FALSE	Master Protein	Q96M86	Dynein heavy chain domain-containing protein 1 OS=Homo sapiens OX=9606 GN=DNHD1 PE=1 SV=2	0	1	1	1	4753	533.3	6.71	1.95	DNHD1	High	1
FALSE	Master Protein	Q5SXM8	DNL-type zinc finger protein OS=Homo sapiens OX=9606 GN=DNLZ PE=1 SV=1	12	1	1	1	178	19.2	9.8	2.56	DNLZ	High	1
FALSE	Master Protein	Q6XZF7-2	Isoform 2 of Dynamin-binding protein OS=Homo sapiens OX=9606 GN=DNMBP	8	2	2	2	823	93.4	7.42	5.85	DNMBP	High	1
FALSE	Master Protein	Q9UBC3-3	Isoform 3 of DNA (cytosine-5)-methyltransferase 3B OS=Homo sapiens OX=9606 GN=DNMT3B	4	1	1	1	770	86.1	7.81	2.89	DNMT3B	High	1
FALSE	Master Protein	Q9ULA0	Aspartyl aminopeptidase OS=Homo sapiens OX=9606 GN=DNPEP PE=1 SV=2	12	2	2	2	485	53.4	7.58	5.56	DNPEP	High	1
FALSE	Master Protein	Q5JSL3	Dedicator of cytokinesis protein 11 OS=Homo sapiens OX=9606 GN=DOCK11 PE=1 SV=2	1	1	1	1	2073	237.5	7.74	2.58	DOCK11	High	1
FALSE	Master Protein	Q96HP0	Dedicator of cytokinesis protein 6 OS=Homo sapiens OX=9606 GN=DOCK6 PE=1 SV=3	4	3	3	3	2047	229.4	6.74	9.17	DOCK6	High	1
FALSE	Master Protein	Q96N67-6	Isoform 6 of Dedicator of cytokinesis protein 7 OS=Homo sapiens OX=9606 GN=DOCK7	2	2	3	2	2131	241.5	6.8	7.49	DOCK7	High	1
FALSE	Master Protein	Q8NF50-3	Isoform 3 of Dedicator of cytokinesis protein 8 OS=Homo sapiens OX=9606 GN=DOCK8	2	1	1	1	2031	230.7	6.83	2.69	DOCK8	High	1
FALSE	Master Protein	O60496	Docking protein 2 OS=Homo sapiens OX=9606 GN=DOK2 PE=1 SV=2	6	1	1	1	412	45.4	6.02	2.96	DOK2	High	1
FALSE	Master Protein	Q18PE1	Protein Dok-7 OS=Homo sapiens OX=9606 GN=DOK7 PE=1 SV=1	18	3	8	3	504	53.1	6.89	26.91	DOK7	High	1
FALSE	Master Protein	Q9H4B8	Dipeptidase 3 OS=Homo sapiens OX=9606 GN=DPEP3 PE=1 SV=2	8	1	1	1	488	53.7	7.96	2.81	DPEP3	High	1
FALSE	Master Protein	Q7Z7J5	Developmental pluripotency-associated protein 2 OS=Homo sapiens OX=9606 GN=DPPA2 PE=1 SV=2	10	1	1	1	298	33.8	9.2	2.68	DPPA2	High	1
FALSE	Master Protein	Q13474	Dystrophin-related protein 2 OS=Homo sapiens OX=9606 GN=DRP2 PE=2 SV=2	2	1	1	1	957	107.9	6.23	2.7	DRP2	High	1
FALSE	Master Protein	Q02487	Desmocollin-2 OS=Homo sapiens OX=9606 GN=DSC2 PE=1 SV=1	4	1	2	1	901	99.9	5.34	5.78	DSC2	High	1
FALSE	Master Protein	Q14574	Desmocollin-3 OS=Homo sapiens OX=9606 GN=DSC3 PE=1 SV=3	5	1	2	1	896	99.9	6.1	3.44	DSC3	High	1
FALSE	Master Protein	Q8TD84	Cell adhesion molecule DSCAML1 OS=Homo sapiens OX=9606 GN=DSCAML1 PE=1 SV=2	1	1	1	1	2053	224.3	8.16	3	DSCAML1	High	1
FALSE	Master Protein	Q14126	Desmoglein-2 OS=Homo sapiens OX=9606 GN=DSG2 PE=1 SV=2	2	1	1	1	1118	122.2	5.24	2.39	DSG2	High	1
FALSE	Master Protein	Q9H410-4	Isoform 4 of Kinetochore-associated protein DSN1 homolog OS=Homo sapiens OX=9606 GN=DSN1	11	1	1	1	340	38.3	7.25	3.2	DSN1	High	1
FALSE	Master Protein	O60941	Dystrobrevin beta OS=Homo sapiens OX=9606 GN=DTNB PE=1 SV=1	4	1	3	1	627	71.3	7.91	5.2	DTNB	High	1
FALSE	Master Protein	Q9NRD9	Dual oxidase 1 OS=Homo sapiens OX=9606 GN=DUOX1 PE=1 SV=1	3	2	3	2	1551	177.1	7.9	6.1	DUOX1	High	1
FALSE	Master Protein	Q9NRD8	Dual oxidase 2 OS=Homo sapiens OX=9606 GN=DUOX2 PE=1 SV=2	5	3	3	3	1548	175.3	7.85	10.87	DUOX2	High	1
FALSE	Master Protein	Q6B8I1-2	Isoform 6 of Dual specificity protein phosphatase 13 isoform A OS=Homo sapiens OX=9606 GN=DUSP13	57	1	1	1	67	7.2	4.42	3.49	DUSP13	High	1
FALSE	Master Protein	Q9H596	Dual specificity protein phosphatase 21 OS=Homo sapiens OX=9606 GN=DUSP21 PE=1 SV=1	12	1	1	1	190	21.5	8.82	3.05	DUSP21	High	1
FALSE	Master Protein	Q16828	Dual specificity protein phosphatase 6 OS=Homo sapiens OX=9606 GN=DUSP6 PE=1 SV=2	8	1	1	1	381	42.3	4.88	3.65	DUSP6	High	1
FALSE	Master Protein	Q9UBX2	Double homeobox protein 4 OS=Homo sapiens OX=9606 GN=DUX4 PE=1 SV=2	13	2	2	2	424	44.9	8.4	5.14	DUX4	High	1
FALSE	Master Protein	Q14204	Cytoplasmic dynein 1 heavy chain 1 OS=Homo sapiens OX=9606 GN=DYNC1H1 PE=1 SV=5	0	1	1	1	4646	532.1	6.4	2.38	DYNC1H1	High	1
FALSE	Master Protein	Q92630	Dual specificity tyrosine-phosphorylation-regulated kinase 2 OS=Homo sapiens OX=9606 GN=DYRK2 PE=1 SV=3	7	1	1	1	601	66.6	9.67	3.32	DYRK2	High	1
FALSE	Master Protein	Q86Y13	E3 ubiquitin-protein ligase DZIP3 OS=Homo sapiens OX=9606 GN=DZIP3 PE=1 SV=2	2	1	1	1	1208	138.5	6.87	2.48	DZIP3	High	1
FALSE	Master Protein	Q01094	Transcription factor E2F1 OS=Homo sapiens OX=9606 GN=E2F1 PE=1 SV=1	8	1	1	1	437	46.9	4.92	3.69	E2F1	High	1
FALSE	Master Protein	Q9UH73	Transcription factor COE1 OS=Homo sapiens OX=9606 GN=EBF1 PE=1 SV=2	7	1	1	1	591	64.4	8.76	4.18	EBF1	High	1
FALSE	Master Protein	P42892	Endothelin-converting enzyme 1 OS=Homo sapiens OX=9606 GN=ECE1 PE=1 SV=2	3	1	1	1	770	87.1	5.88	2.67	ECE1	High	1
FALSE	Master Protein	Q5VYK3	Proteasome adapter and scaffold protein ECM29 OS=Homo sapiens OX=9606 GN=ECPAS PE=1 SV=2	2	1	2	1	1845	204.2	7.12	2.82	ECPAS	High	1
FALSE	Master Protein	P29692-2	Isoform 2 of Elongation factor 1-delta OS=Homo sapiens OX=9606 GN=EEF1D	4	1	1	1	647	71.4	6.42	2.8	EEF1D	High	1
FALSE	Master Protein	Q9GZT9	Egl nine homolog 1 OS=Homo sapiens OX=9606 GN=EGLN1 PE=1 SV=1	7	1	1	1	426	46	8.53	3.49	EGLN1	High	1
FALSE	Master Protein	P11161	E3 SUMO-protein ligase EGR2 OS=Homo sapiens OX=9606 GN=EGR2 PE=1 SV=3	5	1	1	1	476	50.3	8.72	2.63	EGR2	High	1
FALSE	Master Protein	Q8N140	EP300-interacting inhibitor of differentiation 3 OS=Homo sapiens OX=9606 GN=EID3 PE=1 SV=1	10	1	1	1	333	38.1	5.15	2.56	EID3	High	1
FALSE	Master Protein	Q13144	Translation initiation factor eIF-2B subunit epsilon OS=Homo sapiens OX=9606 GN=EIF2B5 PE=1 SV=3	5	1	1	1	721	80.3	5.08	3.05	EIF2B5	High	1
FALSE	Master Protein	P55884	Eukaryotic translation initiation factor 3 subunit B OS=Homo sapiens OX=9606 GN=EIF3B PE=1 SV=3	12	2	5	2	814	92.4	5	13.63	EIF3B	High	1
FALSE	Master Protein	O60573	Eukaryotic translation initiation factor 4E type 2 OS=Homo sapiens OX=9606 GN=EIF4E2 PE=1 SV=1	16	1	1	1	245	28.3	8.88	0	EIF4E2	High	1
FALSE	Master Protein	Q9BQ52	Zinc phosphodiesterase ELAC protein 2 OS=Homo sapiens OX=9606 GN=ELAC2 PE=1 SV=2	3	1	1	1	826	92.2	7.9	2.3	ELAC2	High	1
FALSE	Master Protein	Q14576	ELAV-like protein 3 OS=Homo sapiens OX=9606 GN=ELAVL3 PE=2 SV=3	10	1	1	1	367	39.5	9.28	3.4	ELAVL3	High	1
FALSE	Master Protein	P32519-2	Isoform 2 of ETS-related transcription factor Elf-1 OS=Homo sapiens OX=9606 GN=ELF1	5	2	3	2	595	64.9	5.35	8.66	ELF1	High	1
FALSE	Master Protein	O00472	RNA polymerase II elongation factor ELL2 OS=Homo sapiens OX=9606 GN=ELL2 PE=1 SV=2	3	1	1	1	640	72.3	9	2.42	ELL2	High	1
FALSE	Master Protein	Q92556	Engulfment and cell motility protein 1 OS=Homo sapiens OX=9606 GN=ELMO1 PE=1 SV=2	5	1	1	1	727	83.8	6.28	3.21	ELMO1	High	1
FALSE	Master Protein	O95163	Elongator complex protein 1 OS=Homo sapiens OX=9606 GN=ELP1 PE=1 SV=3	2	1	1	1	1332	150.2	5.94	2.98	ELP1	High	1
FALSE	Master Protein	Q96BH3	Epididymal sperm-binding protein 1 OS=Homo sapiens OX=9606 GN=ELSPBP1 PE=1 SV=2	16	1	1	1	223	26.1	6.62	3.21	ELSPBP1	High	1
FALSE	Master Protein	Q9Y6C2-2	Isoform 2 of EMILIN-1 OS=Homo sapiens OX=9606 GN=EMILIN1	8	1	1	1	347	35.9	4.83	2.3	EMILIN1	High	1
FALSE	Master Protein	Q9NT22	EMILIN-3 OS=Homo sapiens OX=9606 GN=EMILIN3 PE=1 SV=2	6	1	3	1	766	82.6	7.72	9.92	EMILIN3	High	1
FALSE	Master Protein	O95834	Echinoderm microtubule-associated protein-like 2 OS=Homo sapiens OX=9606 GN=EML2 PE=1 SV=1	12	3	3	3	649	70.6	6.32	11.49	EML2	High	1
FALSE	Master Protein	P09104	Gamma-enolase OS=Homo sapiens OX=9606 GN=ENO2 PE=1 SV=3	3	1	1	1	434	47.2	5.03	1.96	ENO2	High	1
FALSE	Master Protein	P81408	Protein ENTREP3 OS=Homo sapiens OX=9606 GN=ENTREP3 PE=1 SV=2	7	1	1	1	668	71.3	8.46	0	ENTREP3	High	1
FALSE	Master Protein	Q09472	Histone acetyltransferase p300 OS=Homo sapiens OX=9606 GN=EP300 PE=1 SV=2	3	2	2	2	2414	264	8.5	2.65	EP300	High	1
FALSE	Master Protein	P54756	Ephrin type-A receptor 5 OS=Homo sapiens OX=9606 GN=EPHA5 PE=1 SV=3	3	1	1	1	1037	114.7	6.93	0	EPHA5	High	1
FALSE	Master Protein	Q9H201	Epsin-3 OS=Homo sapiens OX=9606 GN=EPN3 PE=2 SV=1	6	1	3	1	632	68.2	5.91	3.33	EPN3	High	1
FALSE	Master Protein	P42566	Epidermal growth factor receptor substrate 15 OS=Homo sapiens OX=9606 GN=EPS15 PE=1 SV=2	4	1	1	1	896	98.6	4.64	3.81	EPS15	High	1
FALSE	Master Protein	Q5T890	DNA excision repair protein ERCC-6-like 2 OS=Homo sapiens OX=9606 GN=ERCC6L2 PE=1 SV=2	2	1	2	1	1561	177	8.6	5	ERCC6L2	High	1
FALSE	Master Protein	P50548	ETS domain-containing transcription factor ERF OS=Homo sapiens OX=9606 GN=ERF PE=1 SV=2	5	1	1	1	548	58.7	7.3	3.16	ERF	High	1
FALSE	Master Protein	Q8IV48	3'-5' exoribonuclease 1 OS=Homo sapiens OX=9606 GN=ERI1 PE=1 SV=3	9	2	3	2	349	40	6.7	7.99	ERI1	High	1
FALSE	Master Protein	Q9UQF0	Syncytin-1 OS=Homo sapiens OX=9606 GN=ERVW-1 PE=1 SV=1	6	1	1	1	538	59.8	8.44	2.41	ERVW-1	High	1
FALSE	Master Protein	P13804	Electron transfer flavoprotein subunit alpha, mitochondrial OS=Homo sapiens OX=9606 GN=ETFA PE=1 SV=1	12	1	1	1	333	35.1	8.38	2.64	ETFA	High	1
FALSE	Master Protein	O60447	Ecotropic viral integration site 5 protein homolog OS=Homo sapiens OX=9606 GN=EVI5 PE=1 SV=3	2	1	1	1	810	92.9	6.1	2.3	EVI5	High	1
FALSE	Master Protein	Q17RC7	Exocyst complex component 3-like protein 4 OS=Homo sapiens OX=9606 GN=EXOC3L4 PE=1 SV=2	4	1	1	1	722	79.8	6.32	3.28	EXOC3L4	High	1
FALSE	Master Protein	Q16394	Exostosin-1 OS=Homo sapiens OX=9606 GN=EXT1 PE=1 SV=2	5	1	1	1	746	86.2	9.04	0	EXT1	High	1
FALSE	Master Protein	O43909	Exostosin-like 3 OS=Homo sapiens OX=9606 GN=EXTL3 PE=1 SV=1	6	2	2	2	919	104.7	6.51	5.88	EXTL3	High	1
FALSE	Master Protein	Q99502	Eyes absent homolog 1 OS=Homo sapiens OX=9606 GN=EYA1 PE=1 SV=2	4	1	1	1	592	64.6	6.21	2.57	EYA1	High	1
FALSE	Master Protein	Q5T1H1-1	Isoform 1 of Protein eyes shut homolog OS=Homo sapiens OX=9606 GN=EYS	1	1	1	1	3144	348.2	5.73	2.79	EYS	High	1
FALSE	Master Protein	P00488	Coagulation factor XIII A chain OS=Homo sapiens OX=9606 GN=F13A1 PE=1 SV=5	5	1	1	1	732	83.2	6	2.88	F13A1	High	1
FALSE	Master Protein	P05160	Coagulation factor XIII B chain OS=Homo sapiens OX=9606 GN=F13B PE=1 SV=3	4	1	1	1	661	75.5	6.39	2.74	F13B	High	1
FALSE	Master Protein	P00734	Prothrombin OS=Homo sapiens OX=9606 GN=F2 PE=1 SV=2	2	1	4	1	622	70	5.9	12.4	F2	High	1
FALSE	Master Protein	P12259	Coagulation factor V OS=Homo sapiens OX=9606 GN=F5 PE=1 SV=4	2	1	1	1	2224	251.5	6.05	3.8	F5	High	1
FALSE	Master Protein	P00451	Coagulation factor VIII OS=Homo sapiens OX=9606 GN=F8 PE=1 SV=1	2	1	2	1	2351	266.8	7.36	6.96	F8	High	1
FALSE	Master Protein	P23610	40-kDa huntingtin-associated protein OS=Homo sapiens OX=9606 GN=F8A3 PE=1 SV=2	7	1	2	1	371	39.1	6.84	4.99	F8A1; F8A2; F8A3	High	1
FALSE	Master Protein	Q7L5A8	Fatty acid 2-hydroxylase OS=Homo sapiens OX=9606 GN=FA2H PE=1 SV=1	10	1	1	1	372	42.8	8.66	4.14	FA2H	High	1
FALSE	Master Protein	Q9NWS6	Protein FAM118A OS=Homo sapiens OX=9606 GN=FAM118A PE=1 SV=2	24	2	2	2	357	40.2	6.09	7.7	FAM118A	High	1
FALSE	Master Protein	Q96EK7	Constitutive coactivator of peroxisome proliferator-activated receptor gamma OS=Homo sapiens OX=9606 GN=FAM120B PE=1 SV=1	3	1	2	1	910	103.7	5.69	3.04	FAM120B	High	1
FALSE	Master Protein	Q9P2D6	Protein FAM135A OS=Homo sapiens OX=9606 GN=FAM135A PE=1 SV=2	3	1	1	1	1515	169.7	5.39	3.49	FAM135A	High	1
FALSE	Master Protein	Q49AJ0	Protein FAM135B OS=Homo sapiens OX=9606 GN=FAM135B PE=1 SV=2	3	1	1	1	1406	155.7	5.86	3.31	FAM135B	High	1
FALSE	Master Protein	A5PLN7	Protein FAM149A OS=Homo sapiens OX=9606 GN=FAM149A PE=2 SV=2	5	1	1	1	773	82.6	9.47	2.89	FAM149A	High	1
FALSE	Master Protein	Q9Y6X4	Soluble lamin-associated protein of 75 kDa OS=Homo sapiens OX=9606 GN=FAM169A PE=1 SV=2	6	1	1	1	670	74.9	4.6	5.48	FAM169A	High	1
FALSE	Master Protein	Q8NB25	Protein FAM184A OS=Homo sapiens OX=9606 GN=FAM184A PE=1 SV=3	3	1	1	1	1140	132.9	5.83	2.89	FAM184A	High	1
FALSE	Master Protein	Q8N0U4	Protein FAM185A OS=Homo sapiens OX=9606 GN=FAM185A PE=1 SV=3	10	1	1	1	392	42.3	7.97	3.12	FAM185A	High	1
FALSE	Master Protein	Q8IYM0	Protein FAM186B OS=Homo sapiens OX=9606 GN=FAM186B PE=1 SV=2	3	1	1	1	893	103.7	9.01	2.48	FAM186B	High	1
FALSE	Master Protein	Q96PV7	Protein FAM193B OS=Homo sapiens OX=9606 GN=FAM193B PE=1 SV=3	4	1	1	1	902	96.5	7.9	0	FAM193B	High	1
FALSE	Master Protein	B1ANY3	Putative protein FAM220BP OS=Homo sapiens OX=9606 GN=FAM220BP PE=5 SV=1	13	2	2	2	271	29.4	8.63	2.39	FAM220BP	High	1
FALSE	Master Protein	Q96M60	Protein FAM227B OS=Homo sapiens OX=9606 GN=FAM227B PE=2 SV=2	7	1	1	1	508	59.9	8.9	3.64	FAM227B	High	1
FALSE	Master Protein	Q5HY64	Putative protein FAM47C OS=Homo sapiens OX=9606 GN=FAM47C PE=2 SV=1	2	1	1	1	1035	115.3	7.18	3.13	FAM47C	High	1
FALSE	Master Protein	Q2M2I3	Protein FAM83E OS=Homo sapiens OX=9606 GN=FAM83E PE=1 SV=2	7	1	1	1	478	51.7	9.35	2.47	FAM83E	High	1
FALSE	Master Protein	Q8TDW7-1	Isoform 3 of Protocadherin Fat 3 OS=Homo sapiens OX=9606 GN=FAT3	1	1	1	1	4589	505.2	4.87	3.41	FAT3	High	1
FALSE	Master Protein	Q6V0I7	Protocadherin Fat 4 OS=Homo sapiens OX=9606 GN=FAT4 PE=1 SV=2	1	3	3	3	4981	542.4	4.94	5.28	FAT4	High	1
FALSE	Master Protein	Q969F0	Fetal and adult testis-expressed transcript protein OS=Homo sapiens OX=9606 GN=FATE1 PE=1 SV=1	13	1	1	1	183	20.7	9.52	2.32	FATE1	High	1
FALSE	Master Protein	O75426	F-box only protein 24 OS=Homo sapiens OX=9606 GN=FBXO24 PE=1 SV=2	7	1	1	1	580	64.8	8.69	4.36	FBXO24	High	1
FALSE	Master Protein	Q6P3S6	F-box only protein 42 OS=Homo sapiens OX=9606 GN=FBXO42 PE=1 SV=1	7	1	1	1	717	77.8	7.43	3.31	FBXO42	High	1
FALSE	Master Protein	Q9UK97	F-box only protein 9 OS=Homo sapiens OX=9606 GN=FBXO9 PE=1 SV=1	5	1	1	1	447	52.3	6.15	3.13	FBXO9	High	1
FALSE	Master Protein	Q8WWV6-3	Isoform 3 of High affinity immunoglobulin alpha and immunoglobulin mu Fc receptor OS=Homo sapiens OX=9606 GN=FCAMR	10	1	1	1	534	56.7	8.44	3.8	FCAMR	High	1
FALSE	Master Protein	Q9NP95	Fibroblast growth factor 20 OS=Homo sapiens OX=9606 GN=FGF20 PE=1 SV=1	14	1	2	1	211	23.5	8.76	6.55	FGF20	High	1
FALSE	Master Protein	P11362	Fibroblast growth factor receptor 1 OS=Homo sapiens OX=9606 GN=FGFR1 PE=1 SV=3	2	1	1	1	822	91.8	6.21	2.57	FGFR1	High	1
FALSE	Master Protein	Q08830	Fibrinogen-like protein 1 OS=Homo sapiens OX=9606 GN=FGL1 PE=1 SV=3	13	1	1	1	312	36.4	5.87	0	FGL1	High	1
FALSE	Master Protein	B1AJZ9	Forkhead-associated domain-containing protein 1 OS=Homo sapiens OX=9606 GN=FHAD1 PE=2 SV=2	2	1	1	1	1412	161.8	6.95	2.31	FHAD1	High	1
FALSE	Master Protein	Q9C0D6	FH2 domain-containing protein 1 OS=Homo sapiens OX=9606 GN=FHDC1 PE=1 SV=2	1	1	1	1	1143	124.7	9.03	2.14	FHDC1	High	1
FALSE	Master Protein	Q14192-2	Isoform 2 of Four and a half LIM domains protein 2 OS=Homo sapiens OX=9606 GN=FHL2	28	2	2	2	151	15.9	8.24	4.86	FHL2	High	1
FALSE	Master Protein	Q92562	Polyphosphoinositide phosphatase OS=Homo sapiens OX=9606 GN=FIG4 PE=1 SV=1	3	1	1	1	907	103.6	6.92	3.02	FIG4	High	1
FALSE	Master Protein	Q5HY92	Fidgetin OS=Homo sapiens OX=9606 GN=FIGN PE=1 SV=2	8	2	2	2	759	82.1	6.71	2.7	FIGN	High	1
FALSE	Master Protein	Q6PIW4	Fidgetin-like protein 1 OS=Homo sapiens OX=9606 GN=FIGNL1 PE=1 SV=2	4	1	1	1	674	74	7.85	3.65	FIGNL1	High	1
FALSE	Master Protein	Q6UN15	Pre-mRNA 3'-end-processing factor FIP1 OS=Homo sapiens OX=9606 GN=FIP1L1 PE=1 SV=1	6	1	1	1	594	66.5	5.59	0	FIP1L1	High	1
FALSE	Master Protein	P20930	Filaggrin OS=Homo sapiens OX=9606 GN=FLG PE=1 SV=3	2	2	2	2	4061	434.9	9.25	5.32	FLG	High	1
FALSE	Master Protein	P21333	Filamin-A OS=Homo sapiens OX=9606 GN=FLNA PE=1 SV=4	2	2	2	2	2647	280.6	6.06	5.87	FLNA	High	1
FALSE	Master Protein	Q14315	Filamin-C OS=Homo sapiens OX=9606 GN=FLNC PE=1 SV=3	1	1	1	1	2725	290.8	5.97	2.81	FLNC	High	1
FALSE	Master Protein	P17948	Vascular endothelial growth factor receptor 1 OS=Homo sapiens OX=9606 GN=FLT1 PE=1 SV=2	2	1	1	1	1338	150.7	8.38	2.69	FLT1	High	1
FALSE	Master Protein	P35916-1	Isoform 2 of Vascular endothelial growth factor receptor 3 OS=Homo sapiens OX=9606 GN=FLT4	3	1	2	1	1298	145.5	6.29	6.26	FLT4	High	1
FALSE	Master Protein	Q68DA7	Formin-1 OS=Homo sapiens OX=9606 GN=FMN1 PE=1 SV=3	5	2	2	2	1419	157.5	8.44	5.51	FMN1	High	1
FALSE	Master Protein	P31513	Flavin-containing monooxygenase 3 OS=Homo sapiens OX=9606 GN=FMO3 PE=1 SV=5	5	1	1	1	532	60	7.78	3.29	FMO3	High	1
FALSE	Master Protein	P15407-2	Isoform 2 of Fos-related antigen 1 OS=Homo sapiens OX=9606 GN=FOSL1	22	1	1	1	169	17.5	4.91	2.62	FOSL1	High	1
FALSE	Master Protein	P55317	Hepatocyte nuclear factor 3-alpha OS=Homo sapiens OX=9606 GN=FOXA1 PE=1 SV=2	9	2	2	2	472	49.1	8.82	2.85	FOXA1	High	1
FALSE	Master Protein	Q5VYV0	Forkhead box protein B2 OS=Homo sapiens OX=9606 GN=FOXB2 PE=4 SV=1	7	1	1	1	432	45.6	9.51	0	FOXB2	High	1
FALSE	Master Protein	Q92949	Forkhead box protein J1 OS=Homo sapiens OX=9606 GN=FOXJ1 PE=1 SV=3	10	1	1	1	421	45.2	5.19	2.8	FOXJ1	High	1
FALSE	Master Protein	Q9P0K8	Forkhead box protein J2 OS=Homo sapiens OX=9606 GN=FOXJ2 PE=1 SV=1	9	1	1	1	574	62.4	6.7	2.64	FOXJ2	High	1
FALSE	Master Protein	P85037	Forkhead box protein K1 OS=Homo sapiens OX=9606 GN=FOXK1 PE=1 SV=1	22	6	7	6	733	75.4	9.32	19.47	FOXK1	High	1
FALSE	Master Protein	Q01167	Forkhead box protein K2 OS=Homo sapiens OX=9606 GN=FOXK2 PE=1 SV=3	8	2	5	2	660	69	9.54	17.29	FOXK2	High	1
FALSE	Master Protein	Q05932	Folylpolyglutamate synthase, mitochondrial OS=Homo sapiens OX=9606 GN=FPGS PE=1 SV=3	4	1	1	1	587	64.6	7.94	2.9	FPGS	High	1
FALSE	Master Protein	Q86XX4	Extracellular matrix organizing protein FRAS1 OS=Homo sapiens OX=9606 GN=FRAS1 PE=1 SV=2	1	1	1	1	4008	442.9	5.57	0	FRAS1	High	1
FALSE	Master Protein	Q8N878	FERM domain-containing protein 1 OS=Homo sapiens OX=9606 GN=FRMD1 PE=1 SV=2	5	1	1	1	549	62.5	8.21	2.64	FRMD1	High	1
FALSE	Master Protein	Q9Y2L6	FERM domain-containing protein 4B OS=Homo sapiens OX=9606 GN=FRMD4B PE=1 SV=4	3	1	2	1	1034	118	8.62	5.65	FRMD4B	High	1
FALSE	Master Protein	O94915	Protein furry homolog-like OS=Homo sapiens OX=9606 GN=FRYL PE=1 SV=2	1	1	1	1	3013	339.4	5.58	3.2	FRYL	High	1
FALSE	Master Protein	O95073	Fibrinogen silencer-binding protein OS=Homo sapiens OX=9606 GN=FSBP PE=1 SV=1	11	1	1	1	299	34.7	7.12	3.47	FSBP	High	1
FALSE	Master Protein	Q9BTV5	Fibronectin type III and SPRY domain-containing protein 1 OS=Homo sapiens OX=9606 GN=FSD1 PE=1 SV=1	4	1	2	1	496	55.8	6.99	5.01	FSD1	High	1
FALSE	Master Protein	Q9BXM9	FSD1-like protein OS=Homo sapiens OX=9606 GN=FSD1L PE=1 SV=2	7	1	1	1	530	59.5	6.2	3.58	FSD1L	High	1
FALSE	Master Protein	Q5CZC0	Fibrous sheath-interacting protein 2 OS=Homo sapiens OX=9606 GN=FSIP2 PE=2 SV=4	1	1	1	1	6907	780.1	6.71	3.41	FSIP2	High	1
FALSE	Master Protein	O95954	Formimidoyltransferase-cyclodeaminase OS=Homo sapiens OX=9606 GN=FTCD PE=1 SV=2	8	2	2	2	541	58.9	5.74	5.16	FTCD	High	1
FALSE	Master Protein	Q495W5	Alpha-(1,3)-fucosyltransferase 11 OS=Homo sapiens OX=9606 GN=FUT11 PE=1 SV=1	9	1	1	1	492	55.8	5.94	0	FUT11	High	1
FALSE	Master Protein	Q9BQS8	FYVE and coiled-coil domain-containing protein 1 OS=Homo sapiens OX=9606 GN=FYCO1 PE=1 SV=3	2	1	1	1	1478	166.9	4.92	2.9	FYCO1	High	1
FALSE	Master Protein	Q9UP38	Frizzled-1 OS=Homo sapiens OX=9606 GN=FZD1 PE=1 SV=2	11	2	3	2	647	71.1	7.99	6.92	FZD1	High	1
FALSE	Master Protein	Q9NPG1	Frizzled-3 OS=Homo sapiens OX=9606 GN=FZD3 PE=1 SV=1	4	1	1	1	666	76.2	7.74	2.79	FZD3	High	1
FALSE	Master Protein	Q9UQC2	GRB2-associated-binding protein 2 OS=Homo sapiens OX=9606 GN=GAB2 PE=1 SV=1	3	1	1	1	676	74.4	8.31	2.58	GAB2	High	1
FALSE	Master Protein	P31644	Gamma-aminobutyric acid receptor subunit alpha-5 OS=Homo sapiens OX=9606 GN=GABRA5 PE=1 SV=1	8	1	2	1	462	52.1	9.16	2.99	GABRA5	High	1
FALSE	Master Protein	P28472	Gamma-aminobutyric acid receptor subunit beta-3 OS=Homo sapiens OX=9606 GN=GABRB3 PE=1 SV=1	9	1	1	1	473	54.1	9.11	0	GABRB3	High	1
FALSE	Master Protein	Q8N3T1	Polypeptide N-acetylgalactosaminyltransferase 15 OS=Homo sapiens OX=9606 GN=GALNT15 PE=1 SV=2	6	1	1	1	639	73	6.9	2.91	GALNT15	High	1
FALSE	Master Protein	P07902	Galactose-1-phosphate uridylyltransferase OS=Homo sapiens OX=9606 GN=GALT PE=1 SV=3	6	1	1	1	379	43.3	6.99	3.27	GALT	High	1
FALSE	Master Protein	Q9H2C0	Gigaxonin OS=Homo sapiens OX=9606 GN=GAN PE=1 SV=1	6	1	1	1	597	67.6	5.85	4.23	GAN	High	1
FALSE	Master Protein	Q8IYT1	Golgi-associated RAB2 interactor protein 4 OS=Homo sapiens OX=9606 GN=GARIN4 PE=1 SV=2	8	1	1	1	594	63.1	9.64	2.91	GARIN4	High	1
FALSE	Master Protein	Q5VVW2	GTPase-activating Rap/Ran-GAP domain-like protein 3 OS=Homo sapiens OX=9606 GN=GARNL3 PE=2 SV=2	4	1	1	1	1013	112.8	7.65	2.83	GARNL3	High	1
FALSE	Master Protein	O15063	Granule associated Rac and RHOG effector protein 1 OS=Homo sapiens OX=9606 GN=GARRE1 PE=1 SV=2	4	1	2	1	1070	115.9	7.15	6.04	GARRE1	High	1
FALSE	Master Protein	O60861-1	Isoform 1 of Growth arrest-specific protein 7 OS=Homo sapiens OX=9606 GN=GAS7	16	2	6	2	412	47.2	7.58	12.11	GAS7	High	1
FALSE	Master Protein	P43694	Transcription factor GATA-4 OS=Homo sapiens OX=9606 GN=GATA4 PE=1 SV=2	9	1	1	1	442	44.5	9.26	0	GATA4	High	1
FALSE	Master Protein	Q92908	Transcription factor GATA-6 OS=Homo sapiens OX=9606 GN=GATA6 PE=1 SV=2	7	1	1	1	595	60	8.35	2.67	GATA6	High	1
FALSE	Master Protein	Q96PP9	Guanylate-binding protein 4 OS=Homo sapiens OX=9606 GN=GBP4 PE=1 SV=2	6	1	1	1	640	73.1	6.02	0	GBP4	High	1
FALSE	Master Protein	Q96PP8	Guanylate-binding protein 5 OS=Homo sapiens OX=9606 GN=GBP5 PE=1 SV=1	6	1	1	1	586	66.6	5.55	2.79	GBP5	High	1
FALSE	Master Protein	O75603	Chorion-specific transcription factor GCMb OS=Homo sapiens OX=9606 GN=GCM2 PE=1 SV=1	8	1	1	1	506	56.6	7.39	2.65	GCM2	High	1
FALSE	Master Protein	Q8N6F7	Germinal center-associated signaling and motility protein OS=Homo sapiens OX=9606 GN=GCSAM PE=1 SV=1	16	1	1	1	178	21	6.52	2.36	GCSAM	High	1
FALSE	Master Protein	Q8TB36	Ganglioside-induced differentiation-associated protein 1 OS=Homo sapiens OX=9606 GN=GDAP1 PE=1 SV=3	11	1	1	1	358	41.3	8.34	0	GDAP1	High	1
FALSE	Master Protein	P55040	GTP-binding protein GEM OS=Homo sapiens OX=9606 GN=GEM PE=1 SV=1	10	1	1	1	296	33.9	8.51	3.1	GEM	High	1
FALSE	Master Protein	Q8TEQ6	Gem-associated protein 5 OS=Homo sapiens OX=9606 GN=GEMIN5 PE=1 SV=3	2	1	1	1	1508	168.5	6.62	2.49	GEMIN5	High	1
FALSE	Master Protein	P55789	FAD-linked sulfhydryl oxidase ALR OS=Homo sapiens OX=9606 GN=GFER PE=1 SV=2	13	1	1	1	205	23.4	7.62	2.35	GFER	High	1
FALSE	Master Protein	O75223-4	Isoform 4 of Gamma-glutamylcyclotransferase OS=Homo sapiens OX=9606 GN=GGCT	23	1	1	1	166	19.1	9.5	3.05	GGCT	High	1
FALSE	Master Protein	P36382	Gap junction alpha-5 protein OS=Homo sapiens OX=9606 GN=GJA5 PE=1 SV=3	10	1	1	1	358	40.4	8.5	2.69	GJA5	High	1
FALSE	Master Protein	Q5T442	Gap junction gamma-2 protein OS=Homo sapiens OX=9606 GN=GJC2 PE=1 SV=1	3	1	2	1	439	47	7.61	4.28	GJC2	High	1
FALSE	Master Protein	Q86XP6	Gastrokine-2 OS=Homo sapiens OX=9606 GN=GKN2 PE=1 SV=2	19	1	1	1	184	20.5	7.46	3.8	GKN2	High	1
FALSE	Master Protein	Q8NCI6	Beta-galactosidase-1-like protein 3 OS=Homo sapiens OX=9606 GN=GLB1L3 PE=2 SV=3	6	1	1	1	653	74.8	8.95	0	GLB1L3	High	1
FALSE	Master Protein	O94923	D-glucuronyl C5-epimerase OS=Homo sapiens OX=9606 GN=GLCE PE=1 SV=3	4	1	1	1	617	70.1	8.97	0	GLCE	High	1
FALSE	Master Protein	Q92896	Golgi apparatus protein 1 OS=Homo sapiens OX=9606 GN=GLG1 PE=1 SV=2	4	1	1	1	1179	134.5	6.9	0	GLG1	High	1
FALSE	Master Protein	P08151	Zinc finger protein GLI1 OS=Homo sapiens OX=9606 GN=GLI1 PE=1 SV=1	7	2	3	1	1106	117.8	7.33	12.01	GLI1	High	1
FALSE	Master Protein	P08151-3	Isoform 3 of Zinc finger protein GLI1 OS=Homo sapiens OX=9606 GN=GLI1	8	2	3	1	978	104.6	7.12	10.81	GLI1	High	1
FALSE	Master Protein	Q92990	Glomulin OS=Homo sapiens OX=9606 GN=GLMN PE=1 SV=2	5	1	1	1	594	68.2	5.33	3.43	GLMN	High	1
FALSE	Master Protein	Q96MS3	Glycosyltransferase 1 domain-containing protein 1 OS=Homo sapiens OX=9606 GN=GLT1D1 PE=2 SV=2	13	1	1	1	346	38.5	6.47	3.88	GLT1D1	High	1
FALSE	Master Protein	P62873	Guanine nucleotide-binding protein G(I)/G(S)/G(T) subunit beta-1 OS=Homo sapiens OX=9606 GN=GNB1 PE=1 SV=3	10	1	1	1	340	37.4	6	2.31	GNB1	High	1
FALSE	Master Protein	Q08378	Golgin subfamily A member 3 OS=Homo sapiens OX=9606 GN=GOLGA3 PE=1 SV=2	3	1	1	1	1498	167.3	5.44	3.27	GOLGA3	High	1
FALSE	Master Protein	P00505	Aspartate aminotransferase, mitochondrial OS=Homo sapiens OX=9606 GN=GOT2 PE=1 SV=3	8	1	2	1	430	47.5	9.01	3.79	GOT2	High	1
FALSE	Master Protein	P07359	Platelet glycoprotein Ib alpha chain OS=Homo sapiens OX=9606 GN=GP1BA PE=1 SV=2	6	1	1	1	652	71.5	6.29	2.89	GP1BA	High	1
FALSE	Master Protein	Q9HCN6-3	Isoform 3 of Platelet glycoprotein VI OS=Homo sapiens OX=9606 GN=GP6	4	1	1	1	620	67.4	8.79	2.36	GP6	High	1
FALSE	Master Protein	O95872	G patch domain and ankyrin repeat-containing protein 1 OS=Homo sapiens OX=9606 GN=GPANK1 PE=1 SV=1	18	2	2	2	356	39.3	8.19	8.56	GPANK1	High	1
FALSE	Master Protein	Q9NW75	G patch domain-containing protein 2 OS=Homo sapiens OX=9606 GN=GPATCH2 PE=1 SV=1	10	2	2	2	528	58.9	9.09	2.85	GPATCH2	High	1
FALSE	Master Protein	Q9NQX3	Gephyrin OS=Homo sapiens OX=9606 GN=GPHN PE=1 SV=1	9	2	2	2	736	79.7	5.43	2.43	GPHN	High	1
FALSE	Master Protein	P80108	Phosphatidylinositol-glycan-specific phospholipase D OS=Homo sapiens OX=9606 GN=GPLD1 PE=1 SV=3	3	1	1	1	840	92.3	6.37	2.85	GPLD1	High	1
FALSE	Master Protein	P51810	G-protein coupled receptor 143 OS=Homo sapiens OX=9606 GN=GPR143 PE=1 SV=2	8	1	1	1	404	43.8	7.58	2.43	GPR143	High	1
FALSE	Master Protein	Q86SP6	Probable G-protein coupled receptor 149 OS=Homo sapiens OX=9606 GN=GPR149 PE=2 SV=2	6	1	2	1	731	80.9	6.98	6.31	GPR149	High	1
FALSE	Master Protein	Q5T848	Probable G-protein coupled receptor 158 OS=Homo sapiens OX=9606 GN=GPR158 PE=1 SV=1	2	1	1	1	1215	135.4	8.28	2.41	GPR158	High	1
FALSE	Master Protein	Q6PRD1	Probable G-protein coupled receptor 179 OS=Homo sapiens OX=9606 GN=GPR179 PE=1 SV=2	1	1	2	1	2367	257.2	5.71	4.98	GPR179	High	1
FALSE	Master Protein	Q9NS67	Probable G-protein coupled receptor 27 OS=Homo sapiens OX=9606 GN=GPR27 PE=2 SV=1	8	1	1	1	375	39.8	9	2.49	GPR27	High	1
FALSE	Master Protein	Q9BZJ8	G-protein coupled receptor 61 OS=Homo sapiens OX=9606 GN=GPR61 PE=1 SV=2	8	1	1	1	451	49.3	6.62	2.99	GPR61	High	1
FALSE	Master Protein	Q6PI77	G protein-coupled receptor associated sorting protein 3 OS=Homo sapiens OX=9606 GN=GPRASP3 PE=1 SV=1	6	1	1	1	547	60.3	7.58	4.31	GPRASP3	High	1
FALSE	Master Protein	Q7Z2K8	G protein-regulated inducer of neurite outgrowth 1 OS=Homo sapiens OX=9606 GN=GPRIN1 PE=1 SV=2	4	1	1	1	1008	102.3	8.06	0	GPRIN1	High	1
FALSE	Master Protein	Q13098	COP9 signalosome complex subunit 1 OS=Homo sapiens OX=9606 GN=GPS1 PE=1 SV=4	6	1	1	1	491	55.5	6.74	2.4	GPS1	High	1
FALSE	Master Protein	Q13227	G protein pathway suppressor 2 OS=Homo sapiens OX=9606 GN=GPS2 PE=1 SV=3	14	2	4	2	327	36.7	9.52	3.96	GPS2	High	1
FALSE	Master Protein	Q8TD30	Alanine aminotransferase 2 OS=Homo sapiens OX=9606 GN=GPT2 PE=1 SV=1	13	2	3	2	523	57.9	7.71	5.57	GPT2	High	1
FALSE	Master Protein	O75791	GRB2-related adapter protein 2 OS=Homo sapiens OX=9606 GN=GRAP2 PE=1 SV=1	12	1	1	1	330	37.9	6.95	2.62	GRAP2	High	1
FALSE	Master Protein	Q14451-2	Isoform 2 of Growth factor receptor-bound protein 7 OS=Homo sapiens OX=9606 GN=GRB7	14	2	3	2	447	49.4	8.72	7.64	GRB7	High	1
FALSE	Master Protein	Q13224	Glutamate receptor ionotropic, NMDA 2B OS=Homo sapiens OX=9606 GN=GRIN2B PE=1 SV=3	2	1	1	1	1484	166.3	6.93	2.41	GRIN2B	High	1
FALSE	Master Protein	O15399	Glutamate receptor ionotropic, NMDA 2D OS=Homo sapiens OX=9606 GN=GRIN2D PE=1 SV=2	6	2	2	2	1336	143.7	8.35	6.55	GRIN2D	High	1
FALSE	Master Protein	Q9Y3R0-3	Isoform 3 of Glutamate receptor-interacting protein 1 OS=Homo sapiens OX=9606 GN=GRIP1	4	1	1	1	1076	116.3	6.14	2.85	GRIP1	High	1
FALSE	Master Protein	Q4V328	GRIP1-associated protein 1 OS=Homo sapiens OX=9606 GN=GRIPAP1 PE=1 SV=2	3	1	1	1	841	95.9	5.11	2.65	GRIPAP1	High	1
FALSE	Master Protein	Q14416	Metabotropic glutamate receptor 2 OS=Homo sapiens OX=9606 GN=GRM2 PE=1 SV=2	4	2	5	2	872	95.5	8.12	5.94	GRM2	High	1
FALSE	Master Protein	Q14833	Metabotropic glutamate receptor 4 OS=Homo sapiens OX=9606 GN=GRM4 PE=1 SV=1	9	2	2	2	912	101.8	8.82	2.77	GRM4	High	1
FALSE	Master Protein	A4D1B5	Gamma-secretase-activating protein OS=Homo sapiens OX=9606 GN=GSAP PE=1 SV=2	4	1	1	1	854	97.7	6.86	4.05	GSAP	High	1
FALSE	Master Protein	P57764	Gasdermin-D OS=Homo sapiens OX=9606 GN=GSDMD PE=1 SV=1	9	1	1	1	484	52.8	5.08	3.66	GSDMD	High	1
FALSE	Master Protein	P49841	Glycogen synthase kinase-3 beta OS=Homo sapiens OX=9606 GN=GSK3B PE=1 SV=2	6	1	1	1	420	46.7	8.78	3.23	GSK3B	High	1
FALSE	Master Protein	P08263	Glutathione S-transferase A1 OS=Homo sapiens OX=9606 GN=GSTA1 PE=1 SV=3	9	1	1	1	222	25.6	8.88	2.68	GSTA1	High	1
FALSE	Master Protein	P35269	General transcription factor IIF subunit 1 OS=Homo sapiens OX=9606 GN=GTF2F1 PE=1 SV=2	5	1	1	1	517	58.2	7.49	2.79	GTF2F1	High	1
FALSE	Master Protein	Q9Y5Q9	General transcription factor 3C polypeptide 3 OS=Homo sapiens OX=9606 GN=GTF3C3 PE=1 SV=1	4	1	1	1	886	101.2	5.07	2.93	GTF3C3	High	1
FALSE	Master Protein	Q86UQ5	Gilles de la Tourette syndrome chromosomal region candidate gene 1 protein OS=Homo sapiens OX=9606 GN=GTSCR1 PE=5 SV=2	22	1	1	1	136	15.6	7.53	2.69	GTSCR1	High	1
FALSE	Master Protein	Q7Z2Y8	Interferon-induced very large GTPase 1 OS=Homo sapiens OX=9606 GN=GVINP1 PE=2 SV=2	1	1	1	1	2422	278.9	6.55	2.5	GVINP1	High	1
FALSE	Master Protein	Q4G148	Glucoside xylosyltransferase 1 OS=Homo sapiens OX=9606 GN=GXYLT1 PE=1 SV=2	6	1	1	1	440	50.5	8.65	2.85	GXYLT1	High	1
FALSE	Master Protein	Q16777	Histone H2A type 2-C OS=Homo sapiens OX=9606 GN=H2AC20 PE=1 SV=4	7	1	1	1	129	14	10.9	2.24	H2AC20	High	1
FALSE	Master Protein	Q16778	Histone H2B type 2-E OS=Homo sapiens OX=9606 GN=H2BC21 PE=1 SV=3	26	3	4	3	126	13.9	10.32	9.54	H2BC21	High	1
FALSE	Master Protein	P62805	Histone H4 OS=Homo sapiens OX=9606 GN=H4C16 PE=1 SV=2	30	3	3	3	103	11.4	11.36	9.4	H4C1; H4C11; H4C12; H4C13; H4C14; H4C15; H4C16; H4C2; H4C3; H4C4; H4C5; H4C6; H4C8; H4C9	High	1
FALSE	Master Protein	P54257	Huntingtin-associated protein 1 OS=Homo sapiens OX=9606 GN=HAP1 PE=1 SV=3	8	2	3	2	671	75.5	4.7	8.86	HAP1	High	1
FALSE	Master Protein	Q92839	Hyaluronan synthase 1 OS=Homo sapiens OX=9606 GN=HAS1 PE=1 SV=2	5	1	1	1	578	64.8	9.19	2.61	HAS1	High	1
FALSE	Master Protein	P69905	Hemoglobin subunit alpha OS=Homo sapiens OX=9606 GN=HBA2 PE=1 SV=2	11	1	1	1	142	15.2	8.68	2.42	HBA1; HBA2	High	1
FALSE	Master Protein	P02100	Hemoglobin subunit epsilon OS=Homo sapiens OX=9606 GN=HBE1 PE=1 SV=2	7	1	1	1	147	16.2	8.63	2.14	HBE1	High	1
FALSE	Master Protein	Q9Y450	HBS1-like protein OS=Homo sapiens OX=9606 GN=HBS1L PE=1 SV=1	6	1	2	1	684	75.4	6.61	3.26	HBS1L	High	1
FALSE	Master Protein	Q13547	Histone deacetylase 1 OS=Homo sapiens OX=9606 GN=HDAC1 PE=1 SV=1	4	1	2	1	482	55.1	5.48	4.72	HDAC1	High	1
FALSE	Master Protein	Q9UKV0	Histone deacetylase 9 OS=Homo sapiens OX=9606 GN=HDAC9 PE=1 SV=2	3	1	1	1	1011	111.2	6.89	2.37	HDAC9	High	1
FALSE	Master Protein	Q7Z4V5-3	Isoform 3 of Hepatoma-derived growth factor-related protein 2 OS=Homo sapiens OX=9606 GN=HDGFL2	7	1	1	1	676	74.8	6.95	3.21	HDGFL2	High	1
FALSE	Master Protein	Q9BXW7	Haloacid dehalogenase-like hydrolase domain-containing 5 OS=Homo sapiens OX=9606 GN=HDHD5 PE=1 SV=1	7	1	1	1	423	46.3	8.13	3.81	HDHD5	High	1
FALSE	Master Protein	Q86WZ0	HEAT repeat-containing protein 4 OS=Homo sapiens OX=9606 GN=HEATR4 PE=2 SV=2	4	1	1	1	1026	117.1	9.11	4.14	HEATR4	High	1
FALSE	Master Protein	Q9P2D3	HEAT repeat-containing protein 5B OS=Homo sapiens OX=9606 GN=HEATR5B PE=1 SV=2	1	1	1	1	2071	224.2	7.17	2.33	HEATR5B	High	1
FALSE	Master Protein	Q9ULT8	E3 ubiquitin-protein ligase HECTD1 OS=Homo sapiens OX=9606 GN=HECTD1 PE=1 SV=4	2	1	1	1	2610	289.2	5.35	0	HECTD1	High	1
FALSE	Master Protein	Q8NG08	DNA helicase B OS=Homo sapiens OX=9606 GN=HELB PE=1 SV=2	4	1	1	1	1087	123.2	5.87	3.08	HELB	High	1
FALSE	Master Protein	Q9NRZ9	Lymphoid-specific helicase OS=Homo sapiens OX=9606 GN=HELLS PE=1 SV=1	5	1	9	1	838	97	7.93	14.37	HELLS	High	1
FALSE	Master Protein	Q9BQS7	Hephaestin OS=Homo sapiens OX=9606 GN=HEPH PE=1 SV=3	7	4	6	4	1158	130.4	5.99	11.95	HEPH	High	1
FALSE	Master Protein	Q6MZM0	Ferroxidase HEPHL1 OS=Homo sapiens OX=9606 GN=HEPHL1 PE=1 SV=2	3	1	1	1	1159	131.5	6.74	3.58	HEPHL1	High	1
FALSE	Master Protein	Q15751	Probable E3 ubiquitin-protein ligase HERC1 OS=Homo sapiens OX=9606 GN=HERC1 PE=1 SV=2	0	1	1	1	4861	531.9	6.04	2.51	HERC1	High	1
FALSE	Master Protein	Q15034	Probable E3 ubiquitin-protein ligase HERC3 OS=Homo sapiens OX=9606 GN=HERC3 PE=1 SV=1	3	1	1	1	1050	117.1	6.28	2.65	HERC3	High	1
FALSE	Master Protein	Q5GLZ8	Probable E3 ubiquitin-protein ligase HERC4 OS=Homo sapiens OX=9606 GN=HERC4 PE=1 SV=1	7	2	2	2	1057	118.5	6.19	7.13	HERC4	High	1
FALSE	Master Protein	Q96MH2	Protein HEXIM2 OS=Homo sapiens OX=9606 GN=HEXIM2 PE=1 SV=1	8	1	2	1	286	32.4	6.55	5.95	HEXIM2	High	1
FALSE	Master Protein	Q6UWX4	HHIP-like protein 2 OS=Homo sapiens OX=9606 GN=HHIPL2 PE=1 SV=1	4	1	1	1	724	80.7	9.01	2.67	HHIPL2	High	1
FALSE	Master Protein	Q5T1R4	Transcription factor HIVEP3 OS=Homo sapiens OX=9606 GN=HIVEP3 PE=1 SV=1	2	2	2	2	2406	259.3	7.81	4.56	HIVEP3	High	1
FALSE	Master Protein	Q8NCD3	Holliday junction recognition protein OS=Homo sapiens OX=9606 GN=HJURP PE=1 SV=2	4	1	1	1	748	83.5	9.31	2.83	HJURP	High	1
FALSE	Master Protein	P01889	HLA class I histocompatibility antigen, B alpha chain OS=Homo sapiens OX=9606 GN=HLA-B PE=1 SV=3	6	1	1	1	362	40.4	5.85	2.39	HLA-B	High	1
FALSE	Master Protein	P01893	Putative HLA class I histocompatibility antigen, alpha chain H OS=Homo sapiens OX=9606 GN=HLA-H PE=5 SV=3	6	1	1	1	362	40.9	6.3	2.66	HLA-H	High	1
FALSE	Master Protein	Q14527-2	Isoform 2 of Helicase-like transcription factor OS=Homo sapiens OX=9606 GN=HLTF	3	1	2	1	887	99.9	8.69	2.82	HLTF	High	1
FALSE	Master Protein	Q8TB92	3-hydroxy-3-methylglutaryl-CoA lyase, cytoplasmic OS=Homo sapiens OX=9606 GN=HMGCLL1 PE=1 SV=3	9	1	1	1	370	39.5	6.58	3.02	HMGCLL1	High	1
FALSE	Master Protein	P05204	Non-histone chromosomal protein HMG-17 OS=Homo sapiens OX=9606 GN=HMGN2 PE=1 SV=3	17	1	1	1	90	9.4	9.99	2.89	HMGN2	High	1
FALSE	Master Protein	A8MTL9	Serpin-like protein HMSD OS=Homo sapiens OX=9606 GN=HMSD PE=2 SV=1	22	1	1	1	139	15.3	5.48	3.28	HMSD	High	1
FALSE	Master Protein	P35680	Hepatocyte nuclear factor 1-beta OS=Homo sapiens OX=9606 GN=HNF1B PE=1 SV=1	6	1	1	1	557	61.3	7.77	0	HNF1B	High	1
FALSE	Master Protein	A0A2R8Y4L2	Heterogeneous nuclear ribonucleoprotein A1-like 3 OS=Homo sapiens OX=9606 GN=HNRNPA1L3 PE=4 SV=1	15	1	2	1	275	29.2	9.48	0	HNRNPA1L3	High	1
FALSE	Master Protein	Q9NYD6	Homeobox protein Hox-C10 OS=Homo sapiens OX=9606 GN=HOXC10 PE=1 SV=2	7	1	1	1	342	38	8.18	2.53	HOXC10	High	1
FALSE	Master Protein	P31277	Homeobox protein Hox-D11 OS=Homo sapiens OX=9606 GN=HOXD11 PE=3 SV=3	13	1	2	1	338	35.2	8.84	3.41	HOXD11	High	1
FALSE	Master Protein	P35367	Histamine H1 receptor OS=Homo sapiens OX=9606 GN=HRH1 PE=1 SV=1	6	1	1	1	487	55.7	9.22	2.73	HRH1	High	1
FALSE	Master Protein	Q96MM7	Heparan-sulfate 6-O-sulfotransferase 2 OS=Homo sapiens OX=9606 GN=HS6ST2 PE=1 SV=2	4	1	1	1	605	69.1	9.73	2.64	HS6ST2	High	1
FALSE	Master Protein	Q53GQ0	Very-long-chain 3-oxoacyl-CoA reductase OS=Homo sapiens OX=9606 GN=HSD17B12 PE=1 SV=2	9	1	1	1	312	34.3	9.32	2.3	HSD17B12	High	1
FALSE	Master Protein	Q9BPX1	17-beta-hydroxysteroid dehydrogenase 14 OS=Homo sapiens OX=9606 GN=HSD17B14 PE=1 SV=1	11	1	1	1	270	28.3	6.06	2.86	HSD17B14	High	1
FALSE	Master Protein	P48723	Heat shock 70 kDa protein 13 OS=Homo sapiens OX=9606 GN=HSPA13 PE=1 SV=1	10	1	1	1	471	51.9	5.76	0	HSPA13	High	1
FALSE	Master Protein	Q7Z6Z7	E3 ubiquitin-protein ligase HUWE1 OS=Homo sapiens OX=9606 GN=HUWE1 PE=1 SV=3	1	1	1	1	4374	481.6	5.22	2.76	HUWE1	High	1
FALSE	Master Protein	Q4G0P3	Hydrocephalus-inducing protein homolog OS=Homo sapiens OX=9606 GN=HYDIN PE=1 SV=3	1	1	1	1	5121	575.5	6.06	4.39	HYDIN	High	1
FALSE	Master Protein	Q9Y2F5	Little elongation complex subunit 1 OS=Homo sapiens OX=9606 GN=ICE1 PE=1 SV=5	3	2	2	2	2266	247.7	5.48	5.73	ICE1	High	1
FALSE	Master Protein	Q5TF58	Intermediate filament family orphan 2 OS=Homo sapiens OX=9606 GN=IFFO2 PE=2 SV=3	9	1	1	1	517	57.3	4.97	0	IFFO2	High	1
FALSE	Master Protein	O00458	Interferon-related developmental regulator 1 OS=Homo sapiens OX=9606 GN=IFRD1 PE=1 SV=4	6	1	1	1	451	50.2	7.18	2.52	IFRD1	High	1
FALSE	Master Protein	P17936	Insulin-like growth factor-binding protein 3 OS=Homo sapiens OX=9606 GN=IGFBP3 PE=1 SV=2	3	1	2	1	291	31.7	8.69	4.83	IGFBP3	High	1
FALSE	Master Protein	Q8WX77	Insulin-like growth factor-binding protein-like 1 OS=Homo sapiens OX=9606 GN=IGFBPL1 PE=1 SV=1	6	1	1	1	278	29	7.93	2.03	IGFBPL1	High	1
FALSE	Master Protein	Q86VF2-5	Isoform 5 of Immunoglobulin-like and fibronectin type III domain-containing protein 1 OS=Homo sapiens OX=9606 GN=IGFN1	5	6	7	6	3708	383.6	5.99	21.18	IGFN1	High	1
FALSE	Master Protein	P23083	Immunoglobulin heavy variable 1-2 OS=Homo sapiens OX=9606 GN=IGHV1-2 PE=1 SV=2	21	1	1	1	117	13.1	9.13	2.64	IGHV1-2	High	1
FALSE	Master Protein	P01743	Immunoglobulin heavy variable 1-46 OS=Homo sapiens OX=9606 GN=IGHV1-46 PE=1 SV=2	21	1	2	1	117	12.9	8.92	6.13	IGHV1-46	High	1
FALSE	Master Protein	A0A0J9YVY3	Immunoglobulin heavy variable 7-4-1 OS=Homo sapiens OX=9606 GN=IGHV7-4-1 PE=3 SV=1	25	1	1	1	117	12.8	8.63	2.65	IGHV7-4-1	High	1
FALSE	Master Protein	A6NJ69	IgA-inducing protein homolog OS=Homo sapiens OX=9606 GN=IGIP PE=3 SV=1	68	1	1	1	53	5.9	8.84	0	IGIP	High	1
FALSE	Master Protein	Q8NAC3-4	Isoform 4 of Interleukin-17 receptor C OS=Homo sapiens OX=9606 GN=IL17RC	7	1	1	1	538	59.1	5.58	3.01	IL17RC	High	1
FALSE	Master Protein	Q9HB29	Interleukin-1 receptor-like 2 OS=Homo sapiens OX=9606 GN=IL1RL2 PE=1 SV=2	6	1	2	1	575	65.4	7.46	3.53	IL1RL2	High	1
FALSE	Master Protein	Q6UXL0	Interleukin-20 receptor subunit beta OS=Homo sapiens OX=9606 GN=IL20RB PE=1 SV=1	10	1	1	1	311	35.1	5.03	0	IL20RB	High	1
FALSE	Master Protein	Q12906	Interleukin enhancer-binding factor 3 OS=Homo sapiens OX=9606 GN=ILF3 PE=1 SV=3	4	1	3	1	894	95.3	8.76	10.36	ILF3	High	1
FALSE	Master Protein	Q9H6K1	Protein ILRUN OS=Homo sapiens OX=9606 GN=ILRUN PE=1 SV=2	12	1	1	1	298	32.9	4.58	2.71	ILRUN	High	1
FALSE	Master Protein	Q3KP66	Innate immunity activator protein OS=Homo sapiens OX=9606 GN=INAVA PE=1 SV=2	5	2	2	2	663	72.9	9.31	6.07	INAVA	High	1
FALSE	Master Protein	Q9ULG1	Chromatin-remodeling ATPase INO80 OS=Homo sapiens OX=9606 GN=INO80 PE=1 SV=2	2	1	1	1	1556	176.6	9.5	2.7	INO80	High	1
FALSE	Master Protein	P14616	Insulin receptor-related protein OS=Homo sapiens OX=9606 GN=INSRR PE=1 SV=2	3	1	1	1	1297	143.6	6.47	3.24	INSRR	High	1
FALSE	Master Protein	A6NMK8	Protein INSYN2B OS=Homo sapiens OX=9606 GN=INSYN2B PE=2 SV=1	12	2	2	2	535	59.2	8.13	5.7	INSYN2B	High	1
FALSE	Master Protein	Q96CB8	Integrator complex subunit 12 OS=Homo sapiens OX=9606 GN=INTS12 PE=1 SV=1	10	1	1	1	462	48.8	9.69	2.64	INTS12	High	1
FALSE	Master Protein	Q75QN2	Integrator complex subunit 8 OS=Homo sapiens OX=9606 GN=INTS8 PE=1 SV=1	4	2	2	2	995	113	7.05	4.8	INTS8	High	1
FALSE	Master Protein	Q92551	Inositol hexakisphosphate kinase 1 OS=Homo sapiens OX=9606 GN=IP6K1 PE=1 SV=3	9	1	1	1	441	50.2	7.24	2.78	IP6K1	High	1
FALSE	Master Protein	Q9UHH9	Inositol hexakisphosphate kinase 2 OS=Homo sapiens OX=9606 GN=IP6K2 PE=1 SV=2	7	1	1	1	426	49.2	6.83	2.97	IP6K2	High	1
FALSE	Master Protein	Q9H0B3-4	Isoform 4 of IQ domain-containing protein N OS=Homo sapiens OX=9606 GN=IQCN	2	1	1	1	1367	147.2	10.17	2.33	IQCN	High	1
FALSE	Master Protein	Q12912	Inositol 1,4,5-triphosphate receptor associated 2 OS=Homo sapiens OX=9606 GN=IRAG2 PE=1 SV=3	6	1	1	1	555	62.1	5.85	2.61	IRAG2	High	1
FALSE	Master Protein	P51617	Interleukin-1 receptor-associated kinase 1 OS=Homo sapiens OX=9606 GN=IRAK1 PE=1 SV=2	4	2	7	2	712	76.5	6.62	17.01	IRAK1	High	1
FALSE	Master Protein	P10914	Interferon regulatory factor 1 OS=Homo sapiens OX=9606 GN=IRF1 PE=1 SV=2	11	1	1	1	325	36.5	5.39	2.84	IRF1	High	1
FALSE	Master Protein	Q7Z5L9	Interferon regulatory factor 2-binding protein 2 OS=Homo sapiens OX=9606 GN=IRF2BP2 PE=1 SV=2	4	1	1	1	587	61	8.69	2.53	IRF2BP2	High	1
FALSE	Master Protein	Q15306	Interferon regulatory factor 4 OS=Homo sapiens OX=9606 GN=IRF4 PE=1 SV=1	9	1	1	1	451	51.7	6.86	0	IRF4	High	1
FALSE	Master Protein	Q6NXR0	Interferon-inducible GTPase 5 OS=Homo sapiens OX=9606 GN=IRGC PE=1 SV=1	6	1	1	1	463	50.3	5.35	0	IRGC	High	1
FALSE	Master Protein	A1A4Y4	Immunity-related GTPase family M protein OS=Homo sapiens OX=9606 GN=IRGM PE=1 SV=2	17	1	1	1	181	20.1	5.34	2.58	IRGM	High	1
FALSE	Master Protein	Q9Y4H2	Insulin receptor substrate 2 OS=Homo sapiens OX=9606 GN=IRS2 PE=1 SV=2	3	1	1	1	1338	137.2	8.65	2.86	IRS2	High	1
FALSE	Master Protein	P13612	Integrin alpha-4 OS=Homo sapiens OX=9606 GN=ITGA4 PE=1 SV=3	3	1	1	1	1032	114.8	6.48	0	ITGA4	High	1
FALSE	Master Protein	P20701	Integrin alpha-L OS=Homo sapiens OX=9606 GN=ITGAL PE=1 SV=3	6	2	2	2	1170	128.7	5.63	3.1	ITGAL	High	1
FALSE	Master Protein	P19823	Inter-alpha-trypsin inhibitor heavy chain H2 OS=Homo sapiens OX=9606 GN=ITIH2 PE=1 SV=2	3	1	1	1	946	106.4	6.86	2.47	ITIH2	High	1
FALSE	Master Protein	Q06033	Inter-alpha-trypsin inhibitor heavy chain H3 OS=Homo sapiens OX=9606 GN=ITIH3 PE=1 SV=2	3	1	2	1	890	99.8	5.74	2.7	ITIH3	High	1
FALSE	Master Protein	Q14624	Inter-alpha-trypsin inhibitor heavy chain H4 OS=Homo sapiens OX=9606 GN=ITIH4 PE=1 SV=4	3	1	1	1	930	103.3	6.98	3.17	ITIH4	High	1
FALSE	Master Protein	Q6UXX5	Inter-alpha-trypsin inhibitor heavy chain H6 OS=Homo sapiens OX=9606 GN=ITIH6 PE=1 SV=1	3	1	1	1	1313	143.1	9.01	0	ITIH6	High	1
FALSE	Master Protein	P27987	Inositol-trisphosphate 3-kinase B OS=Homo sapiens OX=9606 GN=ITPKB PE=1 SV=5	8	2	2	2	946	102.3	8.43	6.16	ITPKB	High	1
FALSE	Master Protein	Q14573	Inositol 1,4,5-trisphosphate receptor type 3 OS=Homo sapiens OX=9606 GN=ITPR3 PE=1 SV=2	1	1	1	1	2671	303.9	6.48	2.62	ITPR3	High	1
FALSE	Master Protein	P28290	Protein ITPRID2 OS=Homo sapiens OX=9606 GN=ITPRID2 PE=1 SV=3	2	1	1	1	1259	138.3	5.19	2.86	ITPRID2	High	1
FALSE	Master Protein	Q15811-13	Isoform 13 of Intersectin-1 OS=Homo sapiens OX=9606 GN=ITSN1	3	1	1	1	914	104.1	7.33	2.65	ITSN1	High	1
FALSE	Master Protein	A6ND01	Sperm-egg fusion protein Juno OS=Homo sapiens OX=9606 GN=IZUMO1R PE=1 SV=3	15	1	1	1	250	28.7	6.27	2.8	IZUMO1R	High	1
FALSE	Master Protein	Q9P266	Junctional cadherin 5-associated protein OS=Homo sapiens OX=9606 GN=JCAD PE=1 SV=3	6	3	4	3	1359	148.3	7.09	10.93	JCAD	High	1
FALSE	Master Protein	Q15652	Probable JmjC domain-containing histone demethylation protein 2C OS=Homo sapiens OX=9606 GN=JMJD1C PE=1 SV=2	1	1	1	1	2540	284.3	7.87	2.86	JMJD1C	High	1
FALSE	Master Protein	Q8WXH2	Junctophilin-3 OS=Homo sapiens OX=9606 GN=JPH3 PE=1 SV=2	4	1	1	1	748	81.4	9.39	3.21	JPH3	High	1
FALSE	Master Protein	P05412	Transcription factor Jun OS=Homo sapiens OX=9606 GN=JUN PE=1 SV=2	10	1	2	1	331	35.7	8.76	6.78	JUN	High	1
FALSE	Master Protein	P17535	Transcription factor JunD OS=Homo sapiens OX=9606 GN=JUND PE=1 SV=3	9	1	1	1	347	35.2	7.37	2.89	JUND	High	1
FALSE	Master Protein	Q14678	KN motif and ankyrin repeat domain-containing protein 1 OS=Homo sapiens OX=9606 GN=KANK1 PE=1 SV=3	5	3	3	3	1352	147.2	5.3	0	KANK1	High	1
FALSE	Master Protein	Q7Z3B3	KAT8 regulatory NSL complex subunit 1 OS=Homo sapiens OX=9606 GN=KANSL1 PE=1 SV=2	3	1	2	1	1105	121	8.81	4.67	KANSL1	High	1
FALSE	Master Protein	Q9P2N6	KAT8 regulatory NSL complex subunit 3 OS=Homo sapiens OX=9606 GN=KANSL3 PE=1 SV=2	3	1	1	1	904	95.9	9.39	2.6	KANSL3	High	1
FALSE	Master Protein	Q9H8E8	Cysteine-rich protein 2-binding protein OS=Homo sapiens OX=9606 GN=KAT14 PE=1 SV=3	3	1	1	1	782	88.8	6.57	2.33	KAT14	High	1
FALSE	Master Protein	Q9H7Z6	Histone acetyltransferase KAT8 OS=Homo sapiens OX=9606 GN=KAT8 PE=1 SV=2	10	1	1	1	458	52.4	8.27	3.13	KAT8	High	1
FALSE	Master Protein	O75449	Katanin p60 ATPase-containing subunit A1 OS=Homo sapiens OX=9606 GN=KATNA1 PE=1 SV=1	1	1	1	1	491	55.9	6.9	1.99	KATNA1	High	1
FALSE	Master Protein	Q8IYT4	Katanin p60 ATPase-containing subunit A-like 2 OS=Homo sapiens OX=9606 GN=KATNAL2 PE=1 SV=3	14	2	2	2	538	61.2	7.56	6.6	KATNAL2	High	1
FALSE	Master Protein	P16389-2	Isoform 2 of Potassium voltage-gated channel subfamily A member 2 OS=Homo sapiens OX=9606 GN=KCNA2	9	1	2	1	356	40.9	5.05	2.87	KCNA2	High	1
FALSE	Master Protein	Q14722	Voltage-gated potassium channel subunit beta-1 OS=Homo sapiens OX=9606 GN=KCNAB1 PE=1 SV=1	5	1	1	1	419	46.5	8.94	2.6	KCNAB1	High	1
FALSE	Master Protein	Q14500	ATP-sensitive inward rectifier potassium channel 12 OS=Homo sapiens OX=9606 GN=KCNJ12 PE=1 SV=2	9	1	1	1	433	49	5.95	3.29	KCNJ12	High	1
FALSE	Master Protein	Q9NYG8	Potassium channel subfamily K member 4 OS=Homo sapiens OX=9606 GN=KCNK4 PE=1 SV=2	10	1	1	1	393	42.7	8.65	0	KCNK4	High	1
FALSE	Master Protein	Q12791	Calcium-activated potassium channel subunit alpha-1 OS=Homo sapiens OX=9606 GN=KCNMA1 PE=1 SV=2	3	1	1	1	1236	137.5	7.06	3.55	KCNMA1	High	1
FALSE	Master Protein	Q9NR82	Potassium voltage-gated channel subfamily KQT member 5 OS=Homo sapiens OX=9606 GN=KCNQ5 PE=1 SV=3	2	1	1	1	932	102.1	9.48	2.64	KCNQ5	High	1
FALSE	Master Protein	Q6PIU1	Potassium voltage-gated channel subfamily V member 1 OS=Homo sapiens OX=9606 GN=KCNV1 PE=1 SV=2	9	1	1	1	500	56.3	6.02	3.05	KCNV1	High	1
FALSE	Master Protein	Q693B1	BTB/POZ domain-containing protein KCTD11 OS=Homo sapiens OX=9606 GN=KCTD11 PE=1 SV=1	13	2	2	2	232	25.9	6.68	5.53	KCTD11	High	1
FALSE	Master Protein	O60341	Lysine-specific histone demethylase 1A OS=Homo sapiens OX=9606 GN=KDM1A PE=1 SV=2	6	2	2	2	852	92.8	6.52	5.35	KDM1A	High	1
FALSE	Master Protein	Q8NB78	Lysine-specific histone demethylase 2 OS=Homo sapiens OX=9606 GN=KDM1B PE=1 SV=3	3	1	1	1	822	92	7.87	3.77	KDM1B	High	1
FALSE	Master Protein	Q8NHM5	Lysine-specific demethylase 2B OS=Homo sapiens OX=9606 GN=KDM2B PE=1 SV=1	2	1	1	1	1336	152.5	8.56	3.06	KDM2B	High	1
FALSE	Master Protein	Q9H3R0-4	Isoform 4 of Lysine-specific demethylase 4C OS=Homo sapiens OX=9606 GN=KDM4C	5	2	2	2	835	94.3	5.62	8.26	KDM4C	High	1
FALSE	Master Protein	Q9UGL1	Lysine-specific demethylase 5B OS=Homo sapiens OX=9606 GN=KDM5B PE=1 SV=3	2	1	1	1	1544	175.5	6.7	3.26	KDM5B	High	1
FALSE	Master Protein	Q92945	Far upstream element-binding protein 2 OS=Homo sapiens OX=9606 GN=KHSRP PE=1 SV=4	3	2	4	2	711	73.1	7.3	8.02	KHSRP	High	1
FALSE	Master Protein	O60268	Uncharacterized protein KIAA0513 OS=Homo sapiens OX=9606 GN=KIAA0513 PE=1 SV=1	6	1	1	1	411	46.6	5.06	2.59	KIAA0513	High	1
FALSE	Master Protein	Q9ULL0	Acrosomal protein KIAA1210 OS=Homo sapiens OX=9606 GN=KIAA1210 PE=2 SV=3	2	1	2	1	1709	186.9	8.51	3.25	KIAA1210	High	1
FALSE	Master Protein	Q0VF49	Uncharacterized protein KIAA2012 OS=Homo sapiens OX=9606 GN=KIAA2012 PE=2 SV=2	4	1	1	1	1180	135.2	8.41	3.64	KIAA2012	High	1
FALSE	Master Protein	Q15058	Kinesin-like protein KIF14 OS=Homo sapiens OX=9606 GN=KIF14 PE=1 SV=1	4	2	2	2	1648	186.4	7.91	3.08	KIF14	High	1
FALSE	Master Protein	Q9P2E2	Kinesin-like protein KIF17 OS=Homo sapiens OX=9606 GN=KIF17 PE=2 SV=3	3	1	1	1	1029	115	5.5	2.63	KIF17	High	1
FALSE	Master Protein	Q2TAC6	Kinesin-like protein KIF19 OS=Homo sapiens OX=9606 GN=KIF19 PE=2 SV=2	5	2	2	2	998	111.3	8.69	5.55	KIF19	High	1
FALSE	Master Protein	O95235	Kinesin-like protein KIF20A OS=Homo sapiens OX=9606 GN=KIF20A PE=1 SV=1	8	2	2	2	890	100.2	6.92	5.95	KIF20A	High	1
FALSE	Master Protein	Q02241	Kinesin-like protein KIF23 OS=Homo sapiens OX=9606 GN=KIF23 PE=1 SV=3	2	1	1	1	960	110	8.51	2.52	KIF23	High	1
FALSE	Master Protein	Q9Y6Z4	Putative uncharacterized protein KIF25-AS1 OS=Homo sapiens OX=9606 GN=KIF25-AS1 PE=5 SV=2	13	1	1	1	181	19.4	9.11	2.84	KIF25-AS1	High	1
FALSE	Master Protein	Q9ULI4	Kinesin-like protein KIF26A OS=Homo sapiens OX=9606 GN=KIF26A PE=1 SV=3	4	2	3	2	1882	194.5	8.81	2.64	KIF26A	High	1
FALSE	Master Protein	B7ZC32	Kinesin-like protein KIF28P OS=Homo sapiens OX=9606 GN=KIF28P PE=3 SV=2	4	1	2	1	967	108.2	8.43	7.63	KIF28P	High	1
FALSE	Master Protein	Q9Y496	Kinesin-like protein KIF3A OS=Homo sapiens OX=9606 GN=KIF3A PE=1 SV=4	3	1	1	1	699	80	6.54	2.57	KIF3A	High	1
FALSE	Master Protein	Q12840	Kinesin heavy chain isoform 5A OS=Homo sapiens OX=9606 GN=KIF5A PE=1 SV=2	8	2	2	2	1032	117.3	5.9	7.79	KIF5A	High	1
FALSE	Master Protein	Q96AC6	Kinesin-like protein KIFC2 OS=Homo sapiens OX=9606 GN=KIFC2 PE=2 SV=1	2	1	1	1	838	90.1	9.48	2.24	KIFC2	High	1
FALSE	Master Protein	Q15726	Metastasis-suppressor KiSS-1 OS=Homo sapiens OX=9606 GN=KISS1 PE=1 SV=4	18	1	1	1	138	14.7	10.14	2.33	KISS1	High	1
FALSE	Master Protein	Q2M2Z5	Centrosomal protein kizuna OS=Homo sapiens OX=9606 GN=KIZ PE=1 SV=2	6	2	2	2	673	75.1	5.62	5.35	KIZ	High	1
FALSE	Master Protein	Q99612-2	Isoform 2 of Krueppel-like factor 6 OS=Homo sapiens OX=9606 GN=KLF6	15	1	1	1	281	30.6	6.16	4.06	KLF6	High	1
FALSE	Master Protein	Q8IYD2	Kelch domain-containing protein 8A OS=Homo sapiens OX=9606 GN=KLHDC8A PE=1 SV=2	11	1	1	1	350	38.8	9.26	2.83	KLHDC8A	High	1
FALSE	Master Protein	Q9NVR0	Kelch-like protein 11 OS=Homo sapiens OX=9606 GN=KLHL11 PE=1 SV=1	3	1	1	1	708	80.1	6.16	2.5	KLHL11	High	1
FALSE	Master Protein	Q6TDP4	Kelch-like protein 17 OS=Homo sapiens OX=9606 GN=KLHL17 PE=1 SV=1	14	2	2	2	642	69.8	7.71	3.63	KLHL17	High	1
FALSE	Master Protein	O60662	Kelch-like protein 41 OS=Homo sapiens OX=9606 GN=KLHL41 PE=1 SV=2	4	1	1	1	606	68	5.29	2.73	KLHL41	High	1
FALSE	Master Protein	P49862	Kallikrein-7 OS=Homo sapiens OX=9606 GN=KLK7 PE=1 SV=1	17	1	1	1	253	27.5	8.47	3.61	KLK7	High	1
FALSE	Master Protein	O15229	Kynurenine 3-monooxygenase OS=Homo sapiens OX=9606 GN=KMO PE=1 SV=2	3	1	1	1	486	55.8	9.03	1.92	KMO	High	1
FALSE	Master Protein	Q8NEZ4	Histone-lysine N-methyltransferase 2C OS=Homo sapiens OX=9606 GN=KMT2C PE=1 SV=3	0	1	2	1	4911	541	6.49	5.22	KMT2C	High	1
FALSE	Master Protein	O14686	Histone-lysine N-methyltransferase 2D OS=Homo sapiens OX=9606 GN=KMT2D PE=1 SV=2	2	2	2	2	5537	593	5.58	3.06	KMT2D	High	1
FALSE	Master Protein	P01042	Kininogen-1 OS=Homo sapiens OX=9606 GN=KNG1 PE=1 SV=2	1	1	2	1	644	71.9	6.81	5.5	KNG1	High	1
FALSE	Master Protein	P50748	Kinetochore-associated protein 1 OS=Homo sapiens OX=9606 GN=KNTC1 PE=1 SV=1	1	1	2	1	2209	250.6	5.97	5.95	KNTC1	High	1
FALSE	Master Protein	P04264	Keratin, type II cytoskeletal 1 OS=Homo sapiens OX=9606 GN=KRT1 PE=1 SV=6	18	7	7	6	644	66	8.12	25.37	KRT1	High	1
FALSE	Master Protein	P13645	Keratin, type I cytoskeletal 10 OS=Homo sapiens OX=9606 GN=KRT10 PE=1 SV=6	5	1	1	1	584	58.8	5.21	5.27	KRT10	High	1
FALSE	Master Protein	Q99456	Keratin, type I cytoskeletal 12 OS=Homo sapiens OX=9606 GN=KRT12 PE=1 SV=1	16	2	2	2	494	53.5	4.78	6.74	KRT12	High	1
FALSE	Master Protein	P19012	Keratin, type I cytoskeletal 15 OS=Homo sapiens OX=9606 GN=KRT15 PE=1 SV=3	11	2	2	2	456	49.2	4.77	5.7	KRT15	High	1
FALSE	Master Protein	P05783	Keratin, type I cytoskeletal 18 OS=Homo sapiens OX=9606 GN=KRT18 PE=1 SV=2	11	2	2	2	430	48	5.45	4.16	KRT18	High	1
FALSE	Master Protein	P08727	Keratin, type I cytoskeletal 19 OS=Homo sapiens OX=9606 GN=KRT19 PE=1 SV=4	12	1	1	1	400	44.1	5.14	0	KRT19	High	1
FALSE	Master Protein	Q7RTS7	Keratin, type II cytoskeletal 74 OS=Homo sapiens OX=9606 GN=KRT74 PE=1 SV=2	9	1	1	1	529	57.8	7.71	0	KRT74	High	1
FALSE	Master Protein	P05787-2	Isoform 2 of Keratin, type II cytoskeletal 8 OS=Homo sapiens OX=9606 GN=KRT8	8	2	2	1	511	56.6	5.43	5.49	KRT8	High	1
FALSE	Master Protein	Q6KB66	Keratin, type II cytoskeletal 80 OS=Homo sapiens OX=9606 GN=KRT80 PE=1 SV=2	10	2	2	1	452	50.5	5.67	5.13	KRT80	High	1
FALSE	Master Protein	P35527	Keratin, type I cytoskeletal 9 OS=Homo sapiens OX=9606 GN=KRT9 PE=1 SV=3	7	2	2	2	623	62	5.24	7.76	KRT9	High	1
FALSE	Master Protein	Q96EK9	Protein KTI12 homolog OS=Homo sapiens OX=9606 GN=KTI12 PE=1 SV=1	9	1	1	1	354	38.6	6.95	2.33	KTI12	High	1
FALSE	Master Protein	P32004	Neural cell adhesion molecule L1 OS=Homo sapiens OX=9606 GN=L1CAM PE=1 SV=2	3	1	1	1	1257	139.9	6.24	2.6	L1CAM	High	1
FALSE	Master Protein	O00515	Ladinin-1 OS=Homo sapiens OX=9606 GN=LAD1 PE=1 SV=2	4	1	1	1	517	57.1	9.67	2.75	LAD1	High	1
FALSE	Master Protein	P25391	Laminin subunit alpha-1 OS=Homo sapiens OX=9606 GN=LAMA1 PE=1 SV=2	1	1	2	1	3075	336.9	6.35	0	LAMA1	High	1
FALSE	Master Protein	Q13751	Laminin subunit beta-3 OS=Homo sapiens OX=9606 GN=LAMB3 PE=1 SV=1	3	1	1	1	1172	129.5	7.21	3.03	LAMB3	High	1
FALSE	Master Protein	P11047	Laminin subunit gamma-1 OS=Homo sapiens OX=9606 GN=LAMC1 PE=1 SV=3	2	1	1	1	1609	177.5	5.12	2.95	LAMC1	High	1
FALSE	Master Protein	Q9Y6N6	Laminin subunit gamma-3 OS=Homo sapiens OX=9606 GN=LAMC3 PE=1 SV=3	1	1	1	1	1575	171.1	6.58	2.46	LAMC3	High	1
FALSE	Master Protein	Q6PKG0	La-related protein 1 OS=Homo sapiens OX=9606 GN=LARP1 PE=1 SV=2	3	1	1	1	1096	123.4	8.82	2.44	LARP1	High	1
FALSE	Master Protein	P18428	Lipopolysaccharide-binding protein OS=Homo sapiens OX=9606 GN=LBP PE=1 SV=3	8	1	1	1	481	53.4	6.7	2.74	LBP	High	1
FALSE	Master Protein	Q96JN0-3	Isoform 3 of Ligand-dependent corepressor OS=Homo sapiens OX=9606 GN=LCOR	3	1	2	1	1557	170.4	7.42	6.22	LCOR	High	1
FALSE	Master Protein	P09848	Lactase/phlorizin hydrolase OS=Homo sapiens OX=9606 GN=LCT PE=1 SV=3	3	2	2	2	1927	218.5	6.34	2.67	LCT	High	1
FALSE	Master Protein	Q86U70-3	Isoform 2 of LIM domain-binding protein 1 OS=Homo sapiens OX=9606 GN=LDB1	9	1	2	1	316	36.4	8.63	5.34	LDB1	High	1
FALSE	Master Protein	O43679	LIM domain-binding protein 2 OS=Homo sapiens OX=9606 GN=LDB2 PE=1 SV=1	5	1	1	1	373	42.8	6.93	2.48	LDB2	High	1
FALSE	Master Protein	Q96B70	Leukocyte receptor cluster member 9 OS=Homo sapiens OX=9606 GN=LENG9 PE=2 SV=2	3	1	1	1	501	53.1	7.84	1.94	LENG9	High	1
FALSE	Master Protein	Q2VYF4	LETM1 domain-containing protein LETM2, mitochondrial OS=Homo sapiens OX=9606 GN=LETM2 PE=2 SV=2	5	1	2	1	491	55.9	9.23	5.6	LETM2	High	1
FALSE	Master Protein	Q9H008	Phospholysine phosphohistidine inorganic pyrophosphate phosphatase OS=Homo sapiens OX=9606 GN=LHPP PE=1 SV=2	9	1	1	1	270	29.1	6.15	2.31	LHPP	High	1
FALSE	Master Protein	Q969G2	LIM/homeobox protein Lhx4 OS=Homo sapiens OX=9606 GN=LHX4 PE=1 SV=2	10	1	2	1	390	43.1	7.58	2.99	LHX4	High	1
FALSE	Master Protein	Q9NQ69-2	Isoform 2 of LIM/homeobox protein Lhx9 OS=Homo sapiens OX=9606 GN=LHX9	8	1	3	1	388	42.9	8.79	6.21	LHX9	High	1
FALSE	Master Protein	P18858	DNA ligase 1 OS=Homo sapiens OX=9606 GN=LIG1 PE=1 SV=1	3	1	1	1	919	101.7	5.62	4.46	LIG1	High	1
FALSE	Master Protein	Q9UHB6	LIM domain and actin-binding protein 1 OS=Homo sapiens OX=9606 GN=LIMA1 PE=1 SV=1	4	1	1	1	759	85.2	6.84	2.6	LIMA1	High	1
FALSE	Master Protein	Q9UGP4	LIM domain-containing protein 1 OS=Homo sapiens OX=9606 GN=LIMD1 PE=1 SV=1	3	1	1	1	676	72.1	6.65	2.62	LIMD1	High	1
FALSE	Master Protein	Q96M19	Putative transmembrane protein encoded by LINC00477 OS=Homo sapiens OX=9606 GN=LINC00477 PE=5 SV=1	17	1	1	1	166	18.2	10.49	4.08	LINC00477	High	1
FALSE	Master Protein	Q96FQ7	Putative uncharacterized protein encoded by LINC00526 OS=Homo sapiens OX=9606 GN=LINC00526 PE=5 SV=1	41	1	1	1	95	10.2	8.02	3.1	LINC00526	High	1
FALSE	Master Protein	Q8N9X3	Putative uncharacterized protein encoded by LINC01356 OS=Homo sapiens OX=9606 GN=LINC01356 PE=5 SV=1	20	1	1	1	169	18.9	11.31	3.36	LINC01356	High	1
FALSE	Master Protein	Q05469	Hormone-sensitive lipase OS=Homo sapiens OX=9606 GN=LIPE PE=1 SV=4	4	1	1	1	1076	116.5	6.7	5.4	LIPE	High	1
FALSE	Master Protein	P02545	Prelamin-A/C OS=Homo sapiens OX=9606 GN=LMNA PE=1 SV=1	2	1	1	1	664	74.1	7.02	3.23	LMNA	High	1
FALSE	Master Protein	Q8IXW0	Lamin tail domain-containing protein 2 OS=Homo sapiens OX=9606 GN=LMNTD2 PE=1 SV=2	6	1	3	1	634	70.3	8.84	9.28	LMNTD2	High	1
FALSE	Master Protein	Q8WWI1	LIM domain only protein 7 OS=Homo sapiens OX=9606 GN=LMO7 PE=1 SV=3	2	1	1	1	1683	192.6	8.09	3.49	LMO7	High	1
FALSE	Master Protein	Q96Q04	Serine/threonine-protein kinase LMTK3 OS=Homo sapiens OX=9606 GN=LMTK3 PE=1 SV=2	3	2	2	2	1460	153.6	4.86	2.25	LMTK3	High	1
FALSE	Master Protein	Q496Y0	LON peptidase N-terminal domain and RING finger protein 3 OS=Homo sapiens OX=9606 GN=LONRF3 PE=1 SV=1	15	4	8	4	759	84.4	7.25	24.41	LONRF3	High	1
FALSE	Master Protein	Q8IVV2	Lipoxygenase homology domain-containing protein 1 OS=Homo sapiens OX=9606 GN=LOXHD1 PE=2 SV=4	2	1	1	1	2067	235.5	5.57	3.16	LOXHD1	High	1
FALSE	Master Protein	P58215	Lysyl oxidase homolog 3 OS=Homo sapiens OX=9606 GN=LOXL3 PE=1 SV=1	6	1	2	1	753	83.1	6.86	2.87	LOXL3	High	1
FALSE	Master Protein	Q6UXM1	Leucine-rich repeats and immunoglobulin-like domains protein 3 OS=Homo sapiens OX=9606 GN=LRIG3 PE=1 SV=1	3	1	1	1	1119	123.4	6.19	3.64	LRIG3	High	1
FALSE	Master Protein	Q07954	Prolow-density lipoprotein receptor-related protein 1 OS=Homo sapiens OX=9606 GN=LRP1 PE=1 SV=2	2	3	3	3	4544	504.3	5.39	9.78	LRP1	High	1
FALSE	Master Protein	Q9NZR2	Low-density lipoprotein receptor-related protein 1B OS=Homo sapiens OX=9606 GN=LRP1B PE=1 SV=2	1	1	1	1	4599	515.2	5.3	2.32	LRP1B	High	1
FALSE	Master Protein	Q9P2M1	LRP2-binding protein OS=Homo sapiens OX=9606 GN=LRP2BP PE=1 SV=2	11	1	6	1	347	39.8	7.9	16.9	LRP2BP	High	1
FALSE	Master Protein	A4QPB2	Low-density lipoprotein receptor-related protein 5-like protein OS=Homo sapiens OX=9606 GN=LRP5L PE=2 SV=2	15	1	1	1	252	28.5	6.38	4.03	LRP5L	High	1
FALSE	Master Protein	Q9C0I9	Leucine-rich repeat-containing protein 27 OS=Homo sapiens OX=9606 GN=LRRC27 PE=1 SV=2	7	1	2	1	530	60.1	9.6	5.98	LRRC27	High	1
FALSE	Master Protein	Q96CN5	Leucine-rich repeat-containing protein 45 OS=Homo sapiens OX=9606 GN=LRRC45 PE=1 SV=1	3	1	1	1	670	75.9	6.23	2.43	LRRC45	High	1
FALSE	Master Protein	Q96NW7	Leucine-rich repeat-containing protein 7 OS=Homo sapiens OX=9606 GN=LRRC7 PE=1 SV=1	4	2	2	2	1537	172.5	6.81	5.4	LRRC7	High	1
FALSE	Master Protein	Q2VPJ9-2	Isoform 2 of Leucine-rich repeat-containing protein 75B OS=Homo sapiens OX=9606 GN=LRRC75B	21	1	2	1	152	16.6	11.43	4.83	LRRC75B	High	1
FALSE	Master Protein	Q32MZ4	Leucine-rich repeat flightless-interacting protein 1 OS=Homo sapiens OX=9606 GN=LRRFIP1 PE=1 SV=2	5	1	1	1	808	89.2	4.65	2.7	LRRFIP1	High	1
FALSE	Master Protein	A6NIV6	Leucine-rich repeat and IQ domain-containing protein 4 OS=Homo sapiens OX=9606 GN=LRRIQ4 PE=4 SV=2	5	1	1	1	560	63.9	8.19	2.68	LRRIQ4	High	1
FALSE	Master Protein	Q86X29-2	Isoform 2 of Lipolysis-stimulated lipoprotein receptor OS=Homo sapiens OX=9606 GN=LSR	6	1	1	1	591	65.5	7.99	2.68	LSR	High	1
FALSE	Master Protein	Q14766	Latent-transforming growth factor beta-binding protein 1 OS=Homo sapiens OX=9606 GN=LTBP1 PE=1 SV=4	2	1	1	1	1721	186.7	5.96	2.62	LTBP1	High	1
FALSE	Master Protein	P02788	Lactotransferrin OS=Homo sapiens OX=9606 GN=LTF PE=1 SV=6	3	1	1	1	710	78.1	8.12	2.85	LTF	High	1
FALSE	Master Protein	Q9Y383	Putative RNA-binding protein Luc7-like 2 OS=Homo sapiens OX=9606 GN=LUC7L2 PE=1 SV=2	6	1	1	1	392	46.5	10.01	2.73	LUC7L2	High	1
FALSE	Master Protein	P51884	Lumican OS=Homo sapiens OX=9606 GN=LUM PE=1 SV=2	14	4	4	4	338	38.4	6.61	10.91	LUM	High	1
FALSE	Master Protein	Q99698	Lysosomal-trafficking regulator OS=Homo sapiens OX=9606 GN=LYST PE=1 SV=3	2	2	3	2	3801	428.9	6.61	6.97	LYST	High	1
FALSE	Master Protein	Q7Z4W2-2	Isoform 2 of Lysozyme-like protein 2 OS=Homo sapiens OX=9606 GN=LYZL2	17	1	1	1	194	21.6	8.12	0	LYZL2	High	1
FALSE	Master Protein	O60299	Leucine zipper putative tumor suppressor 3 OS=Homo sapiens OX=9606 GN=LZTS3 PE=2 SV=1	4	1	1	1	673	71.7	7.64	2.48	LZTS3	High	1
FALSE	Master Protein	O94854	Microtubule-actin cross-linking factor 1, isoforms 6/7 OS=Homo sapiens OX=9606 GN=MACF1 PE=2 SV=5	0	1	1	1	3515	388.4	4.87	1.95	MACF1	High	1
FALSE	Master Protein	Q13477	Mucosal addressin cell adhesion molecule 1 OS=Homo sapiens OX=9606 GN=MADCAM1 PE=1 SV=2	2	1	1	1	382	40.1	5.12	1.97	MADCAM1	High	1
FALSE	Master Protein	P20916	Myelin-associated glycoprotein OS=Homo sapiens OX=9606 GN=MAG PE=1 SV=1	5	1	1	1	626	69	5.03	3.22	MAG	High	1
FALSE	Master Protein	P43362	Melanoma-associated antigen 9 OS=Homo sapiens OX=9606 GN=MAGEA9B PE=1 SV=1	23	2	2	2	315	35.1	4.53	6.8	MAGEA9; MAGEA9B	High	1
FALSE	Master Protein	O15479	Melanoma-associated antigen B2 OS=Homo sapiens OX=9606 GN=MAGEB2 PE=1 SV=3	7	1	1	1	319	35.3	8.76	2.67	MAGEB2	High	1
FALSE	Master Protein	O15481	Melanoma-associated antigen B4 OS=Homo sapiens OX=9606 GN=MAGEB4 PE=1 SV=1	9	1	2	1	346	38.9	9.25	6.94	MAGEB4	High	1
FALSE	Master Protein	Q86UL8	Membrane-associated guanylate kinase, WW and PDZ domain-containing protein 2 OS=Homo sapiens OX=9606 GN=MAGI2 PE=1 SV=3	2	1	1	1	1455	158.7	6.35	2.71	MAGI2	High	1
FALSE	Master Protein	Q5TCQ9	Membrane-associated guanylate kinase, WW and PDZ domain-containing protein 3 OS=Homo sapiens OX=9606 GN=MAGI3 PE=1 SV=3	3	1	2	1	1481	162.8	8.09	5.79	MAGI3	High	1
FALSE	Master Protein	Q7Z304	MAM domain-containing protein 2 OS=Homo sapiens OX=9606 GN=MAMDC2 PE=1 SV=3	5	1	1	1	686	77.5	5.16	2.31	MAMDC2	High	1
FALSE	Master Protein	Q6UXC1	Apical endosomal glycoprotein OS=Homo sapiens OX=9606 GN=MAMDC4 PE=2 SV=2	3	2	2	2	1216	131.4	6.07	5.12	MAMDC4	High	1
FALSE	Master Protein	O60476	Mannosyl-oligosaccharide 1,2-alpha-mannosidase IB OS=Homo sapiens OX=9606 GN=MAN1A2 PE=1 SV=1	6	1	1	1	641	73	7.61	3.95	MAN1A2	High	1
FALSE	Master Protein	Q9NTJ4	Alpha-mannosidase 2C1 OS=Homo sapiens OX=9606 GN=MAN2C1 PE=1 SV=1	3	1	1	1	1040	115.8	6.57	2.81	MAN2C1	High	1
FALSE	Master Protein	Q9P2G4	Microtubule-associated protein 10 OS=Homo sapiens OX=9606 GN=MAP10 PE=1 SV=2	4	2	2	2	905	100.3	7.17	6.92	MAP10	High	1
FALSE	Master Protein	P78559	Microtubule-associated protein 1A OS=Homo sapiens OX=9606 GN=MAP1A PE=1 SV=6	1	1	1	1	2803	305.3	4.92	1.92	MAP1A	High	1
FALSE	Master Protein	P52564	Dual specificity mitogen-activated protein kinase kinase 6 OS=Homo sapiens OX=9606 GN=MAP2K6 PE=1 SV=1	9	1	1	1	334	37.5	7.39	3.09	MAP2K6	High	1
FALSE	Master Protein	Q13233	Mitogen-activated protein kinase kinase kinase 1 OS=Homo sapiens OX=9606 GN=MAP3K1 PE=1 SV=4	2	1	2	1	1512	164.4	7.74	5.71	MAP3K1	High	1
FALSE	Master Protein	Q99759-2	Isoform 2 of Mitogen-activated protein kinase kinase kinase 3 OS=Homo sapiens OX=9606 GN=MAP3K3	4	1	1	1	657	74	9.06	2.73	MAP3K3	High	1
FALSE	Master Protein	O95382	Mitogen-activated protein kinase kinase kinase 6 OS=Homo sapiens OX=9606 GN=MAP3K6 PE=1 SV=3	3	1	3	1	1288	142.5	7.11	10.06	MAP3K6	High	1
FALSE	Master Protein	P80192	Mitogen-activated protein kinase kinase kinase 9 OS=Homo sapiens OX=9606 GN=MAP3K9 PE=1 SV=3	2	1	1	1	1104	121.8	5.87	2.3	MAP3K9	High	1
FALSE	Master Protein	P27816	Microtubule-associated protein 4 OS=Homo sapiens OX=9606 GN=MAP4 PE=1 SV=3	4	1	1	1	1152	120.9	5.43	0	MAP4	High	1
FALSE	Master Protein	Q96JE9	Microtubule-associated protein 6 OS=Homo sapiens OX=9606 GN=MAP6 PE=1 SV=2	4	1	1	1	813	86.5	9.16	0	MAP6	High	1
FALSE	Master Protein	Q96T17	MAP7 domain-containing protein 2 OS=Homo sapiens OX=9606 GN=MAP7D2 PE=1 SV=2	5	1	1	1	732	81.9	8.84	3.11	MAP7D2	High	1
FALSE	Master Protein	P28482	Mitogen-activated protein kinase 1 OS=Homo sapiens OX=9606 GN=MAPK1 PE=1 SV=3	13	1	1	1	360	41.4	6.98	4.28	MAPK1	High	1
FALSE	Master Protein	P45983-4	Isoform 4 of Mitogen-activated protein kinase 8 OS=Homo sapiens OX=9606 GN=MAPK8	7	1	1	1	427	48.1	6.74	2.61	MAPK8	High	1
FALSE	Master Protein	P29966	Myristoylated alanine-rich C-kinase substrate OS=Homo sapiens OX=9606 GN=MARCKS PE=1 SV=4	17	2	4	2	332	31.5	4.45	15.29	MARCKS	High	1
FALSE	Master Protein	O00187	Mannan-binding lectin serine protease 2 OS=Homo sapiens OX=9606 GN=MASP2 PE=1 SV=4	6	1	1	1	686	75.7	5.63	0	MASP2	High	1
FALSE	Master Protein	Q6P0Q8	Microtubule-associated serine/threonine-protein kinase 2 OS=Homo sapiens OX=9606 GN=MAST2 PE=1 SV=2	2	2	2	2	1798	196.3	8.16	2.66	MAST2	High	1
FALSE	Master Protein	O15021	Microtubule-associated serine/threonine-protein kinase 4 OS=Homo sapiens OX=9606 GN=MAST4 PE=1 SV=4	4	3	3	3	2623	283.9	8.62	6.64	MAST4	High	1
FALSE	Master Protein	P42679	Megakaryocyte-associated tyrosine-protein kinase OS=Homo sapiens OX=9606 GN=MATK PE=1 SV=1	7	1	1	1	507	56.4	8.81	3.3	MATK	High	1
FALSE	Master Protein	Q68D91	Acyl-coenzyme A thioesterase MBLAC2 OS=Homo sapiens OX=9606 GN=MBLAC2 PE=1 SV=3	8	1	3	1	279	31.4	6.92	5.66	MBLAC2	High	1
FALSE	Master Protein	Q96N66	Lysophospholipid acyltransferase 7 OS=Homo sapiens OX=9606 GN=MBOAT7 PE=1 SV=2	7	1	1	1	472	52.7	8.97	2.37	MBOAT7	High	1
FALSE	Master Protein	P33992	DNA replication licensing factor MCM5 OS=Homo sapiens OX=9606 GN=MCM5 PE=1 SV=5	6	1	7	1	734	82.2	8.37	20.8	MCM5	High	1
FALSE	Master Protein	C9JLW8	Mapk-regulated corepressor-interacting protein 1 OS=Homo sapiens OX=9606 GN=MCRIP1 PE=1 SV=1	24	1	1	1	97	10.9	9.41	2.71	MCRIP1	High	1
FALSE	Master Protein	Q96EZ8-2	Isoform 2 of Microspherule protein 1 OS=Homo sapiens OX=9606 GN=MCRS1	7	1	1	1	475	53	9.55	3.11	MCRS1	High	1
FALSE	Master Protein	Q6DN14	Multiple C2 and transmembrane domain-containing protein 1 OS=Homo sapiens OX=9606 GN=MCTP1 PE=2 SV=2	6	2	2	2	999	111.6	8.15	6.69	MCTP1	High	1
FALSE	Master Protein	P40926	Malate dehydrogenase, mitochondrial OS=Homo sapiens OX=9606 GN=MDH2 PE=1 SV=3	8	1	1	1	338	35.5	8.68	2.74	MDH2	High	1
FALSE	Master Protein	Q6P9B6	MTOR-associated protein MEAK7 OS=Homo sapiens OX=9606 GN=MEAK7 PE=1 SV=2	7	1	1	1	456	51	6.24	3.35	MEAK7	High	1
FALSE	Master Protein	Q9UHV7	Mediator of RNA polymerase II transcription subunit 13 OS=Homo sapiens OX=9606 GN=MED13 PE=1 SV=3	4	2	2	2	2174	239.1	5.64	2.63	MED13	High	1
FALSE	Master Protein	Q71F56	Mediator of RNA polymerase II transcription subunit 13-like OS=Homo sapiens OX=9606 GN=MED13L PE=1 SV=1	1	1	1	1	2210	242.4	6.04	2.53	MED13L	High	1
FALSE	Master Protein	O60244	Mediator of RNA polymerase II transcription subunit 14 OS=Homo sapiens OX=9606 GN=MED14 PE=1 SV=2	2	1	1	1	1454	160.5	8.73	0	MED14	High	1
FALSE	Master Protein	A0JLT2	Mediator of RNA polymerase II transcription subunit 19 OS=Homo sapiens OX=9606 GN=MED19 PE=1 SV=2	17	1	1	1	244	26.3	9.82	0	MED19	High	1
FALSE	Master Protein	Q96HR3	Mediator of RNA polymerase II transcription subunit 30 OS=Homo sapiens OX=9606 GN=MED30 PE=1 SV=1	20	2	2	2	178	20.3	8.27	4.86	MED30	High	1
FALSE	Master Protein	A6BM72-3	Isoform 3 of Multiple epidermal growth factor-like domains protein 11 OS=Homo sapiens OX=9606 GN=MEGF11	6	1	1	1	875	91.4	6.04	0	MEGF11	High	1
FALSE	Master Protein	Q16820	Meprin A subunit beta OS=Homo sapiens OX=9606 GN=MEP1B PE=1 SV=3	4	1	1	1	701	79.5	5.74	2.69	MEP1B	High	1
FALSE	Master Protein	Q7L2J0	7SK snRNA methylphosphate capping enzyme OS=Homo sapiens OX=9606 GN=MEPCE PE=1 SV=1	5	1	1	1	689	74.3	9.57	3.98	MEPCE	High	1
FALSE	Master Protein	Q9NQ76	Matrix extracellular phosphoglycoprotein OS=Homo sapiens OX=9606 GN=MEPE PE=1 SV=1	2	1	3	1	525	58.4	8.57	7.4	MEPE	High	1
FALSE	Master Protein	Q9NRN9	rRNA N6-adenosine-methyltransferase METTL5 OS=Homo sapiens OX=9606 GN=METTL5 PE=1 SV=1	19	1	3	1	209	23.7	6.68	5.64	METTL5	High	1
FALSE	Master Protein	Q5U5Q3	RNA-binding E3 ubiquitin-protein ligase MEX3C OS=Homo sapiens OX=9606 GN=MEX3C PE=1 SV=3	4	1	1	1	659	69.3	5	2.85	MEX3C	High	1
FALSE	Master Protein	Q96PC5	Melanoma inhibitory activity protein 2 OS=Homo sapiens OX=9606 GN=MIA2 PE=1 SV=4	5	2	2	2	1412	159.7	4.69	2.67	MIA2	High	1
FALSE	Master Protein	Q5JRA6	Transport and Golgi organization protein 1 homolog OS=Homo sapiens OX=9606 GN=MIA3 PE=1 SV=1	2	1	1	1	1907	213.6	4.84	0	MIA3	High	1
FALSE	Master Protein	Q7RTP6	[F-actin]-monooxygenase MICAL3 OS=Homo sapiens OX=9606 GN=MICAL3 PE=1 SV=2	1	1	1	1	2002	224.2	5.55	2.48	MICAL3	High	1
FALSE	Master Protein	O15344-2	Isoform 2 of E3 ubiquitin-protein ligase Midline-1 OS=Homo sapiens OX=9606 GN=MID1	7	1	1	1	552	62.2	6.76	2.77	MID1	High	1
FALSE	Master Protein	Q7Z3K6	Mesoderm induction early response protein 3 OS=Homo sapiens OX=9606 GN=MIER3 PE=1 SV=2	6	1	1	1	550	61.4	4.51	3.17	MIER3	High	1
FALSE	Master Protein	Q8N4C8	Misshapen-like kinase 1 OS=Homo sapiens OX=9606 GN=MINK1 PE=1 SV=2	3	1	1	1	1332	149.7	7.85	3.39	MINK1	High	1
FALSE	Master Protein	Q9NXC5	GATOR complex protein MIOS OS=Homo sapiens OX=9606 GN=MIOS PE=1 SV=2	2	1	1	1	875	98.5	6.73	2.33	MIOS	High	1
FALSE	Master Protein	Q99797	Mitochondrial intermediate peptidase OS=Homo sapiens OX=9606 GN=MIPEP PE=1 SV=2	3	1	3	1	713	80.6	7.05	4.95	MIPEP	High	1
FALSE	Master Protein	O75030-7	Isoform H1 of Microphthalmia-associated transcription factor OS=Homo sapiens OX=9606 GN=MITF	8	1	1	1	510	57	6.71	2.93	MITF	High	1
FALSE	Master Protein	Q495T6	Membrane metallo-endopeptidase-like 1 OS=Homo sapiens OX=9606 GN=MMEL1 PE=2 SV=2	4	1	1	1	779	89.3	5.87	3.04	MMEL1	High	1
FALSE	Master Protein	P08253-2	Isoform 2 of 72 kDa type IV collagenase OS=Homo sapiens OX=9606 GN=MMP2	4	1	1	1	584	65.7	5.22	2.51	MMP2	High	1
FALSE	Master Protein	A0A0U1RRL7	Protein MMP24OS OS=Homo sapiens OX=9606 GN=MMP24OS PE=1 SV=1	49	1	1	1	71	7.7	4.72	3.1	MMP24OS	High	1
FALSE	Master Protein	Q10571	Transcriptional activator MN1 OS=Homo sapiens OX=9606 GN=MN1 PE=1 SV=3	7	2	2	2	1320	135.9	6.71	4.17	MN1	High	1
FALSE	Master Protein	P34949	Mannose-6-phosphate isomerase OS=Homo sapiens OX=9606 GN=MPI PE=1 SV=2	14	2	3	2	423	46.6	5.95	7.66	MPI	High	1
FALSE	Master Protein	Q8TAP9	M-phase-specific PLK1-interacting protein OS=Homo sapiens OX=9606 GN=MPLKIP PE=1 SV=1	35	2	2	2	179	19.1	10.23	5.53	MPLKIP	High	1
FALSE	Master Protein	Q14168-3	Isoform 3 of MAGUK p55 subfamily member 2 OS=Homo sapiens OX=9606 GN=MPP2	5	1	1	1	569	63.3	6.15	2.68	MPP2	High	1
FALSE	Master Protein	Q6WCQ1	Myosin phosphatase Rho-interacting protein OS=Homo sapiens OX=9606 GN=MPRIP PE=1 SV=3	2	1	1	1	1025	116.5	6.21	2.79	MPRIP	High	1
FALSE	Master Protein	O95297	Myelin protein zero-like protein 1 OS=Homo sapiens OX=9606 GN=MPZL1 PE=1 SV=1	9	1	1	1	269	29.1	8.72	2.46	MPZL1	High	1
FALSE	Master Protein	O95297-5	Isoform 5 of Myelin protein zero-like protein 1 OS=Homo sapiens OX=9606 GN=MPZL1	36	1	1	1	119	12.3	8.18	0	MPZL1	High	1
FALSE	Master Protein	P22897	Macrophage mannose receptor 1 OS=Homo sapiens OX=9606 GN=MRC1 PE=1 SV=1	2	1	1	1	1456	165.9	6.54	2.87	MRC1	High	1
FALSE	Master Protein	A6NGR9	Maestro heat-like repeat-containing protein family member 6 OS=Homo sapiens OX=9606 GN=MROH6 PE=4 SV=2	6	1	2	1	719	77.1	9.79	6.56	MROH6	High	1
FALSE	Master Protein	Q9NX20	39S ribosomal protein L16, mitochondrial OS=Homo sapiens OX=9606 GN=MRPL16 PE=1 SV=1	21	2	2	2	251	28.4	10.13	9.04	MRPL16	High	1
FALSE	Master Protein	P11836	B-lymphocyte antigen CD20 OS=Homo sapiens OX=9606 GN=MS4A1 PE=1 SV=1	10	1	1	1	297	33.1	5.05	2.45	MS4A1	High	1
FALSE	Master Protein	P43246	DNA mismatch repair protein Msh2 OS=Homo sapiens OX=9606 GN=MSH2 PE=1 SV=1	3	1	1	1	934	104.7	5.77	2.62	MSH2	High	1
FALSE	Master Protein	O43347	RNA-binding protein Musashi homolog 1 OS=Homo sapiens OX=9606 GN=MSI1 PE=1 SV=1	9	1	1	1	362	39.1	7.85	2.36	MSI1	High	1
FALSE	Master Protein	Q68DK7	Male-specific lethal 1 homolog OS=Homo sapiens OX=9606 GN=MSL1 PE=1 SV=3	3	1	1	1	614	67.1	8.92	1.92	MSL1	High	1
FALSE	Master Protein	Q13421	Mesothelin OS=Homo sapiens OX=9606 GN=MSLN PE=1 SV=2	7	1	2	1	630	68.9	6.38	3.81	MSLN	High	1
FALSE	Master Protein	P28360	Homeobox protein MSX-1 OS=Homo sapiens OX=9606 GN=MSX1 PE=1 SV=3	13	1	1	1	303	31.5	9.89	3.14	MSX1	High	1
FALSE	Master Protein	Q96DP5	Methionyl-tRNA formyltransferase, mitochondrial OS=Homo sapiens OX=9606 GN=MTFMT PE=1 SV=2	8	1	1	1	389	43.8	9.66	2.71	MTFMT	High	1
FALSE	Master Protein	A4FU01	Myotubularin-related protein 11 OS=Homo sapiens OX=9606 GN=MTMR11 PE=2 SV=2	4	1	1	1	709	79.5	7.03	2.33	MTMR11	High	1
FALSE	Master Protein	Q8WXI7	Mucin-16 OS=Homo sapiens OX=9606 GN=MUC16 PE=1 SV=3	1	6	7	6	14507	1518.2	5.26	17.71	MUC16	High	1
FALSE	Master Protein	Q7Z5P9	Mucin-19 OS=Homo sapiens OX=9606 GN=MUC19 PE=1 SV=3	2	6	6	6	8384	804.8	5.01	11.45	MUC19	High	1
FALSE	Master Protein	Q02817	Mucin-2 OS=Homo sapiens OX=9606 GN=MUC2 PE=1 SV=2	1	1	1	1	5179	540	5.8	0	MUC2	High	1
FALSE	Master Protein	P98088	Mucin-5AC OS=Homo sapiens OX=9606 GN=MUC5AC PE=1 SV=4	1	2	3	2	5654	585.2	7.02	6.83	MUC5AC	High	1
FALSE	Master Protein	Q9HC84	Mucin-5B OS=Homo sapiens OX=9606 GN=MUC5B PE=1 SV=3	3	5	5	5	5762	596	6.64	5.24	MUC5B	High	1
FALSE	Master Protein	Q6W4X9	Mucin-6 OS=Homo sapiens OX=9606 GN=MUC6 PE=1 SV=3	1	1	1	1	2439	256.9	7.39	2.02	MUC6	High	1
FALSE	Master Protein	Q9H7P6	Multivesicular body subunit 12B OS=Homo sapiens OX=9606 GN=MVB12B PE=1 SV=2	6	1	1	1	319	35.6	8.15	2.41	MVB12B	High	1
FALSE	Master Protein	P20591	Interferon-induced GTP-binding protein Mx1 OS=Homo sapiens OX=9606 GN=MX1 PE=1 SV=4	6	1	2	1	662	75.5	5.83	5.14	MX1	High	1
FALSE	Master Protein	Q14324	Myosin-binding protein C, fast-type OS=Homo sapiens OX=9606 GN=MYBPC2 PE=1 SV=2	2	1	1	1	1141	128	7.52	3.36	MYBPC2	High	1
FALSE	Master Protein	Q14896	Myosin-binding protein C, cardiac-type OS=Homo sapiens OX=9606 GN=MYBPC3 PE=1 SV=4	2	1	1	1	1274	140.7	6.65	2.32	MYBPC3	High	1
FALSE	Master Protein	Q9P2K5	Myelin expression factor 2 OS=Homo sapiens OX=9606 GN=MYEF2 PE=1 SV=3	5	1	1	1	600	64.1	8.75	2.63	MYEF2	High	1
FALSE	Master Protein	Q96EZ4	Myeloma-overexpressed gene protein OS=Homo sapiens OX=9606 GN=MYEOV PE=1 SV=2	7	1	1	1	313	33.5	8.79	2.7	MYEOV	High	1
FALSE	Master Protein	Q7Z406	Myosin-14 OS=Homo sapiens OX=9606 GN=MYH14 PE=1 SV=2	1	1	1	1	1995	227.7	5.6	2.37	MYH14	High	1
FALSE	Master Protein	A7E2Y1	Myosin-7B OS=Homo sapiens OX=9606 GN=MYH7B PE=1 SV=4	2	2	2	2	1983	225.7	6.09	2.48	MYH7B	High	1
FALSE	Master Protein	P35579	Myosin-9 OS=Homo sapiens OX=9606 GN=MYH9 PE=1 SV=4	3	2	4	2	1960	226.4	5.6	11.05	MYH9	High	1
FALSE	Master Protein	Q9HD67	Unconventional myosin-X OS=Homo sapiens OX=9606 GN=MYO10 PE=1 SV=3	2	1	1	1	2058	237.2	6.21	2.87	MYO10	High	1
FALSE	Master Protein	Q96JP2	Unconventional myosin-XVB OS=Homo sapiens OX=9606 GN=MYO15B PE=1 SV=3	2	1	1	1	1530	167	8.47	3.1	MYO15B	High	1
FALSE	Master Protein	Q92614	Unconventional myosin-XVIIIa OS=Homo sapiens OX=9606 GN=MYO18A PE=1 SV=3	1	1	1	1	2054	233	6.3	2.3	MYO18A	High	1
FALSE	Master Protein	Q8IUG5	Unconventional myosin-XVIIIb OS=Homo sapiens OX=9606 GN=MYO18B PE=1 SV=2	1	1	1	1	2567	285	6.86	3.32	MYO18B	High	1
FALSE	Master Protein	O00160	Unconventional myosin-If OS=Homo sapiens OX=9606 GN=MYO1F PE=1 SV=3	4	1	1	1	1098	124.8	9.11	0	MYO1F	High	1
FALSE	Master Protein	B0I1T2-2	Isoform 2 of Unconventional myosin-Ig OS=Homo sapiens OX=9606 GN=MYO1G	8	1	1	1	230	26.1	8.84	2.31	MYO1G	High	1
FALSE	Master Protein	Q9Y4I1	Unconventional myosin-Va OS=Homo sapiens OX=9606 GN=MYO5A PE=1 SV=2	2	1	1	1	1855	215.3	8.48	0	MYO5A	High	1
FALSE	Master Protein	Q13402	Unconventional myosin-VIIa OS=Homo sapiens OX=9606 GN=MYO7A PE=1 SV=2	1	1	1	1	2215	254.2	8.57	2.55	MYO7A	High	1
FALSE	Master Protein	Q9NZM1	Myoferlin OS=Homo sapiens OX=9606 GN=MYOF PE=1 SV=1	2	1	1	1	2061	234.6	6.18	2.84	MYOF	High	1
FALSE	Master Protein	P52179	Myomesin-1 OS=Homo sapiens OX=9606 GN=MYOM1 PE=1 SV=2	6	3	3	3	1685	187.5	6.93	8.97	MYOM1	High	1
FALSE	Master Protein	Q5VTT5	Myomesin-3 OS=Homo sapiens OX=9606 GN=MYOM3 PE=1 SV=1	1	1	1	1	1437	162.1	6.23	2.05	MYOM3	High	1
FALSE	Master Protein	Q6NSJ0	Myogenesis-regulating glycosidase OS=Homo sapiens OX=9606 GN=MYORG PE=1 SV=2	5	1	1	1	714	81	8.4	4.98	MYORG	High	1
FALSE	Master Protein	Q86VE0	Myb-related transcription factor, partner of profilin OS=Homo sapiens OX=9606 GN=MYPOP PE=1 SV=2	9	1	1	1	399	42.5	10.07	2.72	MYPOP	High	1
FALSE	Master Protein	Q96LU7	Myelin regulatory factor-like protein OS=Homo sapiens OX=9606 GN=MYRFL PE=2 SV=2	5	1	1	1	910	101.6	6.84	3.08	MYRFL	High	1
FALSE	Master Protein	Q9UQQ1	Aminopeptidase NAALADL1 OS=Homo sapiens OX=9606 GN=NAALADL1 PE=1 SV=2	6	2	2	2	740	80.5	5.36	5.28	NAALADL1	High	1
FALSE	Master Protein	E9PAV3	Nascent polypeptide-associated complex subunit alpha, muscle-specific form OS=Homo sapiens OX=9606 GN=NACA PE=1 SV=1	2	1	1	1	2078	205.3	9.58	2.82	NACA	High	1
FALSE	Master Protein	Q96RE7	Nucleus accumbens-associated protein 1 OS=Homo sapiens OX=9606 GN=NACC1 PE=1 SV=1	5	1	2	1	527	57.2	5.74	6.04	NACC1	High	1
FALSE	Master Protein	Q96BF6	Nucleus accumbens-associated protein 2 OS=Homo sapiens OX=9606 GN=NACC2 PE=1 SV=1	6	1	1	1	587	62.8	5.9	3.63	NACC2	High	1
FALSE	Master Protein	P43490	Nicotinamide phosphoribosyltransferase OS=Homo sapiens OX=9606 GN=NAMPT PE=1 SV=1	5	1	1	1	491	55.5	7.15	2.53	NAMPT	High	1
FALSE	Master Protein	Q8N8M0	Probable N-acetyltransferase 16 OS=Homo sapiens OX=9606 GN=NAT16 PE=2 SV=2	11	1	2	1	369	40.5	6.93	5.76	NAT16	High	1
FALSE	Master Protein	Q8IVL0	Neuron navigator 3 OS=Homo sapiens OX=9606 GN=NAV3 PE=1 SV=3	1	1	2	1	2385	255.5	8.76	2.79	NAV3	High	1
FALSE	Master Protein	Q8NFP9	Neurobeachin OS=Homo sapiens OX=9606 GN=NBEA PE=1 SV=3	3	2	2	2	2946	327.6	6.18	6.81	NBEA	High	1
FALSE	Master Protein	Q9H094	Neuroblastoma breakpoint family member 3 OS=Homo sapiens OX=9606 GN=NBPF3 PE=2 SV=1	5	1	1	1	633	72.9	4.5	3.27	NBPF3	High	1
FALSE	Master Protein	Q15021	Condensin complex subunit 1 OS=Homo sapiens OX=9606 GN=NCAPD2 PE=1 SV=3	2	1	1	1	1401	157.1	6.61	2.5	NCAPD2	High	1
FALSE	Master Protein	P42695	Condensin-2 complex subunit D3 OS=Homo sapiens OX=9606 GN=NCAPD3 PE=1 SV=2	2	1	1	1	1498	168.8	7.5	2.66	NCAPD3	High	1
FALSE	Master Protein	Q9HCH0	Nck-associated protein 5-like OS=Homo sapiens OX=9606 GN=NCKAP5L PE=1 SV=4	2	1	1	1	1334	139.4	8.06	2.47	NCKAP5L	High	1
FALSE	Master Protein	Q9NZQ3	NCK-interacting protein with SH3 domain OS=Homo sapiens OX=9606 GN=NCKIPSD PE=1 SV=1	5	1	1	1	722	78.9	6.38	2.32	NCKIPSD	High	1
FALSE	Master Protein	O75376-2	Isoform 2 of Nuclear receptor corepressor 1 OS=Homo sapiens OX=9606 GN=NCOR1	5	3	3	3	2337	258.4	6.92	10.66	NCOR1	High	1
FALSE	Master Protein	O75376-3	Isoform 3 of Nuclear receptor corepressor 1 OS=Homo sapiens OX=9606 GN=NCOR1	5	1	1	1	914	103.9	5.43	0	NCOR1	High	1
FALSE	Master Protein	P62166	Neuronal calcium sensor 1 OS=Homo sapiens OX=9606 GN=NCS1 PE=1 SV=2	22	1	1	1	190	21.9	4.83	0	NCS1	High	1
FALSE	Master Protein	Q9NV92	NEDD4 family-interacting protein 2 OS=Homo sapiens OX=9606 GN=NDFIP2 PE=1 SV=2	17	2	2	2	336	36.4	5.08	5.19	NDFIP2	High	1
FALSE	Master Protein	O75306	NADH dehydrogenase [ubiquinone] iron-sulfur protein 2, mitochondrial OS=Homo sapiens OX=9606 GN=NDUFS2 PE=1 SV=2	9	1	1	1	463	52.5	7.55	4.33	NDUFS2	High	1
FALSE	Master Protein	P20929	Nebulin OS=Homo sapiens OX=9606 GN=NEB PE=1 SV=5	1	4	4	4	6669	772.4	9.07	5.23	NEB	High	1
FALSE	Master Protein	P07197	Neurofilament medium polypeptide OS=Homo sapiens OX=9606 GN=NEFM PE=1 SV=3	5	2	2	2	916	102.4	4.91	4.53	NEFM	High	1
FALSE	Master Protein	Q8TAT5	Endonuclease 8-like 3 OS=Homo sapiens OX=9606 GN=NEIL3 PE=1 SV=3	4	1	1	1	605	67.7	9	2.81	NEIL3	High	1
FALSE	Master Protein	Q8WX92-2	Isoform 2 of Negative elongation factor B OS=Homo sapiens OX=9606 GN=NELFB	9	3	3	3	628	70	6.04	6.98	NELFB	High	1
FALSE	Master Protein	P48681	Nestin OS=Homo sapiens OX=9606 GN=NES PE=1 SV=2	3	1	1	1	1621	177.3	4.36	3.73	NES	High	1
FALSE	Master Protein	Q8NC67	Neuropilin and tolloid-like protein 2 OS=Homo sapiens OX=9606 GN=NETO2 PE=1 SV=1	12	2	3	2	525	59.4	6.81	2.41	NETO2	High	1
FALSE	Master Protein	P21359	Neurofibromin OS=Homo sapiens OX=9606 GN=NF1 PE=1 SV=2	1	1	3	1	2839	319.2	7.39	0	NF1	High	1
FALSE	Master Protein	Q12857	Nuclear factor 1 A-type OS=Homo sapiens OX=9606 GN=NFIA PE=1 SV=2	7	1	1	1	509	55.9	8.44	3.02	NFIA	High	1
FALSE	Master Protein	Q16649	Nuclear factor interleukin-3-regulated protein OS=Homo sapiens OX=9606 GN=NFIL3 PE=1 SV=2	9	1	2	1	462	51.4	7.18	2.97	NFIL3	High	1
FALSE	Master Protein	Q14938	Nuclear factor 1 X-type OS=Homo sapiens OX=9606 GN=NFIX PE=1 SV=2	6	1	1	1	502	55.1	8.68	2.61	NFIX	High	1
FALSE	Master Protein	Q00653	Nuclear factor NF-kappa-B p100 subunit OS=Homo sapiens OX=9606 GN=NFKB2 PE=1 SV=4	4	1	1	1	900	96.7	6.25	0	NFKB2	High	1
FALSE	Master Protein	Q8N5V2	Ephexin-1 OS=Homo sapiens OX=9606 GN=NGEF PE=1 SV=2	3	1	1	1	710	82.4	5.57	2.62	NGEF	High	1
FALSE	Master Protein	Q5SYE7	NHS-like protein 1 OS=Homo sapiens OX=9606 GN=NHSL1 PE=1 SV=2	4	2	2	2	1610	170.6	6.96	2.53	NHSL1	High	1
FALSE	Master Protein	Q9BZQ8	Protein Niban 1 OS=Homo sapiens OX=9606 GN=NIBAN1 PE=1 SV=1	4	1	1	1	928	103.1	4.78	0	NIBAN1	High	1
FALSE	Master Protein	Q9H841	NIPA-like protein 2 OS=Homo sapiens OX=9606 GN=NIPAL2 PE=2 SV=2	11	1	1	1	383	42.1	8.54	3.71	NIPAL2	High	1
FALSE	Master Protein	Q9Y2I1-2	Isoform 2 of Nischarin OS=Homo sapiens OX=9606 GN=NISCH	5	1	1	1	993	110.1	4.92	3.6	NISCH	High	1
FALSE	Master Protein	Q8N2Q7	Neuroligin-1 OS=Homo sapiens OX=9606 GN=NLGN1 PE=1 SV=3	4	1	1	1	863	96.3	6.39	0	NLGN1	High	1
FALSE	Master Protein	P59046	NACHT, LRR and PYD domains-containing protein 12 OS=Homo sapiens OX=9606 GN=NLRP12 PE=1 SV=2	3	1	1	1	1061	120.1	6.99	2.98	NLRP12	High	1
FALSE	Master Protein	Q9HB89	Neuromedin-U receptor 1 OS=Homo sapiens OX=9606 GN=NMUR1 PE=2 SV=1	8	1	1	1	426	47.3	8.7	0	NMUR1	High	1
FALSE	Master Protein	Q9BSC4	Nucleolar protein 10 OS=Homo sapiens OX=9606 GN=NOL10 PE=1 SV=1	6	1	1	1	688	80.3	8.46	0	NOL10	High	1
FALSE	Master Protein	Q86UR1-3	Isoform 3 of NADPH oxidase activator 1 OS=Homo sapiens OX=9606 GN=NOXA1	8	2	3	2	427	45.2	5.44	6.9	NOXA1	High	1
FALSE	Master Protein	Q9NZP6	Nuclear pore-associated protein 1 OS=Homo sapiens OX=9606 GN=NPAP1 PE=1 SV=2	5	2	2	2	1156	120.9	8.69	5.8	NPAP1	High	1
FALSE	Master Protein	P55786	Puromycin-sensitive aminopeptidase OS=Homo sapiens OX=9606 GN=NPEPPS PE=1 SV=2	8	2	2	2	919	103.2	5.72	2.38	NPEPPS	High	1
FALSE	Master Protein	O75161	Nephrocystin-4 OS=Homo sapiens OX=9606 GN=NPHP4 PE=1 SV=2	3	1	2	1	1426	157.5	8.13	3.32	NPHP4	High	1
FALSE	Master Protein	P16860	Natriuretic peptides B OS=Homo sapiens OX=9606 GN=NPPB PE=1 SV=1	10	1	1	1	134	14.7	10.33	2.08	NPPB	High	1
FALSE	Master Protein	P17342	Atrial natriuretic peptide receptor 3 OS=Homo sapiens OX=9606 GN=NPR3 PE=1 SV=2	8	1	1	1	541	59.8	6.35	4.23	NPR3	High	1
FALSE	Master Protein	P20393	Nuclear receptor subfamily 1 group D member 1 OS=Homo sapiens OX=9606 GN=NR1D1 PE=1 SV=1	4	1	1	1	614	66.8	8.5	2.32	NR1D1	High	1
FALSE	Master Protein	P08235	Mineralocorticoid receptor OS=Homo sapiens OX=9606 GN=NR3C2 PE=1 SV=2	4	1	1	1	984	107	7.39	2.9	NR3C2	High	1
FALSE	Master Protein	Q92823	Neuronal cell adhesion molecule OS=Homo sapiens OX=9606 GN=NRCAM PE=1 SV=3	3	1	2	1	1304	143.8	5.66	0	NRCAM	High	1
FALSE	Master Protein	Q9BQI9	Nuclear receptor-interacting protein 2 OS=Homo sapiens OX=9606 GN=NRIP2 PE=1 SV=3	9	1	2	1	281	31.3	8.4	6.56	NRIP2	High	1
FALSE	Master Protein	Q7Z2Y5	Nik-related protein kinase OS=Homo sapiens OX=9606 GN=NRK PE=1 SV=2	3	1	1	1	1582	178.4	6.33	0	NRK	High	1
FALSE	Master Protein	Q9ULB1	Neurexin-1 OS=Homo sapiens OX=9606 GN=NRXN1 PE=1 SV=1	3	1	1	1	1477	161.8	5.9	0	NRXN1	High	1
FALSE	Master Protein	P46459	Vesicle-fusing ATPase OS=Homo sapiens OX=9606 GN=NSF PE=1 SV=3	4	1	1	1	744	82.5	6.95	3.2	NSF	High	1
FALSE	Master Protein	Q9BXI3	Cytosolic 5'-nucleotidase 1A OS=Homo sapiens OX=9606 GN=NT5C1A PE=1 SV=1	8	1	1	1	368	41	6.55	2.83	NT5C1A	High	1
FALSE	Master Protein	Q9H857-2	Isoform 2 of 5'-nucleotidase domain-containing protein 2 OS=Homo sapiens OX=9606 GN=NT5DC2	11	2	3	2	557	64.1	7.74	9.71	NT5DC2	High	1
FALSE	Master Protein	Q16620-4	Isoform 4 of BDNF/NT-3 growth factors receptor OS=Homo sapiens OX=9606 GN=NTRK2	5	1	1	1	838	93.8	6.57	4.91	NTRK2	High	1
FALSE	Master Protein	P35658	Nuclear pore complex protein Nup214 OS=Homo sapiens OX=9606 GN=NUP214 PE=1 SV=2	2	1	1	1	2090	213.5	7.47	5.54	NUP214	High	1
FALSE	Master Protein	Q8NFH3	Nucleoporin Nup43 OS=Homo sapiens OX=9606 GN=NUP43 PE=1 SV=1	11	1	1	1	380	42.1	5.63	0	NUP43	High	1
FALSE	Master Protein	P37198	Nuclear pore glycoprotein p62 OS=Homo sapiens OX=9606 GN=NUP62 PE=1 SV=3	6	1	1	1	522	53.2	5.31	2.88	NUP62	High	1
FALSE	Master Protein	Q86Y26	NUT family member 1 OS=Homo sapiens OX=9606 GN=NUTM1 PE=1 SV=2	4	1	1	1	1132	120.2	5.45	0	NUTM1	High	1
FALSE	Master Protein	O15381	Nuclear valosin-containing protein-like OS=Homo sapiens OX=9606 GN=NVL PE=1 SV=1	2	1	1	1	856	95	6.48	2.45	NVL	High	1
FALSE	Master Protein	Q9P242	Neuronal tyrosine-phosphorylated phosphoinositide-3-kinase adapter 2 OS=Homo sapiens OX=9606 GN=NYAP2 PE=1 SV=3	6	1	1	1	653	70.5	8.48	2.87	NYAP2	High	1
FALSE	Master Protein	Q9P2P1	Protein NYNRIN OS=Homo sapiens OX=9606 GN=NYNRIN PE=2 SV=3	2	1	1	1	1898	208.2	8.02	3.11	NYNRIN	High	1
FALSE	Master Protein	Q5VST9	Obscurin OS=Homo sapiens OX=9606 GN=OBSCN PE=1 SV=3	1	3	4	3	7968	867.9	5.99	10.24	OBSCN	High	1
FALSE	Master Protein	O15527	N-glycosylase/DNA lyase OS=Homo sapiens OX=9606 GN=OGG1 PE=1 SV=2	10	1	1	1	345	38.8	8.6	4	OGG1	High	1
FALSE	Master Protein	Q9H6K4-2	Isoform 2 of Optic atrophy 3 protein OS=Homo sapiens OX=9606 GN=OPA3	37	2	2	2	180	20.2	9.19	5.68	OPA3	High	1
FALSE	Master Protein	Q9P1Q5	Olfactory receptor 1A1 OS=Homo sapiens OX=9606 GN=OR1A1 PE=2 SV=2	14	1	2	1	309	34.5	8.7	3.33	OR1A1	High	1
FALSE	Master Protein	O60431	Olfactory receptor 1I1 OS=Homo sapiens OX=9606 GN=OR1I1 PE=2 SV=1	12	1	1	1	355	39.3	7.46	3.04	OR1I1	High	1
FALSE	Master Protein	O76000	Putative olfactory receptor 2B3 OS=Homo sapiens OX=9606 GN=OR2B3 PE=3 SV=1	12	2	6	2	313	35.5	8.44	12.51	OR2B3	High	1
FALSE	Master Protein	Q5TZ20	Olfactory receptor 2G6 OS=Homo sapiens OX=9606 GN=OR2G6 PE=1 SV=1	11	1	1	1	316	34.9	8.5	3.15	OR2G6	High	1
FALSE	Master Protein	P47888	Olfactory receptor 3A3 OS=Homo sapiens OX=9606 GN=OR3A3 PE=2 SV=3	8	1	1	1	321	34.9	7.36	2.48	OR3A3	High	1
FALSE	Master Protein	Q9H2C8	Olfactory receptor 51V1 OS=Homo sapiens OX=9606 GN=OR51V1 PE=3 SV=2	10	1	1	1	321	36.7	8.63	3.83	OR51V1	High	1
FALSE	Master Protein	Q8NGR4	Olfactory receptor 5C1 OS=Homo sapiens OX=9606 GN=OR5C1 PE=2 SV=1	11	1	1	1	320	35	8.53	0	OR5C1	High	1
FALSE	Master Protein	P0C626	Olfactory receptor 5G3 OS=Homo sapiens OX=9606 GN=OR5G3 PE=3 SV=1	11	1	1	1	314	35.6	8.54	0	OR5G3	High	1
FALSE	Master Protein	O60412	Olfactory receptor 7C2 OS=Homo sapiens OX=9606 GN=OR7C2 PE=1 SV=4	10	1	1	1	319	35.3	7.8	2.79	OR7C2	High	1
FALSE	Master Protein	Q8NH10	Olfactory receptor 8U1 OS=Homo sapiens OX=9606 GN=OR8U1 PE=3 SV=1	14	1	1	1	309	35.1	7.8	0	OR8U1	High	1
FALSE	Master Protein	Q13416	Origin recognition complex subunit 2 OS=Homo sapiens OX=9606 GN=ORC2 PE=1 SV=2	5	1	1	1	577	65.9	6.51	3.06	ORC2	High	1
FALSE	Master Protein	P22059	Oxysterol-binding protein 1 OS=Homo sapiens OX=9606 GN=OSBP PE=1 SV=1	9	2	2	2	807	89.4	7.3	3.23	OSBP	High	1
FALSE	Master Protein	Q9BXB5	Oxysterol-binding protein-related protein 10 OS=Homo sapiens OX=9606 GN=OSBPL10 PE=1 SV=2	4	2	2	2	764	83.9	8.31	5.19	OSBPL10	High	1
FALSE	Master Protein	Q9BXB4	Oxysterol-binding protein-related protein 11 OS=Homo sapiens OX=9606 GN=OSBPL11 PE=1 SV=2	5	1	1	1	747	83.6	7.06	2.86	OSBPL11	High	1
FALSE	Master Protein	Q9H4L5	Oxysterol-binding protein-related protein 3 OS=Homo sapiens OX=9606 GN=OSBPL3 PE=1 SV=1	4	1	2	1	887	101.2	6.87	7.04	OSBPL3	High	1
FALSE	Master Protein	Q96SU4	Oxysterol-binding protein-related protein 9 OS=Homo sapiens OX=9606 GN=OSBPL9 PE=1 SV=2	3	1	1	1	736	83.1	6.18	2.45	OSBPL9	High	1
FALSE	Master Protein	Q9NX31	Oxidative stress-responsive serine-rich protein 1 OS=Homo sapiens OX=9606 GN=OSER1 PE=1 SV=2	15	1	1	1	292	31.8	8.48	0	OSER1	High	1
FALSE	Master Protein	Q7RTW8	Otoancorin OS=Homo sapiens OX=9606 GN=OTOA PE=1 SV=1	3	1	1	1	1153	128.5	5.82	0	OTOA	High	1
FALSE	Master Protein	Q6ZRI0	Otogelin OS=Homo sapiens OX=9606 GN=OTOG PE=1 SV=3	3	2	2	2	2925	314.6	5.91	2.88	OTOG	High	1
FALSE	Master Protein	Q7RTM1	Proton channel OTOP1 OS=Homo sapiens OX=9606 GN=OTOP1 PE=2 SV=1	7	2	4	2	612	67.3	8.41	12.08	OTOP1	High	1
FALSE	Master Protein	Q01804	OTU domain-containing protein 4 OS=Homo sapiens OX=9606 GN=OTUD4 PE=1 SV=4	5	2	2	2	1114	124	6.71	5.98	OTUD4	High	1
FALSE	Master Protein	Q9NUU6	Inactive ubiquitin thioesterase OTULINL OS=Homo sapiens OX=9606 GN=OTULINL PE=1 SV=1	9	1	2	1	356	42.2	9.29	7.06	OTULINL	High	1
FALSE	Master Protein	P32243-2	Isoform 2 of Homeobox protein OTX2 OS=Homo sapiens OX=9606 GN=OTX2	15	2	3	2	297	32.4	9.23	12.24	OTX2	High	1
FALSE	Master Protein	Q12889	Oviduct-specific glycoprotein OS=Homo sapiens OX=9606 GN=OVGP1 PE=2 SV=1	6	1	1	1	678	75.4	8.78	3.26	OVGP1	High	1
FALSE	Master Protein	P47900	P2Y purinoceptor 1 OS=Homo sapiens OX=9606 GN=P2RY1 PE=1 SV=1	11	1	3	1	373	42	9.36	6.37	P2RY1	High	1
FALSE	Master Protein	Q9H244	P2Y purinoceptor 12 OS=Homo sapiens OX=9606 GN=P2RY12 PE=1 SV=1	6	1	1	1	342	39.4	9.52	2.84	P2RY12	High	1
FALSE	Master Protein	P0CB38	Polyadenylate-binding protein 4-like OS=Homo sapiens OX=9606 GN=PABPC4L PE=2 SV=1	6	1	2	1	370	41.8	9.5	5.57	PABPC4L	High	1
FALSE	Master Protein	Q6VY07	Phosphofurin acidic cluster sorting protein 1 OS=Homo sapiens OX=9606 GN=PACS1 PE=1 SV=2	4	1	1	1	963	104.8	7.74	0	PACS1	High	1
FALSE	Master Protein	Q86VP3	Phosphofurin acidic cluster sorting protein 2 OS=Homo sapiens OX=9606 GN=PACS2 PE=1 SV=3	5	2	3	2	889	97.6	6.6	6.44	PACS2	High	1
FALSE	Master Protein	Q8N7H5-2	Isoform 2 of RNA polymerase II-associated factor 1 homolog OS=Homo sapiens OX=9606 GN=PAF1	5	1	1	1	485	55	5.02	2.72	PAF1	High	1
FALSE	Master Protein	Q99487	Platelet-activating factor acetylhydrolase 2, cytoplasmic OS=Homo sapiens OX=9606 GN=PAFAH2 PE=1 SV=1	9	1	1	1	392	44	6.89	0	PAFAH2	High	1
FALSE	Master Protein	Q9NWQ8	Phosphoprotein associated with glycosphingolipid-enriched microdomains 1 OS=Homo sapiens OX=9606 GN=PAG1 PE=1 SV=2	3	1	1	1	432	47	4.65	1.92	PAG1	High	1
FALSE	Master Protein	Q8IXS6	Paralemmin-2 OS=Homo sapiens OX=9606 GN=PALM2 PE=1 SV=3	21	2	3	2	379	42.2	5.1	6.01	PALM2	High	1
FALSE	Master Protein	Q58A45	PAN2-PAN3 deadenylation complex subunit PAN3 OS=Homo sapiens OX=9606 GN=PAN3 PE=1 SV=3	6	2	2	2	887	95.6	8.57	5.34	PAN3	High	1
FALSE	Master Protein	Q9BWT3	Poly(A) polymerase gamma OS=Homo sapiens OX=9606 GN=PAPOLG PE=1 SV=2	4	1	1	1	736	82.8	9.14	2.91	PAPOLG	High	1
FALSE	Master Protein	Q86W56	Poly(ADP-ribose) glycohydrolase OS=Homo sapiens OX=9606 GN=PARG PE=1 SV=1	2	1	1	1	976	111	6.43	2.67	PARG	High	1
FALSE	Master Protein	P09874	Poly [ADP-ribose] polymerase 1 OS=Homo sapiens OX=9606 GN=PARP1 PE=1 SV=4	4	1	1	1	1014	113	8.88	0	PARP1	High	1
FALSE	Master Protein	Q8N3A8	Protein mono-ADP-ribosyltransferase PARP8 OS=Homo sapiens OX=9606 GN=PARP8 PE=1 SV=1	5	1	1	1	854	95.8	8.28	2.6	PARP8	High	1
FALSE	Master Protein	Q96RG2	PAS domain-containing serine/threonine-protein kinase OS=Homo sapiens OX=9606 GN=PASK PE=1 SV=3	2	1	1	1	1323	142.8	4.86	2.65	PASK	High	1
FALSE	Master Protein	Q02548-2	Isoform 2 of Paired box protein Pax-5 OS=Homo sapiens OX=9606 GN=PAX5	12	1	1	1	362	38.9	9.16	0	PAX5	High	1
FALSE	Master Protein	P26367	Paired box protein Pax-6 OS=Homo sapiens OX=9606 GN=PAX6 PE=1 SV=2	10	1	1	1	422	46.7	9.36	3.33	PAX6	High	1
FALSE	Master Protein	P40426	Pre-B-cell leukemia transcription factor 3 OS=Homo sapiens OX=9606 GN=PBX3 PE=1 SV=1	10	1	1	1	434	47.2	7.06	3.02	PBX3	High	1
FALSE	Master Protein	A6NGG8	Photoreceptor cilium actin regulator OS=Homo sapiens OX=9606 GN=PCARE PE=1 SV=1	5	2	2	2	1288	139.6	8.07	7.62	PCARE	High	1
FALSE	Master Protein	Q9HCL0	Protocadherin-18 OS=Homo sapiens OX=9606 GN=PCDH18 PE=1 SV=3	3	1	1	1	1135	126.1	5.15	2.79	PCDH18	High	1
FALSE	Master Protein	Q9Y5I1	Protocadherin alpha-11 OS=Homo sapiens OX=9606 GN=PCDHA11 PE=2 SV=1	3	1	1	1	949	103.2	5.36	2.42	PCDHA11	High	1
FALSE	Master Protein	Q9Y5H7	Protocadherin alpha-5 OS=Homo sapiens OX=9606 GN=PCDHA5 PE=2 SV=1	3	1	1	1	936	102	5.43	3.07	PCDHA5	High	1
FALSE	Master Protein	Q9UN73	Protocadherin alpha-6 OS=Homo sapiens OX=9606 GN=PCDHA6 PE=2 SV=1	3	1	1	1	950	102.7	5.06	3.03	PCDHA6	High	1
FALSE	Master Protein	Q9H158	Protocadherin alpha-C1 OS=Homo sapiens OX=9606 GN=PCDHAC1 PE=2 SV=2	3	1	1	1	963	103.9	5.21	3.08	PCDHAC1	High	1
FALSE	Master Protein	Q9Y5F0	Protocadherin beta-13 OS=Homo sapiens OX=9606 GN=PCDHB13 PE=2 SV=1	8	2	4	2	798	87.5	4.92	8.16	PCDHB13	High	1
FALSE	Master Protein	Q9Y5G9-2	Isoform 2 of Protocadherin gamma-A4 OS=Homo sapiens OX=9606 GN=PCDHGA4	2	1	1	1	851	92.6	4.84	2.11	PCDHGA4	High	1
FALSE	Master Protein	Q9UN70	Protocadherin gamma-C3 OS=Homo sapiens OX=9606 GN=PCDHGC3 PE=1 SV=1	3	1	1	1	934	101	5.21	2.31	PCDHGC3	High	1
FALSE	Master Protein	Q9Y6V0	Protein piccolo OS=Homo sapiens OX=9606 GN=PCLO PE=1 SV=5	2	3	3	3	5142	560.4	6.47	7.87	PCLO	High	1
FALSE	Master Protein	Q8WW12	PEST proteolytic signal-containing nuclear protein OS=Homo sapiens OX=9606 GN=PCNP PE=1 SV=2	10	1	1	1	178	18.9	7.49	2.3	PCNP	High	1
FALSE	Master Protein	O95613	Pericentrin OS=Homo sapiens OX=9606 GN=PCNT PE=1 SV=4	1	1	1	1	3336	377.8	5.55	2.77	PCNT	High	1
FALSE	Master Protein	A6NKB5	Pecanex-like protein 2 OS=Homo sapiens OX=9606 GN=PCNX2 PE=1 SV=3	4	2	2	2	2137	237.1	6.76	0	PCNX2	High	1
FALSE	Master Protein	Q9H6A9	Pecanex-like protein 3 OS=Homo sapiens OX=9606 GN=PCNX3 PE=1 SV=2	1	2	2	2	2034	221.9	6.64	6.49	PCNX3	High	1
FALSE	Master Protein	Q9H6A9-3	Isoform 3 of Pecanex-like protein 3 OS=Homo sapiens OX=9606 GN=PCNX3	2	1	2	1	921	101.2	6.47	5.07	PCNX3	High	1
FALSE	Master Protein	Q15116	Programmed cell death protein 1 OS=Homo sapiens OX=9606 GN=PDCD1 PE=1 SV=3	14	1	1	1	288	31.6	8.02	3.6	PDCD1	High	1
FALSE	Master Protein	Q9BUL8	Programmed cell death protein 10 OS=Homo sapiens OX=9606 GN=PDCD10 PE=1 SV=1	18	1	1	1	212	24.7	8.19	0	PDCD10	High	1
FALSE	Master Protein	Q9H2J4	Phosducin-like protein 3 OS=Homo sapiens OX=9606 GN=PDCL3 PE=1 SV=1	16	1	2	1	239	27.6	4.84	5.39	PDCL3	High	1
FALSE	Master Protein	Q14123	Dual specificity calcium/calmodulin-dependent 3',5'-cyclic nucleotide phosphodiesterase 1C OS=Homo sapiens OX=9606 GN=PDE1C PE=1 SV=1	4	1	1	1	709	80.7	8.82	3.01	PDE1C	High	1
FALSE	Master Protein	P27815-5	Isoform 5 of cAMP-specific 3',5'-cyclic phosphodiesterase 4A OS=Homo sapiens OX=9606 GN=PDE4A	12	1	1	1	323	36.7	6.11	3.06	PDE4A	High	1
FALSE	Master Protein	Q07343	cAMP-specific 3',5'-cyclic phosphodiesterase 4B OS=Homo sapiens OX=9606 GN=PDE4B PE=1 SV=1	4	1	1	1	736	83.3	5.25	2.7	PDE4B	High	1
FALSE	Master Protein	Q5VU43	Myomegalin OS=Homo sapiens OX=9606 GN=PDE4DIP PE=1 SV=3	2	2	2	2	2346	264.9	5.47	4.29	PDE4DIP	High	1
FALSE	Master Protein	P35913-3	Isoform 3 of Rod cGMP-specific 3',5'-cyclic phosphodiesterase subunit beta OS=Homo sapiens OX=9606 GN=PDE6B	10	2	2	2	575	66.5	5.41	6.15	PDE6B	High	1
FALSE	Master Protein	Q13946	High affinity cAMP-specific 3',5'-cyclic phosphodiesterase 7A OS=Homo sapiens OX=9606 GN=PDE7A PE=1 SV=2	8	1	1	1	482	55.5	7.5	0	PDE7A	High	1
FALSE	Master Protein	P11177	Pyruvate dehydrogenase E1 component subunit beta, mitochondrial OS=Homo sapiens OX=9606 GN=PDHB PE=1 SV=3	9	1	1	1	359	39.2	6.65	2.62	PDHB	High	1
FALSE	Master Protein	P30101	Protein disulfide-isomerase A3 OS=Homo sapiens OX=9606 GN=PDIA3 PE=1 SV=4	7	1	1	1	505	56.7	6.35	2.87	PDIA3	High	1
FALSE	Master Protein	Q15084-4	Isoform 4 of Protein disulfide-isomerase A6 OS=Homo sapiens OX=9606 GN=PDIA6	9	1	2	1	445	48.6	5.08	3.22	PDIA6	High	1
FALSE	Master Protein	Q15118	[Pyruvate dehydrogenase (acetyl-transferring)] kinase isozyme 1, mitochondrial OS=Homo sapiens OX=9606 GN=PDK1 PE=1 SV=1	9	1	1	1	436	49.2	8.81	0	PDK1	High	1
FALSE	Master Protein	P50479-2	Isoform 2 of PDZ and LIM domain protein 4 OS=Homo sapiens OX=9606 GN=PDLIM4	30	2	2	2	246	25.8	7.59	6.14	PDLIM4	High	1
FALSE	Master Protein	Q9NR12	PDZ and LIM domain protein 7 OS=Homo sapiens OX=9606 GN=PDLIM7 PE=1 SV=1	8	1	1	1	457	49.8	8.41	2.69	PDLIM7	High	1
FALSE	Master Protein	Q9P2J9	[Pyruvate dehydrogenase [acetyl-transferring]]-phosphatase 2, mitochondrial OS=Homo sapiens OX=9606 GN=PDP2 PE=2 SV=2	7	1	1	1	529	59.9	6.07	0	PDP2	High	1
FALSE	Master Protein	Q8NCN5	Pyruvate dehydrogenase phosphatase regulatory subunit, mitochondrial OS=Homo sapiens OX=9606 GN=PDPR PE=1 SV=2	6	2	2	2	879	99.3	6.35	6.55	PDPR	High	1
FALSE	Master Protein	O15018	PDZ domain-containing protein 2 OS=Homo sapiens OX=9606 GN=PDZD2 PE=1 SV=4	6	5	5	5	2839	301.5	7.43	10.77	PDZD2	High	1
FALSE	Master Protein	Q9H5P4-1	Isoform 2 of PDZ domain-containing protein 7 OS=Homo sapiens OX=9606 GN=PDZD7	8	1	2	1	517	55.6	8.92	6.86	PDZD7	High	1
FALSE	Master Protein	Q5T2W1	Na(+)/H(+) exchange regulatory cofactor NHE-RF3 OS=Homo sapiens OX=9606 GN=PDZK1 PE=1 SV=2	14	2	2	2	519	57.1	5.55	6.4	PDZK1	High	1
FALSE	Master Protein	P16284	Platelet endothelial cell adhesion molecule OS=Homo sapiens OX=9606 GN=PECAM1 PE=1 SV=2	5	1	1	1	738	82.5	6.99	2.96	PECAM1	High	1
FALSE	Master Protein	Q8N2H9	E3 ubiquitin-protein ligase pellino homolog 3 OS=Homo sapiens OX=9606 GN=PELI3 PE=1 SV=2	6	1	1	1	469	50.7	7.44	2.95	PELI3	High	1
FALSE	Master Protein	P56645	Period circadian protein homolog 3 OS=Homo sapiens OX=9606 GN=PER3 PE=1 SV=4	5	2	2	2	1201	131.8	6.89	6.34	PER3	High	1
FALSE	Master Protein	P40855	Peroxisomal biogenesis factor 19 OS=Homo sapiens OX=9606 GN=PEX19 PE=1 SV=1	23	2	2	2	299	32.8	4.34	6.48	PEX19	High	1
FALSE	Master Protein	O15067	Phosphoribosylformylglycinamidine synthase OS=Homo sapiens OX=9606 GN=PFAS PE=1 SV=4	2	1	1	1	1338	144.6	5.76	3.04	PFAS	High	1
FALSE	Master Protein	O60925	Prefoldin subunit 1 OS=Homo sapiens OX=9606 GN=PFDN1 PE=1 SV=2	26	1	1	1	122	14.2	6.81	3.3	PFDN1	High	1
FALSE	Master Protein	P17858	ATP-dependent 6-phosphofructokinase, liver type OS=Homo sapiens OX=9606 GN=PFKL PE=1 SV=6	9	2	3	2	780	85	7.5	6.17	PFKL	High	1
FALSE	Master Protein	Q32M88	Protein-glucosylgalactosylhydroxylysine glucosidase OS=Homo sapiens OX=9606 GN=PGGHG PE=1 SV=2	6	1	1	1	737	80.6	5.25	0	PGGHG	High	1
FALSE	Master Protein	O95394-3	Isoform 2 of Phosphoacetylglucosamine mutase OS=Homo sapiens OX=9606 GN=PGM3	4	1	1	1	566	62.3	6.28	3.92	PGM3	High	1
FALSE	Master Protein	O15173	Membrane-associated progesterone receptor component 2 OS=Homo sapiens OX=9606 GN=PGRMC2 PE=1 SV=1	9	1	1	1	223	23.8	4.88	2.09	PGRMC2	High	1
FALSE	Master Protein	O75167	Phosphatase and actin regulator 2 OS=Homo sapiens OX=9606 GN=PHACTR2 PE=1 SV=2	5	1	1	1	634	69.7	8.16	2.6	PHACTR2	High	1
FALSE	Master Protein	Q8IXK0	Polyhomeotic-like protein 2 OS=Homo sapiens OX=9606 GN=PHC2 PE=1 SV=1	3	1	2	1	858	90.7	8.69	5.91	PHC2	High	1
FALSE	Master Protein	Q8NDX5	Polyhomeotic-like protein 3 OS=Homo sapiens OX=9606 GN=PHC3 PE=1 SV=1	4	1	1	1	983	106.1	6.62	0	PHC3	High	1
FALSE	Master Protein	O43189	PHD finger protein 1 OS=Homo sapiens OX=9606 GN=PHF1 PE=1 SV=3	4	1	1	1	567	62.1	9.01	2.33	PHF1	High	1
FALSE	Master Protein	Q96QT6	PHD finger protein 12 OS=Homo sapiens OX=9606 GN=PHF12 PE=1 SV=2	3	2	2	2	1004	109.6	7.74	5.9	PHF12	High	1
FALSE	Master Protein	O94880	PHD finger protein 14 OS=Homo sapiens OX=9606 GN=PHF14 PE=1 SV=3	5	1	2	1	948	106.9	5.34	3.08	PHF14	High	1
FALSE	Master Protein	Q9UPP1	Histone lysine demethylase PHF8 OS=Homo sapiens OX=9606 GN=PHF8 PE=1 SV=3	2	1	1	1	1060	117.8	8.72	2.39	PHF8	High	1
FALSE	Master Protein	Q8WWQ0	PH-interacting protein OS=Homo sapiens OX=9606 GN=PHIP PE=1 SV=2	2	1	1	1	1821	206.6	8.85	2.96	PHIP	High	1
FALSE	Master Protein	Q86UU1-2	Isoform 2 of Pleckstrin homology-like domain family B member 1 OS=Homo sapiens OX=9606 GN=PHLDB1	2	1	1	1	1319	144.7	8.59	2.53	PHLDB1	High	1
FALSE	Master Protein	Q86SQ0-3	Isoform 3 of Pleckstrin homology-like domain family B member 2 OS=Homo sapiens OX=9606 GN=PHLDB2	2	1	1	1	1237	139.9	7.12	2.44	PHLDB2	High	1
FALSE	Master Protein	Q8TCD6	Pyridoxal phosphate phosphatase PHOSPHO2 OS=Homo sapiens OX=9606 GN=PHOSPHO2 PE=1 SV=1	12	1	1	1	241	27.8	6.79	2.32	PHOSPHO2	High	1
FALSE	Master Protein	Q9HB75	p53-induced death domain-containing protein 1 OS=Homo sapiens OX=9606 GN=PIDD1 PE=1 SV=2	3	1	1	1	910	99.6	6.43	2.31	PIDD1	High	1
FALSE	Master Protein	Q92508	Piezo-type mechanosensitive ion channel component 1 OS=Homo sapiens OX=9606 GN=PIEZO1 PE=1 SV=4	1	1	1	1	2521	286.6	7.47	2.73	PIEZO1	High	1
FALSE	Master Protein	O75747	Phosphatidylinositol 3-kinase C2 domain-containing subunit gamma OS=Homo sapiens OX=9606 GN=PIK3C2G PE=1 SV=3	3	1	1	1	1445	165.6	6.93	0	PIK3C2G	High	1
FALSE	Master Protein	Q8WYR1	Phosphoinositide 3-kinase regulatory subunit 5 OS=Homo sapiens OX=9606 GN=PIK3R5 PE=1 SV=1	3	1	1	1	880	97.3	6.74	2.5	PIK3R5	High	1
FALSE	Master Protein	Q13526	Peptidyl-prolyl cis-trans isomerase NIMA-interacting 1 OS=Homo sapiens OX=9606 GN=PIN1 PE=1 SV=1	23	1	1	1	163	18.2	8.82	2.89	PIN1	High	1
FALSE	Master Protein	O14986	Phosphatidylinositol 4-phosphate 5-kinase type-1 beta OS=Homo sapiens OX=9606 GN=PIP5K1B PE=1 SV=2	6	1	1	1	540	61	6.86	3.1	PIP5K1B	High	1
FALSE	Master Protein	Q9BZ71	Membrane-associated phosphatidylinositol transfer protein 3 OS=Homo sapiens OX=9606 GN=PITPNM3 PE=1 SV=2	5	1	1	1	974	106.7	7.14	0	PITPNM3	High	1
FALSE	Master Protein	Q8NG27	E3 ubiquitin-protein ligase Praja-1 OS=Homo sapiens OX=9606 GN=PJA1 PE=1 SV=2	7	1	1	1	643	71	5.17	2.73	PJA1	High	1
FALSE	Master Protein	P98161	Polycystin-1 OS=Homo sapiens OX=9606 GN=PKD1 PE=1 SV=3	1	1	1	1	4303	462.2	6.73	2.6	PKD1	High	1
FALSE	Master Protein	P08F94	Fibrocystin OS=Homo sapiens OX=9606 GN=PKHD1 PE=1 SV=1	1	1	1	1	4074	446.4	6.57	3.28	PKHD1	High	1
FALSE	Master Protein	Q86WI1	Fibrocystin-L OS=Homo sapiens OX=9606 GN=PKHD1L1 PE=2 SV=2	1	1	1	1	4243	465.4	6.11	0	PKHD1L1	High	1
FALSE	Master Protein	Q16513	Serine/threonine-protein kinase N2 OS=Homo sapiens OX=9606 GN=PKN2 PE=1 SV=1	3	1	1	1	984	112	6.3	2.64	PKN2	High	1
FALSE	Master Protein	Q13835	Plakophilin-1 OS=Homo sapiens OX=9606 GN=PKP1 PE=1 SV=2	5	1	1	1	747	82.8	9.13	0	PKP1	High	1
FALSE	Master Protein	Q99959	Plakophilin-2 OS=Homo sapiens OX=9606 GN=PKP2 PE=1 SV=2	2	1	1	1	881	97.4	9.33	2.39	PKP2	High	1
FALSE	Master Protein	Q9UP65	Cytosolic phospholipase A2 gamma OS=Homo sapiens OX=9606 GN=PLA2G4C PE=1 SV=2	4	1	1	1	541	60.9	6.93	2.67	PLA2G4C	High	1
FALSE	Master Protein	P53816	Phospholipase A and acyltransferase 3 OS=Homo sapiens OX=9606 GN=PLAAT3 PE=1 SV=2	17	1	1	1	162	17.9	7.99	3.23	PLAAT3	High	1
FALSE	Master Protein	Q15147	1-phosphatidylinositol 4,5-bisphosphate phosphodiesterase beta-4 OS=Homo sapiens OX=9606 GN=PLCB4 PE=1 SV=3	2	1	1	1	1175	134.4	6.9	2.58	PLCB4	High	1
FALSE	Master Protein	P19174	1-phosphatidylinositol 4,5-bisphosphate phosphodiesterase gamma-1 OS=Homo sapiens OX=9606 GN=PLCG1 PE=1 SV=1	3	1	2	1	1290	148.4	6.05	3.61	PLCG1	High	1
FALSE	Master Protein	Q15111	Inactive phospholipase C-like protein 1 OS=Homo sapiens OX=9606 GN=PLCL1 PE=1 SV=3	3	1	1	1	1095	122.6	5.62	3.26	PLCL1	High	1
FALSE	Master Protein	Q15149	Plectin OS=Homo sapiens OX=9606 GN=PLEC PE=1 SV=3	1	2	2	2	4684	531.5	5.96	3.23	PLEC	High	1
FALSE	Master Protein	Q9H4M7	Pleckstrin homology domain-containing family A member 4 OS=Homo sapiens OX=9606 GN=PLEKHA4 PE=1 SV=2	3	1	1	1	779	85.3	10.56	2.99	PLEKHA4	High	1
FALSE	Master Protein	Q96CS7-5	Isoform 5 of Pleckstrin homology domain-containing family B member 2 OS=Homo sapiens OX=9606 GN=PLEKHB2	24	1	1	1	178	20.4	5.22	3.41	PLEKHB2	High	1
FALSE	Master Protein	Q9H7P9	Pleckstrin homology domain-containing family G member 2 OS=Homo sapiens OX=9606 GN=PLEKHG2 PE=1 SV=3	2	1	2	1	1386	147.9	5.86	4.23	PLEKHG2	High	1
FALSE	Master Protein	Q7Z736	Pleckstrin homology domain-containing family H member 3 OS=Homo sapiens OX=9606 GN=PLEKHH3 PE=1 SV=2	10	2	2	2	793	85.3	7.83	0	PLEKHH3	High	1
FALSE	Master Protein	Q494U1	Pleckstrin homology domain-containing family N member 1 OS=Homo sapiens OX=9606 GN=PLEKHN1 PE=1 SV=3	7	1	1	1	611	66.4	8.79	2.88	PLEKHN1	High	1
FALSE	Master Protein	P00747	Plasminogen OS=Homo sapiens OX=9606 GN=PLG PE=1 SV=2	2	1	1	1	810	90.5	7.24	2.59	PLG	High	1
FALSE	Master Protein	Q99541	Perilipin-2 OS=Homo sapiens OX=9606 GN=PLIN2 PE=1 SV=2	9	1	1	1	437	48	6.8	3.23	PLIN2	High	1
FALSE	Master Protein	O60664-4	Isoform 4 of Perilipin-3 OS=Homo sapiens OX=9606 GN=PLIN3	16	2	2	2	422	45.8	5.43	5.29	PLIN3	High	1
FALSE	Master Protein	O43688-2	Isoform 2 of Phospholipid phosphatase 2 OS=Homo sapiens OX=9606 GN=PLPP2	7	1	1	1	309	34.4	8.62	2.52	PLPP2	High	1
FALSE	Master Protein	Q8IY26	Polyisoprenoid diphosphate/phosphate phosphohydrolase PLPP6 OS=Homo sapiens OX=9606 GN=PLPP6 PE=1 SV=3	13	1	1	1	295	32.2	9.99	3.18	PLPP6	High	1
FALSE	Master Protein	Q9HCM2	Plexin-A4 OS=Homo sapiens OX=9606 GN=PLXNA4 PE=1 SV=4	1	1	1	1	1894	212.3	6.86	2.74	PLXNA4	High	1
FALSE	Master Protein	Q9Y4D7	Plexin-D1 OS=Homo sapiens OX=9606 GN=PLXND1 PE=1 SV=3	2	1	2	1	1925	211.9	7.15	5.63	PLXND1	High	1
FALSE	Master Protein	P29590	Protein PML OS=Homo sapiens OX=9606 GN=PML PE=1 SV=3	4	1	1	1	882	97.5	6.21	4.06	PML	High	1
FALSE	Master Protein	Q7Z6Z6	Patatin-like phospholipase domain-containing protein 5 OS=Homo sapiens OX=9606 GN=PNPLA5 PE=1 SV=1	5	1	1	1	429	47.9	6.77	2.71	PNPLA5	High	1
FALSE	Master Protein	Q8NA72-2	Isoform 2 of Centrosomal protein POC5 OS=Homo sapiens OX=9606 GN=POC5	17	2	2	2	399	44.2	7.93	5.35	POC5	High	1
FALSE	Master Protein	Q8WVV4-1	Isoform 1 of Protein POF1B OS=Homo sapiens OX=9606 GN=POF1B	4	1	1	1	595	68.7	6.35	2.66	POF1B	High	1
FALSE	Master Protein	Q9Y2G5-1	Isoform A of GDP-fucose protein O-fucosyltransferase 2 OS=Homo sapiens OX=9606 GN=POFUT2	8	1	1	1	424	48.9	6.76	3.19	POFUT2	High	1
FALSE	Master Protein	Q6UW63	Protein O-glucosyltransferase 2 OS=Homo sapiens OX=9606 GN=POGLUT2 PE=1 SV=1	8	1	3	1	502	58	7.71	7.41	POGLUT2	High	1
FALSE	Master Protein	Q07864	DNA polymerase epsilon catalytic subunit A OS=Homo sapiens OX=9606 GN=POLE PE=1 SV=5	1	1	1	1	2286	261.4	6.39	2.61	POLE	High	1
FALSE	Master Protein	Q7Z5Q5	DNA polymerase nu OS=Homo sapiens OX=9606 GN=POLN PE=1 SV=2	3	1	1	1	900	100.2	8.29	2.74	POLN	High	1
FALSE	Master Protein	O95602	DNA-directed RNA polymerase I subunit RPA1 OS=Homo sapiens OX=9606 GN=POLR1A PE=1 SV=2	1	1	1	1	1720	194.7	7.03	1.95	POLR1A	High	1
FALSE	Master Protein	Q9H9Y6	DNA-directed RNA polymerase I subunit RPA2 OS=Homo sapiens OX=9606 GN=POLR1B PE=1 SV=2	4	1	1	1	1135	128.1	7.83	0	POLR1B	High	1
FALSE	Master Protein	Q9GZS1-1	Isoform 1 of DNA-directed RNA polymerase I subunit RPA49 OS=Homo sapiens OX=9606 GN=POLR1E	9	1	1	1	481	53.9	8.56	3.96	POLR1E	High	1
FALSE	Master Protein	O15446	DNA-directed RNA polymerase I subunit RPA34 OS=Homo sapiens OX=9606 GN=POLR1G PE=1 SV=1	7	1	2	1	510	55	8.51	5.94	POLR1G	High	1
FALSE	Master Protein	Q6EEV4	DNA-directed RNA polymerase II subunit GRINL1A, isoforms 4/5 OS=Homo sapiens OX=9606 GN=POLR2M PE=1 SV=1	22	1	2	1	148	15.1	8.37	5.81	POLR2M	High	1
FALSE	Master Protein	O14802	DNA-directed RNA polymerase III subunit RPC1 OS=Homo sapiens OX=9606 GN=POLR3A PE=1 SV=2	3	1	1	1	1390	155.5	8.48	0	POLR3A	High	1
FALSE	Master Protein	P09086-2	Isoform 2 of POU domain, class 2, transcription factor 2 OS=Homo sapiens OX=9606 GN=POU2F2	11	1	1	1	467	49.8	8.43	0	POU2F2	High	1
FALSE	Master Protein	Q03052	POU domain, class 3, transcription factor 1 OS=Homo sapiens OX=9606 GN=POU3F1 PE=2 SV=3	9	1	1	1	451	45.5	7.74	2.99	POU3F1	High	1
FALSE	Master Protein	P20265	POU domain, class 3, transcription factor 2 OS=Homo sapiens OX=9606 GN=POU3F2 PE=1 SV=4	8	2	2	2	443	46.9	7.87	5.15	POU3F2	High	1
FALSE	Master Protein	P49335	POU domain, class 3, transcription factor 4 OS=Homo sapiens OX=9606 GN=POU3F4 PE=1 SV=2	10	1	1	1	361	39.4	7.52	4.39	POU3F4	High	1
FALSE	Master Protein	Q01860	POU domain, class 5, transcription factor 1 OS=Homo sapiens OX=9606 GN=POU5F1 PE=1 SV=1	9	1	1	1	360	38.5	5.94	2.8	POU5F1	High	1
FALSE	Master Protein	O75145	Liprin-alpha-3 OS=Homo sapiens OX=9606 GN=PPFIA3 PE=1 SV=3	2	1	2	1	1194	133.4	5.68	2.37	PPFIA3	High	1
FALSE	Master Protein	Q86W92-2	Isoform 2 of Liprin-beta-1 OS=Homo sapiens OX=9606 GN=PPFIBP1	6	2	2	2	1005	113.1	5.67	5.36	PPFIBP1	High	1
FALSE	Master Protein	F5H284	Peptidyl-prolyl cis-trans isomerase A-like 4D OS=Homo sapiens OX=9606 GN=PPIAL4D PE=3 SV=1	17	1	1	1	164	18.2	9.35	2.99	PPIAL4D	High	1
FALSE	Master Protein	Q08752	Peptidyl-prolyl cis-trans isomerase D OS=Homo sapiens OX=9606 GN=PPID PE=1 SV=3	6	1	1	1	370	40.7	7.21	2.55	PPID	High	1
FALSE	Master Protein	Q13356	RING-type E3 ubiquitin-protein ligase PPIL2 OS=Homo sapiens OX=9606 GN=PPIL2 PE=1 SV=1	6	1	1	1	520	58.8	8.78	2.81	PPIL2	High	1
FALSE	Master Protein	O60437	Periplakin OS=Homo sapiens OX=9606 GN=PPL PE=1 SV=4	1	1	1	1	1756	204.6	5.6	2.78	PPL	High	1
FALSE	Master Protein	Q96QC0	Serine/threonine-protein phosphatase 1 regulatory subunit 10 OS=Homo sapiens OX=9606 GN=PPP1R10 PE=1 SV=1	2	1	1	1	940	99	9.17	2.02	PPP1R10	High	1
FALSE	Master Protein	O60927	E3 ubiquitin-protein ligase PPP1R11 OS=Homo sapiens OX=9606 GN=PPP1R11 PE=1 SV=1	21	1	1	1	126	13.9	7.01	2.54	PPP1R11	High	1
FALSE	Master Protein	Q8WUF5	RelA-associated inhibitor OS=Homo sapiens OX=9606 GN=PPP1R13L PE=1 SV=4	2	1	1	1	828	89	6.81	1.96	PPP1R13L	High	1
FALSE	Master Protein	Q96C90	Protein phosphatase 1 regulatory subunit 14B OS=Homo sapiens OX=9606 GN=PPP1R14B PE=1 SV=3	35	2	2	2	147	15.9	4.86	9.61	PPP1R14B	High	1
FALSE	Master Protein	O75807-2	Isoform 2 of Protein phosphatase 1 regulatory subunit 15A OS=Homo sapiens OX=9606 GN=PPP1R15A	5	1	2	1	515	56.5	4.63	6.05	PPP1R15A	High	1
FALSE	Master Protein	Q96LQ0	Protein phosphatase 1 regulatory subunit 36 OS=Homo sapiens OX=9606 GN=PPP1R36 PE=1 SV=1	10	1	1	1	422	49.4	9.36	2.8	PPP1R36	High	1
FALSE	Master Protein	Q66LE6	Serine/threonine-protein phosphatase 2A 55 kDa regulatory subunit B delta isoform OS=Homo sapiens OX=9606 GN=PPP2R2D PE=1 SV=1	6	1	1	1	453	52	6.39	2.61	PPP2R2D	High	1
FALSE	Master Protein	P16298	Serine/threonine-protein phosphatase 2B catalytic subunit beta isoform OS=Homo sapiens OX=9606 GN=PPP3CB PE=1 SV=2	7	1	1	1	524	59	5.91	3.78	PPP3CB	High	1
FALSE	Master Protein	Q9UPN7	Serine/threonine-protein phosphatase 6 regulatory subunit 1 OS=Homo sapiens OX=9606 GN=PPP6R1 PE=1 SV=5	4	1	1	1	881	96.7	4.55	2.97	PPP6R1	High	1
FALSE	Master Protein	Q9H4Q3	PR domain zinc finger protein 13 OS=Homo sapiens OX=9606 GN=PRDM13 PE=2 SV=2	6	1	2	1	707	73.9	8.73	7.36	PRDM13	High	1
FALSE	Master Protein	Q9HAZ2	Histone-lysine N-methyltransferase PRDM16 OS=Homo sapiens OX=9606 GN=PRDM16 PE=1 SV=3	3	1	1	1	1276	140.2	6.21	0	PRDM16	High	1
FALSE	Master Protein	Q70Z35	Phosphatidylinositol 3,4,5-trisphosphate-dependent Rac exchanger 2 protein OS=Homo sapiens OX=9606 GN=PREX2 PE=1 SV=1	2	1	1	1	1606	182.5	7.44	3.48	PREX2	High	1
FALSE	Master Protein	P13861	cAMP-dependent protein kinase type II-alpha regulatory subunit OS=Homo sapiens OX=9606 GN=PRKAR2A PE=1 SV=2	5	1	1	1	404	45.5	5.07	2.56	PRKAR2A	High	1
FALSE	Master Protein	P78527	DNA-dependent protein kinase catalytic subunit OS=Homo sapiens OX=9606 GN=PRKDC PE=1 SV=3	1	2	2	2	4128	468.8	7.12	5.48	PRKDC	High	1
FALSE	Master Protein	P04156	Major prion protein OS=Homo sapiens OX=9606 GN=PRNP PE=1 SV=1	18	1	1	1	253	27.6	9	2.95	PRNP	High	1
FALSE	Master Protein	O43490	Prominin-1 OS=Homo sapiens OX=9606 GN=PROM1 PE=1 SV=1	4	1	3	1	865	97.1	7.27	9.4	PROM1	High	1
FALSE	Master Protein	Q2NL68	Proline and serine-rich protein 3 OS=Homo sapiens OX=9606 GN=PROSER3 PE=1 SV=1	8	1	1	1	480	51	7.14	2.46	PROSER3	High	1
FALSE	Master Protein	O94906	Pre-mRNA-processing factor 6 OS=Homo sapiens OX=9606 GN=PRPF6 PE=1 SV=1	4	1	3	1	941	106.9	8.25	9.86	PRPF6	High	1
FALSE	Master Protein	P11908	Ribose-phosphate pyrophosphokinase 2 OS=Homo sapiens OX=9606 GN=PRPS2 PE=1 SV=2	14	1	2	1	318	34.7	6.61	3.66	PRPS2	High	1
FALSE	Master Protein	Q9ULL5	Proline-rich protein 12 OS=Homo sapiens OX=9606 GN=PRR12 PE=1 SV=3	2	1	1	1	2036	210.9	7.87	2.75	PRR12	High	1
FALSE	Master Protein	Q5THK1	Protein PRR14L OS=Homo sapiens OX=9606 GN=PRR14L PE=1 SV=1	1	1	1	1	2151	237.2	6.33	2.64	PRR14L	High	1
FALSE	Master Protein	P85299-5	Isoform 5 of Proline-rich protein 5 OS=Homo sapiens OX=9606 GN=PRR5	7	1	1	1	411	45.1	7.01	4.08	PRR5	High	1
FALSE	Master Protein	P48634	Protein PRRC2A OS=Homo sapiens OX=9606 GN=PRRC2A PE=1 SV=3	1	1	1	1	2157	228.7	9.45	2.77	PRRC2A	High	1
FALSE	Master Protein	Q5JSZ5	Protein PRRC2B OS=Homo sapiens OX=9606 GN=PRRC2B PE=1 SV=2	2	1	1	1	2229	242.8	8.34	2.82	PRRC2B	High	1
FALSE	Master Protein	Q9Y520	Protein PRRC2C OS=Homo sapiens OX=9606 GN=PRRC2C PE=1 SV=4	1	1	2	1	2896	316.7	9.13	0	PRRC2C	High	1
FALSE	Master Protein	C9JH25	Proline-rich transmembrane protein 4 OS=Homo sapiens OX=9606 GN=PRRT4 PE=2 SV=1	5	1	2	1	899	92.7	6.67	6.65	PRRT4	High	1
FALSE	Master Protein	P56730	Neurotrypsin OS=Homo sapiens OX=9606 GN=PRSS12 PE=2 SV=2	3	1	1	1	875	97	8.03	2.34	PRSS12	High	1
FALSE	Master Protein	Q9BQR3	Serine protease 27 OS=Homo sapiens OX=9606 GN=PRSS27 PE=1 SV=1	24	2	2	2	290	31.9	8.13	2.71	PRSS27	High	1
FALSE	Master Protein	Q5K4E3-2	Isoform 2 of Polyserase-2 OS=Homo sapiens OX=9606 GN=PRSS36	5	1	1	1	752	80.8	5.5	3.23	PRSS36	High	1
FALSE	Master Protein	A1L453	Serine protease 38 OS=Homo sapiens OX=9606 GN=PRSS38 PE=2 SV=2	10	1	1	1	326	35.3	6.51	0	PRSS38	High	1
FALSE	Master Protein	Q7RTY3	Putative serine protease 45 OS=Homo sapiens OX=9606 GN=PRSS45P PE=5 SV=1	10	1	1	1	260	29.3	8.09	3.13	PRSS45P	High	1
FALSE	Master Protein	Q9UI38	Probable threonine protease PRSS50 OS=Homo sapiens OX=9606 GN=PRSS50 PE=1 SV=1	10	1	1	1	385	43.1	8.21	3.03	PRSS50	High	1
FALSE	Master Protein	Q2VWP7	Protogenin OS=Homo sapiens OX=9606 GN=PRTG PE=2 SV=1	3	1	1	1	1150	127	7.59	2.67	PRTG	High	1
FALSE	Master Protein	Q8WUY3	Protein prune homolog 2 OS=Homo sapiens OX=9606 GN=PRUNE2 PE=1 SV=3	1	1	1	1	3088	340.4	4.45	0	PRUNE2	High	1
FALSE	Master Protein	A5LHX3	Proteasome subunit beta type-11 OS=Homo sapiens OX=9606 GN=PSMB11 PE=1 SV=1	9	1	1	1	300	32.5	6.46	2.4	PSMB11	High	1
FALSE	Master Protein	P28070	Proteasome subunit beta type-4 OS=Homo sapiens OX=9606 GN=PSMB4 PE=1 SV=4	9	1	1	1	264	29.2	5.97	2.48	PSMB4	High	1
FALSE	Master Protein	O00487	26S proteasome non-ATPase regulatory subunit 14 OS=Homo sapiens OX=9606 GN=PSMD14 PE=1 SV=1	7	1	2	1	310	34.6	6.52	6.23	PSMD14	High	1
FALSE	Master Protein	Q13200	26S proteasome non-ATPase regulatory subunit 2 OS=Homo sapiens OX=9606 GN=PSMD2 PE=1 SV=3	4	1	2	1	908	100.1	5.2	11.07	PSMD2	High	1
FALSE	Master Protein	Q7Z6K3	Protein prenyltransferase alpha subunit repeat-containing protein 1 OS=Homo sapiens OX=9606 GN=PTAR1 PE=1 SV=2	9	1	5	1	402	46.4	6.99	14.65	PTAR1	High	1
FALSE	Master Protein	O95758	Polypyrimidine tract-binding protein 3 OS=Homo sapiens OX=9606 GN=PTBP3 PE=1 SV=2	6	1	1	1	552	59.7	9.04	3.46	PTBP3	High	1
FALSE	Master Protein	Q8N8N7	Prostaglandin reductase 2 OS=Homo sapiens OX=9606 GN=PTGR2 PE=1 SV=1	13	2	2	2	351	38.5	5.41	3.88	PTGR2	High	1
FALSE	Master Protein	Q03431	Parathyroid hormone/parathyroid hormone-related peptide receptor OS=Homo sapiens OX=9606 GN=PTH1R PE=1 SV=1	7	1	1	1	593	66.3	7.99	5.58	PTH1R	High	1
FALSE	Master Protein	Q05209	Tyrosine-protein phosphatase non-receptor type 12 OS=Homo sapiens OX=9606 GN=PTPN12 PE=1 SV=3	3	1	1	1	780	88.1	5.62	2.77	PTPN12	High	1
FALSE	Master Protein	P08575	Receptor-type tyrosine-protein phosphatase C OS=Homo sapiens OX=9606 GN=PTPRC PE=1 SV=3	3	1	1	1	1306	147.4	6.15	3.27	PTPRC	High	1
FALSE	Master Protein	P23468	Receptor-type tyrosine-protein phosphatase delta OS=Homo sapiens OX=9606 GN=PTPRD PE=1 SV=2	3	2	2	2	1912	214.6	6.57	6.24	PTPRD	High	1
FALSE	Master Protein	P10586	Receptor-type tyrosine-protein phosphatase F OS=Homo sapiens OX=9606 GN=PTPRF PE=1 SV=2	2	1	1	1	1907	212.7	6.3	3.07	PTPRF	High	1
FALSE	Master Protein	P23470	Receptor-type tyrosine-protein phosphatase gamma OS=Homo sapiens OX=9606 GN=PTPRG PE=1 SV=4	2	1	1	1	1445	161.9	6.42	2.47	PTPRG	High	1
FALSE	Master Protein	Q08623	Pseudouridine-5'-phosphatase OS=Homo sapiens OX=9606 GN=PUDP PE=1 SV=3	18	1	4	1	228	25.2	5.31	10.29	PUDP	High	1
FALSE	Master Protein	Q9UJV8	Purine-rich element-binding protein gamma OS=Homo sapiens OX=9606 GN=PURG PE=2 SV=1	13	1	1	1	347	39.5	9.55	0	PURG	High	1
FALSE	Master Protein	Q15269	Periodic tryptophan protein 2 homolog OS=Homo sapiens OX=9606 GN=PWP2 PE=1 SV=2	4	1	1	1	919	102.4	6.15	3.49	PWP2	High	1
FALSE	Master Protein	A1KZ92	Probable oxidoreductase PXDNL OS=Homo sapiens OX=9606 GN=PXDNL PE=1 SV=3	2	1	1	1	1463	163.6	7.43	2.6	PXDNL	High	1
FALSE	Master Protein	P49023	Paxillin OS=Homo sapiens OX=9606 GN=PXN PE=1 SV=3	4	1	1	1	591	64.5	6.19	2.67	PXN	High	1
FALSE	Master Protein	Q9BRQ0	Pygopus homolog 2 OS=Homo sapiens OX=9606 GN=PYGO2 PE=1 SV=2	6	1	1	1	406	41.2	7.28	2.4	PYGO2	High	1
FALSE	Master Protein	Q2KHR3	Glutamine and serine-rich protein 1 OS=Homo sapiens OX=9606 GN=QSER1 PE=1 SV=3	2	1	2	1	1735	189.9	7.08	5.83	QSER1	High	1
FALSE	Master Protein	Q6ZRP7	Sulfhydryl oxidase 2 OS=Homo sapiens OX=9606 GN=QSOX2 PE=1 SV=3	9	2	4	2	698	77.5	7.72	9.56	QSOX2	High	1
FALSE	Master Protein	Q9ULC3	Ras-related protein Rab-23 OS=Homo sapiens OX=9606 GN=RAB23 PE=1 SV=1	9	1	1	1	237	26.6	6.6	2.47	RAB23	High	1
FALSE	Master Protein	Q7Z6P3	Ras-related protein Rab-44 OS=Homo sapiens OX=9606 GN=RAB44 PE=1 SV=4	8	2	3	2	1021	110.8	5.08	7.6	RAB44	High	1
FALSE	Master Protein	Q15276	Rab GTPase-binding effector protein 1 OS=Homo sapiens OX=9606 GN=RABEP1 PE=1 SV=2	4	1	3	1	862	99.2	5.01	12.82	RABEP1	High	1
FALSE	Master Protein	Q9NS91	E3 ubiquitin-protein ligase RAD18 OS=Homo sapiens OX=9606 GN=RAD18 PE=1 SV=2	6	1	3	1	495	56.2	7.58	8.33	RAD18	High	1
FALSE	Master Protein	P54725	UV excision repair protein RAD23 homolog A OS=Homo sapiens OX=9606 GN=RAD23A PE=1 SV=1	12	1	1	1	363	39.6	4.58	4.98	RAD23A	High	1
FALSE	Master Protein	Q86X27	Ras-specific guanine nucleotide-releasing factor RalGPS2 OS=Homo sapiens OX=9606 GN=RALGPS2 PE=1 SV=1	6	1	1	1	583	65.1	8.73	3.46	RALGPS2	High	1
FALSE	Master Protein	Q8TEU7	Rap guanine nucleotide exchange factor 6 OS=Homo sapiens OX=9606 GN=RAPGEF6 PE=1 SV=2	3	2	2	2	1601	179.3	6.4	6.35	RAPGEF6	High	1
FALSE	Master Protein	Q15283	Ras GTPase-activating protein 2 OS=Homo sapiens OX=9606 GN=RASA2 PE=1 SV=3	4	1	1	1	850	96.6	7.2	3.47	RASA2	High	1
FALSE	Master Protein	Q8N9B8	Ras-GEF domain-containing family member 1A OS=Homo sapiens OX=9606 GN=RASGEF1A PE=2 SV=2	20	3	3	3	481	54.5	7.68	7.88	RASGEF1A	High	1
FALSE	Master Protein	Q6ZTQ3	Ras association domain-containing protein 6 OS=Homo sapiens OX=9606 GN=RASSF6 PE=1 SV=1	7	1	1	1	369	43.4	8.78	2.33	RASSF6	High	1
FALSE	Master Protein	Q8IY67	Ribonucleoprotein PTB-binding 1 OS=Homo sapiens OX=9606 GN=RAVER1 PE=1 SV=1	4	1	1	1	606	63.8	8.48	2.82	RAVER1	High	1
FALSE	Master Protein	Q9HCJ3	Ribonucleoprotein PTB-binding 2 OS=Homo sapiens OX=9606 GN=RAVER2 PE=1 SV=2	8	1	1	1	691	74.3	7.47	3.05	RAVER2	High	1
FALSE	Master Protein	O75884	Serine hydrolase RBBP9 OS=Homo sapiens OX=9606 GN=RBBP9 PE=1 SV=2	22	1	1	1	186	21	6.2	0	RBBP9	High	1
FALSE	Master Protein	Q8N0V3-2	Isoform 2 of Putative ribosome-binding factor A, mitochondrial OS=Homo sapiens OX=9606 GN=RBFA	17	1	1	1	242	27	10.04	3.21	RBFA	High	1
FALSE	Master Protein	Q9NWB1-4	Isoform 4 of RNA binding protein fox-1 homolog 1 OS=Homo sapiens OX=9606 GN=RBFOX1	8	1	1	1	392	42.1	7.68	2.31	RBFOX1	High	1
FALSE	Master Protein	A6NFN3	RNA binding protein fox-1 homolog 3 OS=Homo sapiens OX=9606 GN=RBFOX3 PE=2 SV=4	13	1	1	1	312	33.9	7.27	2.92	RBFOX3	High	1
FALSE	Master Protein	Q96PK6	RNA-binding protein 14 OS=Homo sapiens OX=9606 GN=RBM14 PE=1 SV=2	6	2	2	2	669	69.4	9.67	4.49	RBM14	High	1
FALSE	Master Protein	Q6ZP01	RNA-binding protein 44 OS=Homo sapiens OX=9606 GN=RBM44 PE=2 SV=4	3	1	3	1	1051	117.9	5.72	2.91	RBM44	High	1
FALSE	Master Protein	P82980	Retinol-binding protein 5 OS=Homo sapiens OX=9606 GN=RBP5 PE=1 SV=3	26	1	1	1	135	15.9	6.54	3.83	RBP5	High	1
FALSE	Master Protein	Q6JBY9	CapZ-interacting protein OS=Homo sapiens OX=9606 GN=RCSD1 PE=1 SV=1	11	1	1	1	416	44.5	5.4	4.23	RCSD1	High	1
FALSE	Master Protein	O94761	ATP-dependent DNA helicase Q4 OS=Homo sapiens OX=9606 GN=RECQL4 PE=1 SV=2	4	1	2	1	1208	133	8.09	5.69	RECQL4	High	1
FALSE	Master Protein	Q9P260	RAB11-binding protein RELCH OS=Homo sapiens OX=9606 GN=RELCH PE=1 SV=2	4	2	4	2	1216	134.5	5.45	13.22	RELCH	High	1
FALSE	Master Protein	Q96D71	RalBP1-associated Eps domain-containing protein 1 OS=Homo sapiens OX=9606 GN=REPS1 PE=1 SV=3	5	1	2	1	796	86.6	5.69	6.79	REPS1	High	1
FALSE	Master Protein	Q5W5W9	Regulated endocrine-specific protein 18 OS=Homo sapiens OX=9606 GN=RESP18 PE=2 SV=2	18	1	1	1	228	24.9	5.55	3.43	RESP18	High	1
FALSE	Master Protein	Q9UBZ9-2	Isoform 2 of DNA repair protein REV1 OS=Homo sapiens OX=9606 GN=REV1	3	1	1	1	1250	138.1	8.51	2.84	REV1	High	1
FALSE	Master Protein	Q96IC2	RNA exonuclease 5 OS=Homo sapiens OX=9606 GN=REXO5 PE=2 SV=1	3	1	2	1	774	86.8	8.32	5.57	REXO5	High	1
FALSE	Master Protein	Q14699	Raftlin OS=Homo sapiens OX=9606 GN=RFTN1 PE=1 SV=4	5	1	1	1	578	63.1	5.67	2.32	RFTN1	High	1
FALSE	Master Protein	O14593-3	Isoform 3 of DNA-binding protein RFXANK OS=Homo sapiens OX=9606 GN=RFXANK	18	1	3	1	238	25.6	4.41	3.16	RFXANK	High	1
FALSE	Master Protein	P0DJD0	RANBP2-like and GRIP domain-containing protein 1 OS=Homo sapiens OX=9606 GN=RGPD1 PE=2 SV=1	4	2	3	2	1748	196.5	6.14	8.52	RGPD1	High	1
FALSE	Master Protein	A5PLK6	Regulator of G-protein signaling protein-like OS=Homo sapiens OX=9606 GN=RGSL1 PE=2 SV=1	3	1	1	1	1076	125.6	9.01	3.27	RGSL1	High	1
FALSE	Master Protein	Q6PJF5	Inactive rhomboid protein 2 OS=Homo sapiens OX=9606 GN=RHBDF2 PE=1 SV=2	3	1	1	1	856	96.6	8.82	2.36	RHBDF2	High	1
FALSE	Master Protein	Q8N443	RIB43A-like with coiled-coils protein 1 OS=Homo sapiens OX=9606 GN=RIBC1 PE=1 SV=1	8	1	2	1	379	44	8.76	5.71	RIBC1	High	1
FALSE	Master Protein	Q4ADV7	Guanine nucleotide exchange factor subunit RIC1 OS=Homo sapiens OX=9606 GN=RIC1 PE=1 SV=2	3	1	1	1	1423	159.2	6.38	2.7	RIC1	High	1
FALSE	Master Protein	Q96NA2-2	Isoform 2 of Rab-interacting lysosomal protein OS=Homo sapiens OX=9606 GN=RILP	18	1	2	1	191	20.7	4.91	5.56	RILP	High	1
FALSE	Master Protein	Q5EBL4	RILP-like protein 1 OS=Homo sapiens OX=9606 GN=RILPL1 PE=1 SV=1	10	2	2	2	403	47.1	5.21	5.27	RILPL1	High	1
FALSE	Master Protein	A6NJZ7	RIMS-binding protein 3C OS=Homo sapiens OX=9606 GN=RIMBP3C PE=1 SV=3	2	1	3	1	1639	180.8	6.77	9.81	RIMBP3C	High	1
FALSE	Master Protein	Q86UR5	Regulating synaptic membrane exocytosis protein 1 OS=Homo sapiens OX=9606 GN=RIMS1 PE=1 SV=1	2	1	1	1	1692	189	9.66	3.05	RIMS1	High	1
FALSE	Master Protein	Q9UQ26-1	Isoform 1 of Regulating synaptic membrane exocytosis protein 2 OS=Homo sapiens OX=9606 GN=RIMS2	3	1	1	1	1188	135.2	8.98	0	RIMS2	High	1
FALSE	Master Protein	Q8WYP3	Ras and Rab interactor 2 OS=Homo sapiens OX=9606 GN=RIN2 PE=1 SV=1	3	1	1	1	895	100.1	6.58	2.45	RIN2	High	1
FALSE	Master Protein	Q8TB24	Ras and Rab interactor 3 OS=Homo sapiens OX=9606 GN=RIN3 PE=1 SV=4	3	1	1	1	985	107.8	6.61	0	RIN3	High	1
FALSE	Master Protein	O14730	Serine/threonine-protein kinase RIO3 OS=Homo sapiens OX=9606 GN=RIOK3 PE=1 SV=2	9	1	2	1	519	59.1	5.76	3.8	RIOK3	High	1
FALSE	Master Protein	Q6ZS17	Rho family-interacting cell polarization regulator 1 OS=Homo sapiens OX=9606 GN=RIPOR1 PE=1 SV=1	3	1	2	1	1223	132.2	6.28	5.43	RIPOR1	High	1
FALSE	Master Protein	Q99578	GTP-binding protein Rit2 OS=Homo sapiens OX=9606 GN=RIT2 PE=1 SV=1	13	2	2	2	217	24.7	6.55	5.16	RIT2	High	1
FALSE	Master Protein	Q13129	Zinc finger protein Rlf OS=Homo sapiens OX=9606 GN=RLF PE=1 SV=2	4	2	2	2	1914	217.8	6.77	2.94	RLF	High	1
FALSE	Master Protein	P10153	Non-secretory ribonuclease OS=Homo sapiens OX=9606 GN=RNASE2 PE=1 SV=2	11	1	1	1	161	18.3	8.73	2.58	RNASE2	High	1
FALSE	Master Protein	P12724	Eosinophil cationic protein OS=Homo sapiens OX=9606 GN=RNASE3 PE=1 SV=2	28	3	3	3	160	18.4	10.02	10.76	RNASE3	High	1
FALSE	Master Protein	Q05823	2-5A-dependent ribonuclease OS=Homo sapiens OX=9606 GN=RNASEL PE=1 SV=2	8	2	2	2	741	83.5	6.65	5.92	RNASEL	High	1
FALSE	Master Protein	O15541	E3 ubiquitin-protein ligase RNF113A OS=Homo sapiens OX=9606 GN=RNF113A PE=1 SV=1	5	1	1	1	343	38.8	5.69	2	RNF113A	High	1
FALSE	Master Protein	Q96PX1	E3 ubiquitin ligase RNF157 OS=Homo sapiens OX=9606 GN=RNF157 PE=1 SV=3	4	1	1	1	679	73.5	4.7	3.09	RNF157	High	1
FALSE	Master Protein	Q9BXT8	RING finger protein 17 OS=Homo sapiens OX=9606 GN=RNF17 PE=1 SV=3	2	2	2	2	1623	184.5	5.4	5.78	RNF17	High	1
FALSE	Master Protein	Q8N4F7	RING finger protein 175 OS=Homo sapiens OX=9606 GN=RNF175 PE=1 SV=2	7	1	1	1	328	38.2	8.85	2.44	RNF175	High	1
FALSE	Master Protein	Q6ZMZ0	E3 ubiquitin-protein ligase RNF19B OS=Homo sapiens OX=9606 GN=RNF19B PE=1 SV=2	4	1	1	1	732	77.9	6.19	2.9	RNF19B	High	1
FALSE	Master Protein	Q99496	E3 ubiquitin-protein ligase RING2 OS=Homo sapiens OX=9606 GN=RNF2 PE=1 SV=1	12	1	1	1	336	37.6	6.84	3.94	RNF2	High	1
FALSE	Master Protein	Q6ZRF8-2	Isoform 2 of RING finger protein 207 OS=Homo sapiens OX=9606 GN=RNF207	14	1	2	1	244	25.9	7.34	5.22	RNF207	High	1
FALSE	Master Protein	Q63HN8	E3 ubiquitin-protein ligase RNF213 OS=Homo sapiens OX=9606 GN=RNF213 PE=1 SV=3	2	3	3	3	5207	591	6.48	8.25	RNF213	High	1
FALSE	Master Protein	A6NIN4	RING finger protein 227 OS=Homo sapiens OX=9606 GN=RNF227 PE=2 SV=4	16	1	1	1	190	21	8.85	3.16	RNF227	High	1
FALSE	Master Protein	Q96BH1	E3 ubiquitin-protein ligase RNF25 OS=Homo sapiens OX=9606 GN=RNF25 PE=1 SV=1	7	1	1	1	459	51.2	6.54	2.33	RNF25	High	1
FALSE	Master Protein	Q9H0A6	RING finger protein 32 OS=Homo sapiens OX=9606 GN=RNF32 PE=1 SV=1	11	1	1	1	362	41.5	8.88	2.72	RNF32	High	1
FALSE	Master Protein	Q9H0F5	E3 ubiquitin-protein ligase RNF38 OS=Homo sapiens OX=9606 GN=RNF38 PE=1 SV=4	9	1	1	1	515	57.6	7.74	2.89	RNF38	High	1
FALSE	Master Protein	Q68DV7	E3 ubiquitin-protein ligase RNF43 OS=Homo sapiens OX=9606 GN=RNF43 PE=1 SV=1	4	1	1	1	783	85.7	7.85	2.44	RNF43	High	1
FALSE	Master Protein	Q96EX2	RING finger and transmembrane domain-containing protein 2 OS=Homo sapiens OX=9606 GN=RNFT2 PE=2 SV=2	10	1	1	1	444	48.9	7.84	2.8	RNFT2	High	1
FALSE	Master Protein	Q9HCK4-3	Isoform 3 of Roundabout homolog 2 OS=Homo sapiens OX=9606 GN=ROBO2	9	4	4	4	1394	153	6.67	5.55	ROBO2	High	1
FALSE	Master Protein	O75116	Rho-associated protein kinase 2 OS=Homo sapiens OX=9606 GN=ROCK2 PE=1 SV=4	2	1	1	1	1388	160.8	6.02	2.39	ROCK2	High	1
FALSE	Master Protein	Q8IWN7	Retinitis pigmentosa 1-like 1 protein OS=Homo sapiens OX=9606 GN=RP1L1 PE=1 SV=5	1	1	1	1	2400	252.1	4.45	2.8	RP1L1	High	1
FALSE	Master Protein	P27694	Replication protein A 70 kDa DNA-binding subunit OS=Homo sapiens OX=9606 GN=RPA1 PE=1 SV=2	7	1	1	1	616	68.1	7.21	3.4	RPA1	High	1
FALSE	Master Protein	Q96AT9	Ribulose-phosphate 3-epimerase OS=Homo sapiens OX=9606 GN=RPE PE=1 SV=1	19	1	3	1	228	24.9	5.58	8.06	RPE	High	1
FALSE	Master Protein	Q68CZ1	Protein fantom OS=Homo sapiens OX=9606 GN=RPGRIP1L PE=1 SV=2	3	1	1	1	1315	151.1	5.35	2.93	RPGRIP1L	High	1
FALSE	Master Protein	Q8N5L8	Ribonuclease P protein subunit p25-like protein OS=Homo sapiens OX=9606 GN=RPP25L PE=1 SV=1	18	1	2	1	163	17.6	10.3	6.27	RPP25L	High	1
FALSE	Master Protein	Q9UBS0	Ribosomal protein S6 kinase beta-2 OS=Homo sapiens OX=9606 GN=RPS6KB2 PE=1 SV=2	12	2	2	2	482	53.4	7.34	6.26	RPS6KB2	High	1
FALSE	Master Protein	Q5VZM2	Ras-related GTP-binding protein B OS=Homo sapiens OX=9606 GN=RRAGB PE=1 SV=1	7	1	1	1	374	43.2	6.21	3.04	RRAGB	High	1
FALSE	Master Protein	Q92766	Ras-responsive element-binding protein 1 OS=Homo sapiens OX=9606 GN=RREB1 PE=1 SV=3	4	2	2	2	1687	181.3	6.98	3.05	RREB1	High	1
FALSE	Master Protein	B2RC85	Radial spoke head 10 homolog B2 OS=Homo sapiens OX=9606 GN=RSPH10B2 PE=2 SV=2	4	1	1	1	870	100.5	7.49	3.45	RSPH10B2	High	1
FALSE	Master Protein	Q9Y3I0	RNA-splicing ligase RtcB homolog OS=Homo sapiens OX=9606 GN=RTCB PE=1 SV=1	6	1	1	1	505	55.2	7.23	2.71	RTCB	High	1
FALSE	Master Protein	Q8NET4	Retrotransposon Gag-like protein 9 OS=Homo sapiens OX=9606 GN=RTL9 PE=1 SV=1	2	1	2	1	1388	144.2	6.16	2.64	RTL9	High	1
FALSE	Master Protein	Q16799	Reticulon-1 OS=Homo sapiens OX=9606 GN=RTN1 PE=1 SV=1	5	1	1	1	776	83.6	4.69	4.12	RTN1	High	1
FALSE	Master Protein	Q92622	Run domain Beclin-1-interacting and cysteine-rich domain-containing protein OS=Homo sapiens OX=9606 GN=RUBCN PE=1 SV=4	7	3	4	3	972	108.6	6.25	8.88	RUBCN	High	1
FALSE	Master Protein	Q6ZNE9	RUN and FYVE domain-containing protein 4 OS=Homo sapiens OX=9606 GN=RUFY4 PE=1 SV=2	13	2	2	2	571	64.3	6.83	3.62	RUFY4	High	1
FALSE	Master Protein	Q06455	Protein CBFA2T1 OS=Homo sapiens OX=9606 GN=RUNX1T1 PE=1 SV=2	8	1	1	1	604	67.5	7.94	5.21	RUNX1T1	High	1
FALSE	Master Protein	Q13761	Runt-related transcription factor 3 OS=Homo sapiens OX=9606 GN=RUNX3 PE=1 SV=2	22	2	4	2	415	44.3	9.47	13.79	RUNX3	High	1
FALSE	Master Protein	Q8N2Y8	AP-4 complex accessory subunit RUSC2 OS=Homo sapiens OX=9606 GN=RUSC2 PE=1 SV=3	2	1	1	1	1516	161.1	6.62	2.5	RUSC2	High	1
FALSE	Master Protein	Q8TDU9	Relaxin-3 receptor 2 OS=Homo sapiens OX=9606 GN=RXFP4 PE=1 SV=1	9	1	1	1	374	41.1	10.29	2.81	RXFP4	High	1
FALSE	Master Protein	Q92736	Ryanodine receptor 2 OS=Homo sapiens OX=9606 GN=RYR2 PE=1 SV=3	1	2	2	2	4967	564.2	6.07	5.97	RYR2	High	1
FALSE	Master Protein	Q15413	Ryanodine receptor 3 OS=Homo sapiens OX=9606 GN=RYR3 PE=1 SV=3	2	4	12	4	4870	551.7	5.68	43.4	RYR3	High	1
FALSE	Master Protein	P06702	Protein S100-A9 OS=Homo sapiens OX=9606 GN=S100A9 PE=1 SV=1	56	5	8	5	114	13.2	6.13	30.88	S100A9	High	1
FALSE	Master Protein	Q14151	Scaffold attachment factor B2 OS=Homo sapiens OX=9606 GN=SAFB2 PE=1 SV=1	4	1	1	1	953	107.4	6.16	3.46	SAFB2	High	1
FALSE	Master Protein	Q9NXZ1	Sarcoma antigen 1 OS=Homo sapiens OX=9606 GN=SAGE1 PE=1 SV=2	12	3	3	3	904	99.2	6.48	9.07	SAGE1	High	1
FALSE	Master Protein	Q6SPF0	Sterile alpha motif domain-containing protein 1 OS=Homo sapiens OX=9606 GN=SAMD1 PE=1 SV=1	8	1	1	1	538	56	7.58	2.61	SAMD1	High	1
FALSE	Master Protein	Q8IZD0	Sterile alpha motif domain-containing protein 14 OS=Homo sapiens OX=9606 GN=SAMD14 PE=2 SV=2	8	1	1	1	417	45	9.35	2.98	SAMD14	High	1
FALSE	Master Protein	Q5PRF9	Protein Smaug homolog 2 OS=Homo sapiens OX=9606 GN=SAMD4B PE=1 SV=1	6	1	1	1	694	75.4	6.83	3.35	SAMD4B	High	1
FALSE	Master Protein	Q6NSI8	SANT and BTB domain regulator of class switch recombination OS=Homo sapiens OX=9606 GN=SANBR PE=2 SV=2	2	1	1	1	718	82	6.9	1.97	SANBR	High	1
FALSE	Master Protein	Q15020	Squamous cell carcinoma antigen recognized by T-cells 3 OS=Homo sapiens OX=9606 GN=SART3 PE=1 SV=1	3	1	1	1	963	109.9	5.57	2.63	SART3	High	1
FALSE	Master Protein	Q86VE3	Spermidine/spermine N(1)-acetyltransferase-like protein 1 OS=Homo sapiens OX=9606 GN=SATL1 PE=2 SV=4	8	2	2	2	695	75.8	5.31	5.53	SATL1	High	1
FALSE	Master Protein	Q9Y2G9	Protein strawberry notch homolog 2 OS=Homo sapiens OX=9606 GN=SBNO2 PE=2 SV=3	4	2	2	2	1366	150.2	6.52	5.67	SBNO2	High	1
FALSE	Master Protein	Q9H7N4	Splicing factor, arginine/serine-rich 19 OS=Homo sapiens OX=9606 GN=SCAF1 PE=1 SV=3	3	1	1	1	1312	139.2	9.25	3.31	SCAF1	High	1
FALSE	Master Protein	O15126	Secretory carrier-associated membrane protein 1 OS=Homo sapiens OX=9606 GN=SCAMP1 PE=1 SV=2	13	2	2	2	338	37.9	7.42	7.73	SCAMP1	High	1
FALSE	Master Protein	Q6AZY7	Scavenger receptor class A member 3 OS=Homo sapiens OX=9606 GN=SCARA3 PE=1 SV=1	5	1	1	1	606	65.1	6.54	3.68	SCARA3	High	1
FALSE	Master Protein	Q8WTV0-5	Isoform 5 of Scavenger receptor class B member 1 OS=Homo sapiens OX=9606 GN=SCARB1	8	1	1	1	506	56.1	7.05	2.82	SCARB1	High	1
FALSE	Master Protein	Q8NBX0	Saccharopine dehydrogenase-like oxidoreductase OS=Homo sapiens OX=9606 GN=SCCPDH PE=1 SV=1	9	1	1	1	429	47.1	9.14	0	SCCPDH	High	1
FALSE	Master Protein	Q9Y6U3	Scinderin OS=Homo sapiens OX=9606 GN=SCIN PE=1 SV=4	6	1	2	1	715	80.4	5.71	3.75	SCIN	High	1
FALSE	Master Protein	P35498	Sodium channel protein type 1 subunit alpha OS=Homo sapiens OX=9606 GN=SCN1A PE=1 SV=2	1	1	1	1	2009	228.8	5.81	2.49	SCN1A	High	1
FALSE	Master Protein	P37088	Amiloride-sensitive sodium channel subunit alpha OS=Homo sapiens OX=9606 GN=SCNN1A PE=1 SV=1	10	2	2	2	669	75.7	7.52	7.41	SCNN1A	High	1
FALSE	Master Protein	P51168	Amiloride-sensitive sodium channel subunit beta OS=Homo sapiens OX=9606 GN=SCNN1B PE=1 SV=2	5	1	1	1	640	72.6	6.3	2.92	SCNN1B	High	1
FALSE	Master Protein	P51172	Amiloride-sensitive sodium channel subunit delta OS=Homo sapiens OX=9606 GN=SCNN1D PE=1 SV=3	6	2	2	2	802	87.8	8.48	3.52	SCNN1D	High	1
FALSE	Master Protein	Q0VDG4	Secernin-3 OS=Homo sapiens OX=9606 GN=SCRN3 PE=1 SV=1	10	1	2	1	424	48.5	5.55	0	SCRN3	High	1
FALSE	Master Protein	Q9UDX4	SEC14-like protein 3 OS=Homo sapiens OX=9606 GN=SEC14L3 PE=1 SV=1	9	1	1	1	400	46	6.11	2.82	SEC14L3	High	1
FALSE	Master Protein	O15027	Protein transport protein Sec16A OS=Homo sapiens OX=9606 GN=SEC16A PE=1 SV=4	1	1	3	1	2357	251.7	5.8	8.1	SEC16A	High	1
FALSE	Master Protein	Q9Y6Y8	SEC23-interacting protein OS=Homo sapiens OX=9606 GN=SEC23IP PE=1 SV=1	4	1	1	1	1000	111	5.54	2.87	SEC23IP	High	1
FALSE	Master Protein	Q96EE3	Nucleoporin SEH1 OS=Homo sapiens OX=9606 GN=SEH1L PE=1 SV=3	20	2	2	2	360	39.6	8.09	6.36	SEH1L	High	1
FALSE	Master Protein	Q9UBV2	Protein sel-1 homolog 1 OS=Homo sapiens OX=9606 GN=SEL1L PE=1 SV=3	4	1	1	1	794	88.7	5.39	2.7	SEL1L	High	1
FALSE	Master Protein	Q5TEA6	Protein sel-1 homolog 2 OS=Homo sapiens OX=9606 GN=SEL1L2 PE=2 SV=2	6	1	1	1	688	77.9	9.23	3.37	SEL1L2	High	1
FALSE	Master Protein	Q68CR1	Protein sel-1 homolog 3 OS=Homo sapiens OX=9606 GN=SEL1L3 PE=1 SV=2	2	1	1	1	1132	128.5	7.28	2.7	SEL1L3	High	1
FALSE	Master Protein	Q8WWX9	Selenoprotein M OS=Homo sapiens OX=9606 GN=SELENOM PE=1 SV=3	19	1	1	1	145	16.2	5.54	3	SELENOM	High	1
FALSE	Master Protein	Q9BVL4	Protein adenylyltransferase SelO, mitochondrial OS=Homo sapiens OX=9606 GN=SELENOO PE=1 SV=3	5	1	1	1	669	73.4	5.97	2.93	SELENOO	High	1
FALSE	Master Protein	Q14563	Semaphorin-3A OS=Homo sapiens OX=9606 GN=SEMA3A PE=1 SV=1	4	1	1	1	771	88.8	7.42	2.34	SEMA3A	High	1
FALSE	Master Protein	Q13275	Semaphorin-3F OS=Homo sapiens OX=9606 GN=SEMA3F PE=2 SV=2	5	1	1	1	785	88.3	8.27	3	SEMA3F	High	1
FALSE	Master Protein	Q8NFY4	Semaphorin-6D OS=Homo sapiens OX=9606 GN=SEMA6D PE=1 SV=1	3	1	1	1	1073	119.8	8.51	2.55	SEMA6D	High	1
FALSE	Master Protein	Q02383	Semenogelin-2 OS=Homo sapiens OX=9606 GN=SEMG2 PE=1 SV=1	4	1	1	1	582	65.4	9.07	3.04	SEMG2	High	1
FALSE	Master Protein	Q99719-2	Isoform 2 of Septin-5 OS=Homo sapiens OX=9606 GN=SEPTIN5	9	1	1	1	346	39.3	7.2	2.65	SEPTIN5	High	1
FALSE	Master Protein	Q8NC51	Plasminogen activator inhibitor 1 RNA-binding protein OS=Homo sapiens OX=9606 GN=SERBP1 PE=1 SV=2	7	1	1	1	408	44.9	8.65	2.61	SERBP1	High	1
FALSE	Master Protein	P01011	Alpha-1-antichymotrypsin OS=Homo sapiens OX=9606 GN=SERPINA3 PE=1 SV=2	2	1	1	1	423	47.6	5.52	2.24	SERPINA3	High	1
FALSE	Master Protein	P36955	Pigment epithelium-derived factor OS=Homo sapiens OX=9606 GN=SERPINF1 PE=1 SV=4	4	1	1	1	418	46.3	6.38	2.75	SERPINF1	High	1
FALSE	Master Protein	P08697	Alpha-2-antiplasmin OS=Homo sapiens OX=9606 GN=SERPINF2 PE=1 SV=3	6	2	2	2	491	54.5	6.29	4.55	SERPINF2	High	1
FALSE	Master Protein	Q9UPS6	Histone-lysine N-methyltransferase SETD1B OS=Homo sapiens OX=9606 GN=SETD1B PE=1 SV=3	4	2	2	2	1966	212.7	4.96	2.84	SETD1B	High	1
FALSE	Master Protein	Q9BYW2	Histone-lysine N-methyltransferase SETD2 OS=Homo sapiens OX=9606 GN=SETD2 PE=1 SV=3	2	1	1	1	2564	287.4	6.14	3.87	SETD2	High	1
FALSE	Master Protein	Q9C0A6	Histone-lysine N-methyltransferase SETD5 OS=Homo sapiens OX=9606 GN=SETD5 PE=1 SV=2	2	1	1	1	1442	157.4	8.46	2.37	SETD5	High	1
FALSE	Master Protein	Q15047	Histone-lysine N-methyltransferase SETDB1 OS=Homo sapiens OX=9606 GN=SETDB1 PE=1 SV=1	3	1	1	1	1291	143.1	6.02	0	SETDB1	High	1
FALSE	Master Protein	O75533	Splicing factor 3B subunit 1 OS=Homo sapiens OX=9606 GN=SF3B1 PE=1 SV=3	5	2	3	2	1304	145.7	7.09	8.99	SF3B1	High	1
FALSE	Master Protein	P23246	Splicing factor, proline- and glutamine-rich OS=Homo sapiens OX=9606 GN=SFPQ PE=1 SV=2	8	2	2	2	707	76.1	9.44	5.52	SFPQ	High	1
FALSE	Master Protein	P35247	Pulmonary surfactant-associated protein D OS=Homo sapiens OX=9606 GN=SFTPD PE=1 SV=3	8	2	3	2	375	37.7	6.6	7.37	SFTPD	High	1
FALSE	Master Protein	Q2NKQ1	Small G protein signaling modulator 1 OS=Homo sapiens OX=9606 GN=SGSM1 PE=1 SV=2	3	1	1	1	1148	129.6	5.69	2.66	SGSM1	High	1
FALSE	Master Protein	Q9NRF2	SH2B adapter protein 1 OS=Homo sapiens OX=9606 GN=SH2B1 PE=1 SV=3	17	4	7	4	756	79.3	5.38	22.72	SH2B1	High	1
FALSE	Master Protein	Q5TCZ1	SH3 and PX domain-containing protein 2A OS=Homo sapiens OX=9606 GN=SH3PXD2A PE=1 SV=1	2	1	1	1	1133	125.2	8.9	2.31	SH3PXD2A	High	1
FALSE	Master Protein	Q9Y566	SH3 and multiple ankyrin repeat domains protein 1 OS=Homo sapiens OX=9606 GN=SHANK1 PE=1 SV=2	3	2	3	2	2161	224.8	8.15	7.48	SHANK1	High	1
FALSE	Master Protein	P29353-3	Isoform p46Shc of SHC-transforming protein 1 OS=Homo sapiens OX=9606 GN=SHC1	7	1	1	1	428	46.6	6.54	2.34	SHC1	High	1
FALSE	Master Protein	Q7M4L6	SH2 domain-containing adapter protein F OS=Homo sapiens OX=9606 GN=SHF PE=1 SV=2	8	1	1	1	423	46.7	6.42	2.72	SHF	High	1
FALSE	Master Protein	Q6UWI4	Protein shisa-2 homolog OS=Homo sapiens OX=9606 GN=SHISA2 PE=1 SV=1	7	1	1	1	295	31.4	7.68	2.24	SHISA2	High	1
FALSE	Master Protein	Q8TF72	Protein Shroom3 OS=Homo sapiens OX=9606 GN=SHROOM3 PE=1 SV=2	2	1	1	1	1996	216.7	7.8	2.51	SHROOM3	High	1
FALSE	Master Protein	Q9ULL8	Protein Shroom4 OS=Homo sapiens OX=9606 GN=SHROOM4 PE=1 SV=3	2	1	1	1	1493	164.8	6.65	3.42	SHROOM4	High	1
FALSE	Master Protein	Q6IA17	Single Ig IL-1-related receptor OS=Homo sapiens OX=9606 GN=SIGIRR PE=1 SV=3	8	1	5	1	410	45.7	6.46	13.17	SIGIRR	High	1
FALSE	Master Protein	Q9BZZ2	Sialoadhesin OS=Homo sapiens OX=9606 GN=SIGLEC1 PE=1 SV=2	2	1	1	1	1709	182.5	6.62	3.02	SIGLEC1	High	1
FALSE	Master Protein	O15389	Sialic acid-binding Ig-like lectin 5 OS=Homo sapiens OX=9606 GN=SIGLEC5 PE=1 SV=1	7	1	2	1	551	60.7	7.27	2.8	SIGLEC5	High	1
FALSE	Master Protein	Q9Y2K2	Serine/threonine-protein kinase SIK3 OS=Homo sapiens OX=9606 GN=SIK3 PE=1 SV=4	4	2	4	2	1321	144.8	6.79	9.02	SIK3	High	1
FALSE	Master Protein	O60292	Signal-induced proliferation-associated 1-like protein 3 OS=Homo sapiens OX=9606 GN=SIPA1L3 PE=1 SV=3	3	2	2	2	1781	194.5	8.32	6.15	SIPA1L3	High	1
FALSE	Master Protein	P78324	Tyrosine-protein phosphatase non-receptor type substrate 1 OS=Homo sapiens OX=9606 GN=SIRPA PE=1 SV=2	8	1	2	1	504	54.9	6.98	6.15	SIRPA	High	1
FALSE	Master Protein	Q96EB6	NAD-dependent protein deacetylase sirtuin-1 OS=Homo sapiens OX=9606 GN=SIRT1 PE=1 SV=2	5	1	1	1	747	81.6	4.67	3.21	SIRT1	High	1
FALSE	Master Protein	O15304-2	Isoform 2 of Apoptosis regulatory protein Siva OS=Homo sapiens OX=9606 GN=SIVA1	29	1	1	1	110	11.8	7.27	2.87	SIVA1	High	1
FALSE	Master Protein	Q8N1H7	Protein SIX6OS1 OS=Homo sapiens OX=9606 GN=SIX6OS1 PE=1 SV=2	4	1	1	1	587	68.1	5.54	2.35	SIX6OS1	High	1
FALSE	Master Protein	P12755	Ski oncogene OS=Homo sapiens OX=9606 GN=SKI PE=1 SV=1	6	1	1	1	728	80	7.62	2.99	SKI	High	1
FALSE	Master Protein	Q9P270	SLAIN motif-containing protein 2 OS=Homo sapiens OX=9606 GN=SLAIN2 PE=1 SV=2	5	1	1	1	581	62.5	9.45	2.5	SLAIN2	High	1
FALSE	Master Protein	Q9NQ25-4	Isoform 4 of SLAM family member 7 OS=Homo sapiens OX=9606 GN=SLAMF7	22	1	2	1	165	17.9	9.16	6.09	SLAMF7	High	1
FALSE	Master Protein	Q9H2X9	Solute carrier family 12 member 5 OS=Homo sapiens OX=9606 GN=SLC12A5 PE=1 SV=3	6	2	3	2	1139	126.1	6.73	5.58	SLC12A5	High	1
FALSE	Master Protein	Q8TF71	Monocarboxylate transporter 10 OS=Homo sapiens OX=9606 GN=SLC16A10 PE=1 SV=1	9	1	1	1	515	55.5	7.69	0	SLC16A10	High	1
FALSE	Master Protein	Q08357	Sodium-dependent phosphate transporter 2 OS=Homo sapiens OX=9606 GN=SLC20A2 PE=1 SV=1	8	3	3	3	652	70.3	6.54	9.6	SLC20A2	High	1
FALSE	Master Protein	A1A5C7	Solute carrier family 22 member 23 OS=Homo sapiens OX=9606 GN=SLC22A23 PE=1 SV=2	4	1	1	1	686	73.7	7.74	2.45	SLC22A23	High	1
FALSE	Master Protein	P16260	Solute carrier family 25 member 16 OS=Homo sapiens OX=9606 GN=SLC25A16 PE=1 SV=3	9	1	2	1	332	36.2	9.85	2.98	SLC25A16	High	1
FALSE	Master Protein	Q9BXI2	Mitochondrial ornithine transporter 2 OS=Homo sapiens OX=9606 GN=SLC25A2 PE=1 SV=3	13	1	1	1	301	32.6	9.09	2.67	SLC25A2	High	1
FALSE	Master Protein	Q8N8R3	Mitochondrial basic amino acids transporter OS=Homo sapiens OX=9606 GN=SLC25A29 PE=1 SV=2	11	1	1	1	303	32	8.75	3.04	SLC25A29	High	1
FALSE	Master Protein	Q9BXS9	Solute carrier family 26 member 6 OS=Homo sapiens OX=9606 GN=SLC26A6 PE=1 SV=1	5	1	2	1	759	82.9	8.37	6.22	SLC26A6	High	1
FALSE	Master Protein	Q6P1M0	Long-chain fatty acid transport protein 4 OS=Homo sapiens OX=9606 GN=SLC27A4 PE=1 SV=1	5	1	1	1	643	72	8.47	2.48	SLC27A4	High	1
FALSE	Master Protein	Q7RTT9	Equilibrative nucleoside transporter 4 OS=Homo sapiens OX=9606 GN=SLC29A4 PE=1 SV=1	9	1	1	1	530	58	7.72	3.01	SLC29A4	High	1
FALSE	Master Protein	Q9BYW1-2	Isoform 2 of Solute carrier family 2, facilitated glucose transporter member 11 OS=Homo sapiens OX=9606 GN=SLC2A11	21	2	3	2	242	25	9.6	10.79	SLC2A11	High	1
FALSE	Master Protein	Q8TAD4	Proton-coupled zinc antiporter SLC30A5 OS=Homo sapiens OX=9606 GN=SLC30A5 PE=1 SV=1	4	1	2	1	765	84	7.31	3.63	SLC30A5	High	1
FALSE	Master Protein	P78381	UDP-galactose translocator OS=Homo sapiens OX=9606 GN=SLC35A2 PE=1 SV=1	16	2	2	2	396	41.3	9.96	5.37	SLC35A2	High	1
FALSE	Master Protein	Q96K37	Solute carrier family 35 member E1 OS=Homo sapiens OX=9606 GN=SLC35E1 PE=1 SV=2	6	1	1	1	410	44.7	9.79	2.48	SLC35E1	High	1
FALSE	Master Protein	Q5T1Q4	Solute carrier family 35 member F1 OS=Homo sapiens OX=9606 GN=SLC35F1 PE=1 SV=2	11	1	1	1	408	45.3	7.43	0	SLC35F1	High	1
FALSE	Master Protein	Q2M3R5	Solute carrier family 35 member G1 OS=Homo sapiens OX=9606 GN=SLC35G1 PE=1 SV=1	12	2	2	2	365	39.8	8.15	6.83	SLC35G1	High	1
FALSE	Master Protein	Q96QD8	Sodium-coupled neutral amino acid symporter 2 OS=Homo sapiens OX=9606 GN=SLC38A2 PE=1 SV=2	3	1	1	1	506	56	8	2.5	SLC38A2	High	1
FALSE	Master Protein	Q8WUX1	Sodium-coupled neutral amino acid transporter 5 OS=Homo sapiens OX=9606 GN=SLC38A5 PE=1 SV=1	9	1	1	1	472	51.4	8.21	3.3	SLC38A5	High	1
FALSE	Master Protein	Q5BKX6	Solute carrier family 45 member 4 OS=Homo sapiens OX=9606 GN=SLC45A4 PE=1 SV=2	4	1	2	1	768	83.8	5.53	4.89	SLC45A4	High	1
FALSE	Master Protein	Q9GZN6	Orphan sodium- and chloride-dependent neurotransmitter transporter NTT5 OS=Homo sapiens OX=9606 GN=SLC6A16 PE=2 SV=1	5	1	1	1	736	82.1	8.27	3.08	SLC6A16	High	1
FALSE	Master Protein	Q9H1V8	Sodium-dependent neutral amino acid transporter SLC6A17 OS=Homo sapiens OX=9606 GN=SLC6A17 PE=1 SV=3	5	1	2	1	727	80.9	5.99	6.33	SLC6A17	High	1
FALSE	Master Protein	P31641	Sodium- and chloride-dependent taurine transporter OS=Homo sapiens OX=9606 GN=SLC6A6 PE=1 SV=2	7	2	2	2	620	69.8	7.39	3.61	SLC6A6	High	1
FALSE	Master Protein	P30825	High affinity cationic amino acid transporter 1 OS=Homo sapiens OX=9606 GN=SLC7A1 PE=1 SV=1	7	1	1	1	629	67.6	5.43	0	SLC7A1	High	1
FALSE	Master Protein	Q92536	Y+L amino acid transporter 2 OS=Homo sapiens OX=9606 GN=SLC7A6 PE=1 SV=3	8	1	2	1	515	56.8	5.88	7.83	SLC7A6	High	1
FALSE	Master Protein	P46721	Solute carrier organic anion transporter family member 1A2 OS=Homo sapiens OX=9606 GN=SLCO1A2 PE=1 SV=1	6	1	1	1	670	74.1	5.95	0	SLCO1A2	High	1
FALSE	Master Protein	O94813	Slit homolog 2 protein OS=Homo sapiens OX=9606 GN=SLIT2 PE=1 SV=1	3	2	2	2	1529	169.8	7.06	6	SLIT2	High	1
FALSE	Master Protein	Q9H156	SLIT and NTRK-like protein 2 OS=Homo sapiens OX=9606 GN=SLITRK2 PE=1 SV=1	4	1	1	1	845	95.3	7.77	3.1	SLITRK2	High	1
FALSE	Master Protein	Q9NWH9	SAFB-like transcription modulator OS=Homo sapiens OX=9606 GN=SLTM PE=1 SV=2	2	1	1	1	1034	117.1	7.87	1.96	SLTM	High	1
FALSE	Master Protein	O60264	SWI/SNF-related matrix-associated actin-dependent regulator of chromatin subfamily A member 5 OS=Homo sapiens OX=9606 GN=SMARCA5 PE=1 SV=1	3	1	2	1	1052	121.8	8.09	6.35	SMARCA5	High	1
FALSE	Master Protein	Q96GM5	SWI/SNF-related matrix-associated actin-dependent regulator of chromatin subfamily D member 1 OS=Homo sapiens OX=9606 GN=SMARCD1 PE=1 SV=2	6	1	1	1	515	58.2	9.25	2.77	SMARCD1	High	1
FALSE	Master Protein	Q92925	SWI/SNF-related matrix-associated actin-dependent regulator of chromatin subfamily D member 2 OS=Homo sapiens OX=9606 GN=SMARCD2 PE=1 SV=3	7	1	2	1	531	58.9	9.64	2.48	SMARCD2	High	1
FALSE	Master Protein	Q92925-2	Isoform 2 of SWI/SNF-related matrix-associated actin-dependent regulator of chromatin subfamily D member 2 OS=Homo sapiens OX=9606 GN=SMARCD2	4	1	1	1	510	57.2	9.32	2.39	SMARCD2	High	1
FALSE	Master Protein	Q92540	Nonsense-mediated mRNA decay factor SMG7 OS=Homo sapiens OX=9606 GN=SMG7 PE=1 SV=2	2	1	1	1	1137	127.2	8.72	2.37	SMG7	High	1
FALSE	Master Protein	Q9H4F8	SPARC-related modular calcium-binding protein 1 OS=Homo sapiens OX=9606 GN=SMOC1 PE=1 SV=1	10	1	1	1	434	48.1	8.22	0	SMOC1	High	1
FALSE	Master Protein	Q9NY59	Sphingomyelin phosphodiesterase 3 OS=Homo sapiens OX=9606 GN=SMPD3 PE=1 SV=1	3	1	1	1	655	71	5.78	1.91	SMPD3	High	1
FALSE	Master Protein	Q8NB12	Histone-lysine N-methyltransferase SMYD1 OS=Homo sapiens OX=9606 GN=SMYD1 PE=1 SV=1	4	1	1	1	490	56.6	7.09	2.7	SMYD1	High	1
FALSE	Master Protein	Q5SXM2	snRNA-activating protein complex subunit 4 OS=Homo sapiens OX=9606 GN=SNAPC4 PE=1 SV=1	3	1	2	1	1469	159.3	8.28	3.89	SNAPC4	High	1
FALSE	Master Protein	Q9HBX3	Uncharacterized protein encoded by SND1-IT1 OS=Homo sapiens OX=9606 GN=SND1-IT1 PE=4 SV=1	35	1	1	1	110	12.9	8.56	0	SND1-IT1	High	1
FALSE	Master Protein	O75643	U5 small nuclear ribonucleoprotein 200 kDa helicase OS=Homo sapiens OX=9606 GN=SNRNP200 PE=1 SV=2	1	1	1	1	2136	244.4	6.06	2.93	SNRNP200	High	1
FALSE	Master Protein	Q96DI7	U5 small nuclear ribonucleoprotein 40 kDa protein OS=Homo sapiens OX=9606 GN=SNRNP40 PE=1 SV=1	10	1	1	1	357	39.3	8.1	3.04	SNRNP40	High	1
FALSE	Master Protein	P14678	Small nuclear ribonucleoprotein-associated proteins B and B' OS=Homo sapiens OX=9606 GN=SNRPB PE=1 SV=2	15	1	5	1	240	24.6	11.19	5.59	SNRPB	High	1
FALSE	Master Protein	P62318	Small nuclear ribonucleoprotein Sm D3 OS=Homo sapiens OX=9606 GN=SNRPD3 PE=1 SV=1	34	1	1	1	126	13.9	10.32	0	SNRPD3	High	1
FALSE	Master Protein	Q8TEQ0	Sorting nexin-29 OS=Homo sapiens OX=9606 GN=SNX29 PE=1 SV=3	5	1	1	1	813	91.2	6.21	2.62	SNX29	High	1
FALSE	Master Protein	Q5TF21	Protein SOGA3 OS=Homo sapiens OX=9606 GN=SOGA3 PE=3 SV=1	4	1	1	1	947	103.1	6.06	2.33	SOGA3	High	1
FALSE	Master Protein	O94875-10	Isoform 10 of Sorbin and SH3 domain-containing protein 2 OS=Homo sapiens OX=9606 GN=SORBS2	5	1	1	1	824	91.2	9.17	2.98	SORBS2	High	1
FALSE	Master Protein	Q99523-2	Isoform 2 of Sortilin OS=Homo sapiens OX=9606 GN=SORT1	6	1	1	1	694	77.3	5.39	3.23	SORT1	High	1
FALSE	Master Protein	Q9BQB4	Sclerostin OS=Homo sapiens OX=9606 GN=SOST PE=1 SV=1	25	2	5	2	213	24	9.25	13.99	SOST	High	1
FALSE	Master Protein	A6NEL2	Ankyrin repeat domain-containing protein SOWAHB OS=Homo sapiens OX=9606 GN=SOWAHB PE=1 SV=1	2	1	1	1	793	85.7	9.6	2.36	SOWAHB	High	1
FALSE	Master Protein	P35716	Transcription factor SOX-11 OS=Homo sapiens OX=9606 GN=SOX11 PE=1 SV=2	8	1	1	1	441	46.7	5.05	0	SOX11	High	1
FALSE	Master Protein	Q9H6I2	Transcription factor SOX-17 OS=Homo sapiens OX=9606 GN=SOX17 PE=1 SV=1	7	1	1	1	414	44.1	6.48	2.3	SOX17	High	1
FALSE	Master Protein	Q8TDD2	Transcription factor Sp7 OS=Homo sapiens OX=9606 GN=SP7 PE=1 SV=1	8	1	1	1	431	45	8.38	2.9	SP7	High	1
FALSE	Master Protein	P0CG40	Transcription factor Sp9 OS=Homo sapiens OX=9606 GN=SP9 PE=3 SV=1	8	1	1	1	484	48.9	8.76	2.91	SP9	High	1
FALSE	Master Protein	Q8IXA5	Sperm acrosome membrane-associated protein 3 OS=Homo sapiens OX=9606 GN=SPACA3 PE=1 SV=1	11	1	1	1	215	23.4	7.94	2.33	SPACA3	High	1
FALSE	Master Protein	Q6Q759	Sperm-associated antigen 17 OS=Homo sapiens OX=9606 GN=SPAG17 PE=1 SV=1	1	1	1	1	2223	251.6	6.24	2.7	SPAG17	High	1
FALSE	Master Protein	Q8N9U9	Putative uncharacterized protein SPANXA2-OT1 OS=Homo sapiens OX=9606 GN=SPANXA2-OT1 PE=5 SV=1	20	1	2	1	137	13.2	12.18	5.25	SPANXA2-OT1	High	1
FALSE	Master Protein	Q8N0X7	Spartin OS=Homo sapiens OX=9606 GN=SPART PE=1 SV=1	6	1	1	1	666	72.8	5.91	5.44	SPART	High	1
FALSE	Master Protein	Q9BXB7	Spermatogenesis-associated protein 16 OS=Homo sapiens OX=9606 GN=SPATA16 PE=1 SV=3	3	1	2	1	569	65.2	9.14	4.15	SPATA16	High	1
FALSE	Master Protein	Q8TB22	Spermatogenesis-associated protein 20 OS=Homo sapiens OX=9606 GN=SPATA20 PE=2 SV=3	3	1	1	1	786	87.8	7.43	2.69	SPATA20	High	1
FALSE	Master Protein	Q7Z572-2	Isoform 2 of Spermatogenesis-associated protein 21 OS=Homo sapiens OX=9606 GN=SPATA21	7	1	1	1	446	49.5	6.99	2.42	SPATA21	High	1
FALSE	Master Protein	Q6ZUB1	Spermatogenesis-associated protein 31E1 OS=Homo sapiens OX=9606 GN=SPATA31E1 PE=2 SV=2	3	2	8	2	1445	157	9.1	29.91	SPATA31E1	High	1
FALSE	Master Protein	Q8N4H0	Spermatogenesis associated 6-like protein OS=Homo sapiens OX=9606 GN=SPATA6L PE=2 SV=2	9	1	1	1	392	45	9.13	3.54	SPATA6L	High	1
FALSE	Master Protein	Q86XZ4	Spermatogenesis-associated serine-rich protein 2 OS=Homo sapiens OX=9606 GN=SPATS2 PE=1 SV=1	6	1	1	1	545	59.5	8.9	3.42	SPATS2	High	1
FALSE	Master Protein	Q9NUQ6	SPATS2-like protein OS=Homo sapiens OX=9606 GN=SPATS2L PE=1 SV=2	4	1	1	1	558	61.7	9.64	2.86	SPATS2L	High	1
FALSE	Master Protein	Q9Y4P9-2	Isoform 2 of Sperm flagellar protein 1 OS=Homo sapiens OX=9606 GN=SPEF1	27	2	2	2	162	18.4	9.14	6.69	SPEF1	High	1
FALSE	Master Protein	Q9NYA1-2	Isoform 2 of Sphingosine kinase 1 OS=Homo sapiens OX=9606 GN=SPHK1	15	2	2	2	470	51	7.14	6.16	SPHK1	High	1
FALSE	Master Protein	P10451	Osteopontin OS=Homo sapiens OX=9606 GN=SPP1 PE=1 SV=1	5	2	4	2	314	35.4	4.58	13.44	SPP1	High	1
FALSE	Master Protein	Q8IUH8	Signal peptide peptidase-like 2C OS=Homo sapiens OX=9606 GN=SPPL2C PE=1 SV=3	4	1	1	1	684	74.5	6.76	2.77	SPPL2C	High	1
FALSE	Master Protein	P11277	Spectrin beta chain, erythrocytic OS=Homo sapiens OX=9606 GN=SPTB PE=1 SV=5	1	1	1	1	2137	246.3	5.27	2.67	SPTB	High	1
FALSE	Master Protein	Q01082-3	Isoform 2 of Spectrin beta chain, non-erythrocytic 1 OS=Homo sapiens OX=9606 GN=SPTBN1	3	2	2	2	2155	251.2	5.53	6.62	SPTBN1	High	1
FALSE	Master Protein	Q13501	Sequestosome-1 OS=Homo sapiens OX=9606 GN=SQSTM1 PE=1 SV=1	11	1	1	1	440	47.7	5.22	0	SQSTM1	High	1
FALSE	Master Protein	P12931	Proto-oncogene tyrosine-protein kinase Src OS=Homo sapiens OX=9606 GN=SRC PE=1 SV=3	6	1	1	1	536	59.8	7.42	2.35	SRC	High	1
FALSE	Master Protein	P36956	Sterol regulatory element-binding protein 1 OS=Homo sapiens OX=9606 GN=SREBF1 PE=1 SV=2	2	1	2	1	1147	121.6	8.13	4.99	SREBF1	High	1
FALSE	Master Protein	P30626	Sorcin OS=Homo sapiens OX=9606 GN=SRI PE=1 SV=1	14	1	1	1	198	21.7	5.59	3.6	SRI	High	1
FALSE	Master Protein	P61011	Signal recognition particle 54 kDa protein OS=Homo sapiens OX=9606 GN=SRP54 PE=1 SV=1	6	1	1	1	504	55.7	8.75	2.63	SRP54	High	1
FALSE	Master Protein	P78362	SRSF protein kinase 2 OS=Homo sapiens OX=9606 GN=SRPK2 PE=1 SV=3	7	1	1	1	688	77.5	4.97	0	SRPK2	High	1
FALSE	Master Protein	Q07955-2	Isoform ASF-2 of Serine/arginine-rich splicing factor 1 OS=Homo sapiens OX=9606 GN=SRSF1	13	1	1	1	292	32	5.91	3.31	SRSF1	High	1
FALSE	Master Protein	Q05519	Serine/arginine-rich splicing factor 11 OS=Homo sapiens OX=9606 GN=SRSF11 PE=1 SV=1	10	1	1	1	484	53.5	10.52	4.66	SRSF11	High	1
FALSE	Master Protein	Q8WXF0	Serine/arginine-rich splicing factor 12 OS=Homo sapiens OX=9606 GN=SRSF12 PE=2 SV=1	5	1	1	1	261	30.5	11.69	1.9	SRSF12	High	1
FALSE	Master Protein	Q9BYN0	Sulfiredoxin-1 OS=Homo sapiens OX=9606 GN=SRXN1 PE=1 SV=2	19	1	1	1	137	14.3	8.19	2.93	SRXN1	High	1
FALSE	Master Protein	O75177-4	Isoform 4 of Calcium-responsive transactivator OS=Homo sapiens OX=9606 GN=SS18L1	17	1	1	1	265	29	5.62	3.78	SS18L1	High	1
FALSE	Master Protein	P81877	Single-stranded DNA-binding protein 2 OS=Homo sapiens OX=9606 GN=SSBP2 PE=1 SV=2	11	1	2	1	361	37.8	6.64	3.18	SSBP2	High	1
FALSE	Master Protein	Q9BWW4	Single-stranded DNA-binding protein 3 OS=Homo sapiens OX=9606 GN=SSBP3 PE=1 SV=1	11	1	1	1	388	40.4	6.9	3.73	SSBP3	High	1
FALSE	Master Protein	Q8WTU2	Scavenger receptor cysteine-rich domain-containing group B protein OS=Homo sapiens OX=9606 GN=SSC4D PE=2 SV=1	7	1	1	1	575	60.8	5.94	2.78	SSC4D	High	1
FALSE	Master Protein	A1L4H1	Soluble scavenger receptor cysteine-rich domain-containing protein SSC5D OS=Homo sapiens OX=9606 GN=SSC5D PE=1 SV=3	2	1	1	1	1573	165.6	6.13	2.71	SSC5D	High	1
FALSE	Master Protein	Q8WYL5	Protein phosphatase Slingshot homolog 1 OS=Homo sapiens OX=9606 GN=SSH1 PE=1 SV=2	7	2	2	2	1049	115.4	6.25	7.12	SSH1	High	1
FALSE	Master Protein	Q76I76	Protein phosphatase Slingshot homolog 2 OS=Homo sapiens OX=9606 GN=SSH2 PE=1 SV=1	2	1	1	1	1423	158.1	5.41	2.47	SSH2	High	1
FALSE	Master Protein	A2VEC9-2	Isoform 2 of SCO-spondin OS=Homo sapiens OX=9606 GN=SSPOP	2	1	1	1	1317	139.1	5.59	2.36	SSPOP	High	1
FALSE	Master Protein	Q9NRC1-2	Isoform 2 of Suppressor of tumorigenicity 7 protein OS=Homo sapiens OX=9606 GN=ST7	7	1	1	1	554	63.4	7.56	3.54	ST7	High	1
FALSE	Master Protein	Q92783	Signal transducing adapter molecule 1 OS=Homo sapiens OX=9606 GN=STAM PE=1 SV=3	6	1	1	1	540	59.1	4.82	2.92	STAM	High	1
FALSE	Master Protein	Q9Y3M8	StAR-related lipid transfer protein 13 OS=Homo sapiens OX=9606 GN=STARD13 PE=1 SV=2	4	1	1	1	1113	124.9	7.02	2.65	STARD13	High	1
FALSE	Master Protein	Q9P2P6	StAR-related lipid transfer protein 9 OS=Homo sapiens OX=9606 GN=STARD9 PE=1 SV=3	1	1	1	1	4700	516	6.32	0	STARD9	High	1
FALSE	Master Protein	Q14765	Signal transducer and activator of transcription 4 OS=Homo sapiens OX=9606 GN=STAT4 PE=1 SV=1	4	1	1	1	748	85.9	6.65	0	STAT4	High	1
FALSE	Master Protein	Q13586	Stromal interaction molecule 1 OS=Homo sapiens OX=9606 GN=STIM1 PE=1 SV=3	3	1	1	1	685	77.4	6.67	2.84	STIM1	High	1
FALSE	Master Protein	Q8N1F8	Serine/threonine-protein kinase 11-interacting protein OS=Homo sapiens OX=9606 GN=STK11IP PE=1 SV=4	2	1	1	1	1088	120.2	5.36	2.32	STK11IP	High	1
FALSE	Master Protein	Q9BXU1-3	Isoform 3 of Serine/threonine-protein kinase 31 OS=Homo sapiens OX=9606 GN=STK31	4	1	3	1	996	112.9	5.15	4.09	STK31	High	1
FALSE	Master Protein	Q9UBI4	Stomatin-like protein 1 OS=Homo sapiens OX=9606 GN=STOML1 PE=1 SV=1	7	1	1	1	398	42.9	7.99	2.53	STOML1	High	1
FALSE	Master Protein	Q8N801	Protein STPG4 OS=Homo sapiens OX=9606 GN=STPG4 PE=1 SV=2	8	1	4	1	248	27.8	9.58	10.27	STPG4	High	1
FALSE	Master Protein	Q13033	Striatin-3 OS=Homo sapiens OX=9606 GN=STRN3 PE=1 SV=3	6	2	2	2	797	87.2	5.36	2.81	STRN3	High	1
FALSE	Master Protein	P46977	Dolichyl-diphosphooligosaccharide--protein glycosyltransferase subunit STT3A OS=Homo sapiens OX=9606 GN=STT3A PE=1 SV=2	6	1	1	1	705	80.5	8.07	2.73	STT3A	High	1
FALSE	Master Protein	O43752	Syntaxin-6 OS=Homo sapiens OX=9606 GN=STX6 PE=1 SV=1	14	1	1	1	255	29.2	4.93	4.22	STX6	High	1
FALSE	Master Protein	Q9P2R7-2	Isoform 2 of Succinate--CoA ligase [ADP-forming] subunit beta, mitochondrial OS=Homo sapiens OX=9606 GN=SUCLA2	7	1	1	1	441	48	7.08	2.89	SUCLA2	High	1
FALSE	Master Protein	Q9HAC7	Succinate--hydroxymethylglutarate CoA-transferase OS=Homo sapiens OX=9606 GN=SUGCT PE=1 SV=2	10	1	1	1	445	48.4	8.35	0	SUGCT	High	1
FALSE	Master Protein	O43704	Sulfotransferase 1B1 OS=Homo sapiens OX=9606 GN=SULT1B1 PE=1 SV=2	12	2	3	2	296	34.9	7.06	8.03	SULT1B1	High	1
FALSE	Master Protein	Q9Y5B9	FACT complex subunit SPT16 OS=Homo sapiens OX=9606 GN=SUPT16H PE=1 SV=1	3	1	1	1	1047	119.8	5.66	2.84	SUPT16H	High	1
FALSE	Master Protein	Q7KZ85	Transcription elongation factor SPT6 OS=Homo sapiens OX=9606 GN=SUPT6H PE=1 SV=2	2	1	1	1	1726	198.9	4.91	0	SUPT6H	High	1
FALSE	Master Protein	Q7KZ85-3	Isoform 3 of Transcription elongation factor SPT6 OS=Homo sapiens OX=9606 GN=SUPT6H	6	1	1	1	726	84.6	4.5	0	SUPT6H	High	1
FALSE	Master Protein	Q6UWL2	Sushi domain-containing protein 1 OS=Homo sapiens OX=9606 GN=SUSD1 PE=1 SV=1	4	1	1	1	747	82.7	6.43	3.03	SUSD1	High	1
FALSE	Master Protein	Q96L08	Sushi domain-containing protein 3 OS=Homo sapiens OX=9606 GN=SUSD3 PE=1 SV=1	12	1	1	1	255	27.1	10.21	4.37	SUSD3	High	1
FALSE	Master Protein	Q5VX71	Sushi domain-containing protein 4 OS=Homo sapiens OX=9606 GN=SUSD4 PE=1 SV=1	8	1	2	1	490	53.7	4.94	5.47	SUSD4	High	1
FALSE	Master Protein	A8MT33	Synaptonemal complex central element protein 1-like OS=Homo sapiens OX=9606 GN=SYCE1L PE=2 SV=3	19	1	1	1	242	27.4	5.02	0	SYCE1L	High	1
FALSE	Master Protein	Q5T4T6	Synaptonemal complex protein 2-like OS=Homo sapiens OX=9606 GN=SYCP2L PE=1 SV=2	4	1	1	1	812	93.5	5.8	2.61	SYCP2L	High	1
FALSE	Master Protein	Q6ZW31	Rho GTPase-activating protein SYDE1 OS=Homo sapiens OX=9606 GN=SYDE1 PE=1 SV=1	6	1	1	1	735	79.7	8.43	0	SYDE1	High	1
FALSE	Master Protein	Q5VT97	Rho GTPase-activating protein SYDE2 OS=Homo sapiens OX=9606 GN=SYDE2 PE=1 SV=2	7	2	2	2	1194	133.1	8.57	0	SYDE2	High	1
FALSE	Master Protein	P17600	Synapsin-1 OS=Homo sapiens OX=9606 GN=SYN1 PE=1 SV=3	4	1	1	1	705	74.1	9.83	2.3	SYN1	High	1
FALSE	Master Protein	Q8NF91	Nesprin-1 OS=Homo sapiens OX=9606 GN=SYNE1 PE=1 SV=4	0	1	1	1	8797	1010.5	5.53	2.89	SYNE1	High	1
FALSE	Master Protein	Q8WXH0	Nesprin-2 OS=Homo sapiens OX=9606 GN=SYNE2 PE=1 SV=3	1	1	1	1	6885	795.9	5.36	3.47	SYNE2	High	1
FALSE	Master Protein	Q8N205	Nesprin-4 OS=Homo sapiens OX=9606 GN=SYNE4 PE=1 SV=2	3	1	1	1	404	43.5	5.74	2.31	SYNE4	High	1
FALSE	Master Protein	O15061	Synemin OS=Homo sapiens OX=9606 GN=SYNM PE=1 SV=3	5	2	2	2	1565	172.8	5.15	5.4	SYNM	High	1
FALSE	Master Protein	Q8N3V7-2	Isoform 2 of Synaptopodin OS=Homo sapiens OX=9606 GN=SYNPO	8	2	3	2	903	96.3	9.77	5.08	SYNPO	High	1
FALSE	Master Protein	Q15750	TGF-beta-activated kinase 1 and MAP3K7-binding protein 1 OS=Homo sapiens OX=9606 GN=TAB1 PE=1 SV=1	5	1	1	1	504	54.6	5.52	2.55	TAB1	High	1
FALSE	Master Protein	O95359	Transforming acidic coiled-coil-containing protein 2 OS=Homo sapiens OX=9606 GN=TACC2 PE=1 SV=3	3	3	3	3	2948	309.2	4.79	9.58	TACC2	High	1
FALSE	Master Protein	P21675-12	Isoform N-TAF1 of Transcription initiation factor TFIID subunit 1 OS=Homo sapiens OX=9606 GN=TAF1	4	2	3	2	1895	214.8	5.07	7.08	TAF1	High	1
FALSE	Master Protein	Q6P1X5	Transcription initiation factor TFIID subunit 2 OS=Homo sapiens OX=9606 GN=TAF2 PE=1 SV=3	3	1	1	1	1199	136.9	8.19	2.65	TAF2	High	1
FALSE	Master Protein	Q9Y6J9	TAF6-like RNA polymerase II p300/CBP-associated factor-associated factor 65 kDa subunit 6L OS=Homo sapiens OX=9606 GN=TAF6L PE=1 SV=1	7	1	1	1	622	67.8	8.97	3.66	TAF6L	High	1
FALSE	Master Protein	Q7Z7C8	Transcription initiation factor TFIID subunit 8 OS=Homo sapiens OX=9606 GN=TAF8 PE=1 SV=1	11	1	1	1	310	34.2	6.46	2.85	TAF8	High	1
FALSE	Master Protein	Q9HCD6	Protein TANC2 OS=Homo sapiens OX=9606 GN=TANC2 PE=1 SV=3	1	1	1	1	1990	219.5	8.07	2.83	TANC2	High	1
FALSE	Master Protein	Q7L7X3	Serine/threonine-protein kinase TAO1 OS=Homo sapiens OX=9606 GN=TAOK1 PE=1 SV=1	3	1	2	1	1001	116	7.65	2.63	TAOK1	High	1
FALSE	Master Protein	A2RTX5	Threonine--tRNA ligase 2, cytoplasmic OS=Homo sapiens OX=9606 GN=TARS3 PE=1 SV=1	4	1	1	1	802	92.6	6.05	3.09	TARS3	High	1
FALSE	Master Protein	Q9UK61	Protein TASOR OS=Homo sapiens OX=9606 GN=TASOR PE=1 SV=3	2	1	1	1	1670	188.9	5.8	3.18	TASOR	High	1
FALSE	Master Protein	Q5VWN6	Protein TASOR 2 OS=Homo sapiens OX=9606 GN=TASOR2 PE=1 SV=1	1	1	1	1	2430	268.7	5.9	3.55	TASOR2	High	1
FALSE	Master Protein	Q93075	Putative deoxyribonuclease TATDN2 OS=Homo sapiens OX=9606 GN=TATDN2 PE=1 SV=2	4	1	1	1	761	85	7.39	2.64	TATDN2	High	1
FALSE	Master Protein	Q86TI0	TBC1 domain family member 1 OS=Homo sapiens OX=9606 GN=TBC1D1 PE=1 SV=2	4	2	2	2	1168	133	6.96	3.05	TBC1D1	High	1
FALSE	Master Protein	Q4KMP7	TBC1 domain family member 10B OS=Homo sapiens OX=9606 GN=TBC1D10B PE=1 SV=3	3	1	1	1	808	87.1	9.19	2.49	TBC1D10B	High	1
FALSE	Master Protein	Q8IV04	Carabin OS=Homo sapiens OX=9606 GN=TBC1D10C PE=1 SV=1	9	1	1	1	446	49.7	8.76	4.67	TBC1D10C	High	1
FALSE	Master Protein	Q9NVG8	TBC1 domain family member 13 OS=Homo sapiens OX=9606 GN=TBC1D13 PE=1 SV=3	10	1	1	1	400	46.5	5.24	3.06	TBC1D13	High	1
FALSE	Master Protein	Q3MII6	TBC1 domain family member 25 OS=Homo sapiens OX=9606 GN=TBC1D25 PE=1 SV=2	5	1	1	1	688	76.3	6.16	2.86	TBC1D25	High	1
FALSE	Master Protein	A6NDS4	TBC1 domain family member 3B OS=Homo sapiens OX=9606 GN=TBC1D3B PE=2 SV=2	6	1	1	1	549	62.3	9.09	2.74	TBC1D3B	High	1
FALSE	Master Protein	Q66K14	TBC1 domain family member 9B OS=Homo sapiens OX=9606 GN=TBC1D9B PE=1 SV=3	3	1	1	1	1250	140.4	5.25	2.76	TBC1D9B	High	1
FALSE	Master Protein	Q9UHD2	Serine/threonine-protein kinase TBK1 OS=Homo sapiens OX=9606 GN=TBK1 PE=1 SV=1	5	1	2	1	729	83.6	6.79	2.79	TBK1	High	1
FALSE	Master Protein	O60907	F-box-like/WD repeat-containing protein TBL1X OS=Homo sapiens OX=9606 GN=TBL1X PE=1 SV=3	12	2	2	2	577	62.5	6.55	6.84	TBL1X	High	1
FALSE	Master Protein	Q9BZK7	F-box-like/WD repeat-containing protein TBL1XR1 OS=Homo sapiens OX=9606 GN=TBL1XR1 PE=1 SV=1	8	1	2	1	514	55.6	5.55	7.59	TBL1XR1	High	1
FALSE	Master Protein	Q9BQ87	F-box-like/WD repeat-containing protein TBL1Y OS=Homo sapiens OX=9606 GN=TBL1Y PE=1 SV=1	5	1	1	1	522	56.7	5.62	2.75	TBL1Y	High	1
FALSE	Master Protein	Q12788	Transducin beta-like protein 3 OS=Homo sapiens OX=9606 GN=TBL3 PE=1 SV=2	4	1	1	1	808	89	6.9	2.85	TBL3	High	1
FALSE	Master Protein	O43435	T-box transcription factor TBX1 OS=Homo sapiens OX=9606 GN=TBX1 PE=1 SV=1	18	2	2	2	398	43.1	8.16	5.34	TBX1	High	1
FALSE	Master Protein	O95935	T-box transcription factor TBX18 OS=Homo sapiens OX=9606 GN=TBX18 PE=1 SV=3	6	2	3	2	607	64.7	8.78	8.67	TBX18	High	1
FALSE	Master Protein	O15178	T-box transcription factor T OS=Homo sapiens OX=9606 GN=TBXT PE=1 SV=1	10	1	2	1	435	47.4	7.12	6.92	TBXT	High	1
FALSE	Master Protein	Q9UGU0	Transcription factor 20 OS=Homo sapiens OX=9606 GN=TCF20 PE=1 SV=3	4	3	3	3	1960	211.6	9.04	7.53	TCF20	High	1
FALSE	Master Protein	Q7RTU1	Transcription factor 23 OS=Homo sapiens OX=9606 GN=TCF23 PE=1 SV=1	13	1	1	1	214	23.3	11.33	2.67	TCF23	High	1
FALSE	Master Protein	P15923	Transcription factor E2-alpha OS=Homo sapiens OX=9606 GN=TCF3 PE=1 SV=1	7	1	2	1	654	67.6	6.47	0	TCF3	High	1
FALSE	Master Protein	Q13428	Treacle protein OS=Homo sapiens OX=9606 GN=TCOF1 PE=1 SV=3	2	1	1	1	1488	152	9.04	2.84	TCOF1	High	1
FALSE	Master Protein	Q8WWU5	T-complex protein 11 homolog OS=Homo sapiens OX=9606 GN=TCP11 PE=1 SV=1	7	1	1	1	503	56.1	5.17	2.86	TCP11	High	1
FALSE	Master Protein	B4DZS4	T-complex protein 11 X-linked protein 1 OS=Homo sapiens OX=9606 GN=TCP11X1 PE=2 SV=1	8	1	1	1	312	34.5	4.72	2.4	TCP11X1	High	1
FALSE	Master Protein	O60522	Tudor domain-containing protein 6 OS=Homo sapiens OX=9606 GN=TDRD6 PE=2 SV=2	2	1	1	1	2096	236.4	5.25	0	TDRD6	High	1
FALSE	Master Protein	P42680	Tyrosine-protein kinase Tec OS=Homo sapiens OX=9606 GN=TEC PE=1 SV=2	9	2	2	2	631	73.5	8.44	5.37	TEC	High	1
FALSE	Master Protein	O15040	Tectonin beta-propeller repeat-containing protein 2 OS=Homo sapiens OX=9606 GN=TECPR2 PE=1 SV=4	3	1	1	1	1411	153.8	5.55	0	TECPR2	High	1
FALSE	Master Protein	Q7L2K0	Tubulin epsilon and delta complex protein 2 OS=Homo sapiens OX=9606 GN=TEDC2 PE=1 SV=1	10	1	1	1	433	46.4	9.38	0	TEDC2	High	1
FALSE	Master Protein	Q8NDF8	Terminal nucleotidyltransferase 4B OS=Homo sapiens OX=9606 GN=TENT4B PE=1 SV=2	5	1	1	1	572	63.2	8.98	2.83	TENT4B	High	1
FALSE	Master Protein	Q96IP4	Terminal nucleotidyltransferase 5A OS=Homo sapiens OX=9606 GN=TENT5A PE=1 SV=2	6	1	1	1	442	49.6	5.17	3.02	TENT5A	High	1
FALSE	Master Protein	Q96N21-2	Isoform 2 of AP-4 complex accessory subunit Tepsin OS=Homo sapiens OX=9606 GN=TEPSIN	5	1	1	1	441	45.7	7.02	2.41	TEPSIN	High	1
FALSE	Master Protein	Q6N021	Methylcytosine dioxygenase TET2 OS=Homo sapiens OX=9606 GN=TET2 PE=1 SV=3	3	2	2	2	2002	223.7	7.99	3.01	TET2	High	1
FALSE	Master Protein	A0A0J9YWL9	Putative testis-expressed protein 13C OS=Homo sapiens OX=9606 GN=TEX13C PE=5 SV=1	2	1	1	1	993	109.7	8.79	2.92	TEX13C	High	1
FALSE	Master Protein	A0A0J9YY54	Testis-expressed protein 13D OS=Homo sapiens OX=9606 GN=TEX13D PE=3 SV=1	9	1	1	1	714	78.8	7.53	3.1	TEX13D	High	1
FALSE	Master Protein	Q96M34	Testis-specific expressed protein 55 OS=Homo sapiens OX=9606 GN=TEX55 PE=1 SV=2	13	2	2	2	536	60.1	5.8	7.43	TEX55	High	1
FALSE	Master Protein	P37173	TGF-beta receptor type-2 OS=Homo sapiens OX=9606 GN=TGFBR2 PE=1 SV=2	10	2	3	2	567	64.5	5.9	3.49	TGFBR2	High	1
FALSE	Master Protein	P21980-3	Isoform 3 of Protein-glutamine gamma-glutamyltransferase 2 OS=Homo sapiens OX=9606 GN=TGM2	11	1	1	1	349	38.6	5.3	2.69	TGM2	High	1
FALSE	Master Protein	O43548	Protein-glutamine gamma-glutamyltransferase 5 OS=Homo sapiens OX=9606 GN=TGM5 PE=1 SV=4	4	1	1	1	720	80.7	6.44	3.18	TGM5	High	1
FALSE	Master Protein	Q6YHU6	Thyroid adenoma-associated protein OS=Homo sapiens OX=9606 GN=THADA PE=1 SV=1	4	2	2	2	1953	219.5	6.06	6.77	THADA	High	1
FALSE	Master Protein	Q8WY91	Peroxynitrite isomerase THAP4 OS=Homo sapiens OX=9606 GN=THAP4 PE=1 SV=2	10	2	2	2	577	62.9	9.28	6.05	THAP4	High	1
FALSE	Master Protein	P07996	Thrombospondin-1 OS=Homo sapiens OX=9606 GN=THBS1 PE=1 SV=2	3	3	3	3	1170	129.3	4.94	6.88	THBS1	High	1
FALSE	Master Protein	Q8N1Q8	Acyl-coenzyme A thioesterase THEM5 OS=Homo sapiens OX=9606 GN=THEM5 PE=1 SV=2	13	1	1	1	247	27.7	7.72	3.3	THEM5	High	1
FALSE	Master Protein	Q9NWX6	Probable tRNA(His) guanylyltransferase OS=Homo sapiens OX=9606 GN=THG1L PE=1 SV=2	7	1	1	1	298	34.8	8	2.82	THG1L	High	1
FALSE	Master Protein	Q8NI27	THO complex subunit 2 OS=Homo sapiens OX=9606 GN=THOC2 PE=1 SV=2	3	1	1	1	1593	182.7	8.44	3.07	THOC2	High	1
FALSE	Master Protein	P10828	Thyroid hormone receptor beta OS=Homo sapiens OX=9606 GN=THRB PE=1 SV=2	5	1	1	1	461	52.8	7.11	2.52	THRB	High	1
FALSE	Master Protein	Q13009	Rho guanine nucleotide exchange factor TIAM1 OS=Homo sapiens OX=9606 GN=TIAM1 PE=1 SV=2	4	3	3	3	1591	177.4	6.61	7.96	TIAM1	High	1
FALSE	Master Protein	Q8IUC6	TIR domain-containing adapter molecule 1 OS=Homo sapiens OX=9606 GN=TICAM1 PE=1 SV=1	3	1	1	1	712	76.4	5.41	2.72	TICAM1	High	1
FALSE	Master Protein	Q9BVV7	Mitochondrial import inner membrane translocase subunit Tim21 OS=Homo sapiens OX=9606 GN=TIMM21 PE=1 SV=1	13	1	1	1	248	28.2	9.7	3.23	TIMM21	High	1
FALSE	Master Protein	Q9Y584	Mitochondrial import inner membrane translocase subunit Tim22 OS=Homo sapiens OX=9606 GN=TIMM22 PE=1 SV=2	19	1	1	1	194	20	7.59	2.86	TIMM22	High	1
FALSE	Master Protein	P58753	Toll/interleukin-1 receptor domain-containing adapter protein OS=Homo sapiens OX=9606 GN=TIRAP PE=1 SV=2	21	1	1	1	221	23.9	7.64	3.52	TIRAP	High	1
FALSE	Master Protein	Q9H0I9	Transketolase-like protein 2 OS=Homo sapiens OX=9606 GN=TKTL2 PE=2 SV=1	6	1	1	1	626	67.8	6.33	3.3	TKTL2	High	1
FALSE	Master Protein	Q08117-2	Isoform 2 of TLE family member 5 OS=Homo sapiens OX=9606 GN=TLE5	9	1	1	1	264	29.1	8.9	3.11	TLE5	High	1
FALSE	Master Protein	Q9H808	Transducin-like enhancer protein 6 OS=Homo sapiens OX=9606 GN=TLE6 PE=1 SV=2	7	1	2	1	572	63.4	6.15	3.36	TLE6	High	1
FALSE	Master Protein	Q86UE8	Serine/threonine-protein kinase tousled-like 2 OS=Homo sapiens OX=9606 GN=TLK2 PE=1 SV=2	3	1	1	1	772	87.6	8.41	2.77	TLK2	High	1
FALSE	Master Protein	Q9Y490	Talin-1 OS=Homo sapiens OX=9606 GN=TLN1 PE=1 SV=3	2	1	1	1	2541	269.6	6.07	3.23	TLN1	High	1
FALSE	Master Protein	Q9H1K6	Talin rod domain-containing protein 1 OS=Homo sapiens OX=9606 GN=TLNRD1 PE=1 SV=1	8	1	1	1	362	37.7	8.15	3.62	TLNRD1	High	1
FALSE	Master Protein	O15321	Transmembrane 9 superfamily member 1 OS=Homo sapiens OX=9606 GN=TM9SF1 PE=2 SV=2	6	1	1	1	606	68.8	7.17	0	TM9SF1	High	1
FALSE	Master Protein	Q92544	Transmembrane 9 superfamily member 4 OS=Homo sapiens OX=9606 GN=TM9SF4 PE=1 SV=2	4	1	1	1	642	74.5	6.54	2.74	TM9SF4	High	1
FALSE	Master Protein	Q8TDI8	Transmembrane channel-like protein 1 OS=Homo sapiens OX=9606 GN=TMC1 PE=1 SV=2	3	1	1	1	760	87.7	6.52	2.42	TMC1	High	1
FALSE	Master Protein	O75069-5	Isoform 5 of Transmembrane and coiled-coil domains protein 2 OS=Homo sapiens OX=9606 GN=TMCC2	17	2	2	2	484	53.3	6.38	3.16	TMCC2	High	1
FALSE	Master Protein	Q5TGY1	Transmembrane and coiled-coil domain-containing protein 4 OS=Homo sapiens OX=9606 GN=TMCO4 PE=1 SV=1	4	1	1	1	634	67.9	5.85	2.46	TMCO4	High	1
FALSE	Master Protein	Q8N131	Porimin OS=Homo sapiens OX=9606 GN=TMEM123 PE=1 SV=1	23	2	6	2	208	21.5	8.7	10.13	TMEM123	High	1
FALSE	Master Protein	Q92545	Transmembrane protein 131 OS=Homo sapiens OX=9606 GN=TMEM131 PE=1 SV=3	1	1	1	1	1883	205	8.59	2.34	TMEM131	High	1
FALSE	Master Protein	Q69YZ2	Transmembrane protein 200B OS=Homo sapiens OX=9606 GN=TMEM200B PE=2 SV=1	7	1	1	1	307	32.7	11.44	1.93	TMEM200B	High	1
FALSE	Master Protein	A6NKL6	Transmembrane protein 200C OS=Homo sapiens OX=9606 GN=TMEM200C PE=2 SV=2	3	1	1	1	621	63.9	10.08	2.38	TMEM200C	High	1
FALSE	Master Protein	Q69YG0	Transmembrane protein 42 OS=Homo sapiens OX=9606 GN=TMEM42 PE=1 SV=2	21	1	3	1	159	17	8.65	9.27	TMEM42	High	1
FALSE	Master Protein	Q9UK28	Transmembrane protein 59-like OS=Homo sapiens OX=9606 GN=TMEM59L PE=2 SV=1	9	2	2	2	342	37.6	6.52	7.3	TMEM59L	High	1
FALSE	Master Protein	Q9BUB7	Transmembrane protein 70, mitochondrial OS=Homo sapiens OX=9606 GN=TMEM70 PE=1 SV=2	12	1	1	1	260	29	8.91	2.68	TMEM70	High	1
FALSE	Master Protein	Q9BSE2	Transmembrane protein 79 OS=Homo sapiens OX=9606 GN=TMEM79 PE=1 SV=1	12	1	1	1	394	43.5	4.93	0	TMEM79	High	1
FALSE	Master Protein	Q9BYE2	Transmembrane protease serine 13 OS=Homo sapiens OX=9606 GN=TMPRSS13 PE=2 SV=5	6	1	1	1	586	63.1	8.63	2.79	TMPRSS13	High	1
FALSE	Master Protein	Q5T4D3	Protein O-mannosyl-transferase TMTC4 OS=Homo sapiens OX=9606 GN=TMTC4 PE=1 SV=2	6	1	1	1	741	82.9	8.94	2.61	TMTC4	High	1
FALSE	Master Protein	P24821	Tenascin OS=Homo sapiens OX=9606 GN=TNC PE=1 SV=3	1	1	1	1	2201	240.7	4.89	2.81	TNC	High	1
FALSE	Master Protein	Q9Y6Q6	Tumor necrosis factor receptor superfamily member 11A OS=Homo sapiens OX=9606 GN=TNFRSF11A PE=1 SV=1	7	1	1	1	616	66	5.34	3.1	TNFRSF11A	High	1
FALSE	Master Protein	Q9Y6Q6-2	Isoform 2 of Tumor necrosis factor receptor superfamily member 11A OS=Homo sapiens OX=9606 GN=TNFRSF11A	8	1	1	1	299	32.3	7.93	2.38	TNFRSF11A	High	1
FALSE	Master Protein	P32971	Tumor necrosis factor ligand superfamily member 8 OS=Homo sapiens OX=9606 GN=TNFSF8 PE=1 SV=1	15	1	3	1	234	26	7.74	7.73	TNFSF8	High	1
FALSE	Master Protein	Q15025	TNFAIP3-interacting protein 1 OS=Homo sapiens OX=9606 GN=TNIP1 PE=1 SV=2	4	2	2	2	636	71.8	6.62	5.36	TNIP1	High	1
FALSE	Master Protein	Q07912	Activated CDC42 kinase 1 OS=Homo sapiens OX=9606 GN=TNK2 PE=1 SV=3	3	1	1	1	1038	114.5	7.25	3.16	TNK2	High	1
FALSE	Master Protein	Q9C0C2	182 kDa tankyrase-1-binding protein OS=Homo sapiens OX=9606 GN=TNKS1BP1 PE=1 SV=4	2	2	2	2	1729	181.7	4.86	5.22	TNKS1BP1	High	1
FALSE	Master Protein	Q9H2K2	Poly [ADP-ribose] polymerase tankyrase-2 OS=Homo sapiens OX=9606 GN=TNKS2 PE=1 SV=1	5	1	2	1	1166	126.8	7.2	0	TNKS2	High	1
FALSE	Master Protein	Q9HBL0	Tensin-1 OS=Homo sapiens OX=9606 GN=TNS1 PE=1 SV=3	4	2	3	2	1839	196.9	8.16	12.19	TNS1	High	1
FALSE	Master Protein	Q68CZ2	Tensin-3 OS=Homo sapiens OX=9606 GN=TNS3 PE=1 SV=2	3	1	2	1	1445	155.2	6.81	6.7	TNS3	High	1
FALSE	Master Protein	Q9Y4F4	TOG array regulator of axonemal microtubules protein 1 OS=Homo sapiens OX=9606 GN=TOGARAM1 PE=1 SV=4	2	1	1	1	1720	189.2	8.5	2.6	TOGARAM1	High	1
FALSE	Master Protein	Q96HA7	Tonsoku-like protein OS=Homo sapiens OX=9606 GN=TONSL PE=1 SV=2	2	1	1	1	1378	150.8	6.42	2.73	TONSL	High	1
FALSE	Master Protein	P11388	DNA topoisomerase 2-alpha OS=Homo sapiens OX=9606 GN=TOP2A PE=1 SV=3	1	1	1	1	1531	174.3	8.72	2.32	TOP2A	High	1
FALSE	Master Protein	Q9NS56	E3 ubiquitin-protein ligase Topors OS=Homo sapiens OX=9606 GN=TOPORS PE=1 SV=1	3	1	1	1	1045	119.1	9.51	2.56	TOPORS	High	1
FALSE	Master Protein	O94900	Thymocyte selection-associated high mobility group box protein TOX OS=Homo sapiens OX=9606 GN=TOX PE=1 SV=3	8	1	4	1	526	57.5	7.33	9.65	TOX	High	1
FALSE	Master Protein	Q12888	TP53-binding protein 1 OS=Homo sapiens OX=9606 GN=TP53BP1 PE=1 SV=2	2	1	1	1	1972	213.4	4.7	3.68	TP53BP1	High	1
FALSE	Master Protein	Q13625-3	Isoform 3 of Apoptosis-stimulating of p53 protein 2 OS=Homo sapiens OX=9606 GN=TP53BP2	3	1	1	1	1134	126.2	6.21	3.37	TP53BP2	High	1
FALSE	Master Protein	Q53FA7-2	Isoform 2 of Quinone oxidoreductase PIG3 OS=Homo sapiens OX=9606 GN=TP53I3	16	1	1	1	248	25.4	6.42	2.85	TP53I3	High	1
FALSE	Master Protein	Q96S44	EKC/KEOPS complex subunit TP53RK OS=Homo sapiens OX=9606 GN=TP53RK PE=1 SV=2	10	1	1	1	253	28.1	9.54	2.36	TP53RK	High	1
FALSE	Master Protein	P67936	Tropomyosin alpha-4 chain OS=Homo sapiens OX=9606 GN=TPM4 PE=1 SV=3	8	1	1	1	248	28.5	4.69	2.3	TPM4	High	1
FALSE	Master Protein	O14773	Tripeptidyl-peptidase 1 OS=Homo sapiens OX=9606 GN=TPP1 PE=1 SV=2	6	1	1	1	563	61.2	6.48	2.36	TPP1	High	1
FALSE	Master Protein	Q86V40	Metalloprotease TIKI1 OS=Homo sapiens OX=9606 GN=TRABD2A PE=2 SV=3	8	1	1	1	505	57.6	8.85	2.93	TRABD2A	High	1
FALSE	Master Protein	Q9Y2L5	Trafficking protein particle complex subunit 8 OS=Homo sapiens OX=9606 GN=TRAPPC8 PE=1 SV=2	3	1	1	1	1435	160.9	6.87	0	TRAPPC8	High	1
FALSE	Master Protein	Q7L0X0	TLR4 interactor with leucine rich repeats OS=Homo sapiens OX=9606 GN=TRIL PE=1 SV=2	3	1	2	1	811	88.7	9.6	5.33	TRIL	High	1
FALSE	Master Protein	Q96F44	E3 ubiquitin-protein ligase TRIM11 OS=Homo sapiens OX=9606 GN=TRIM11 PE=1 SV=2	6	1	1	1	468	52.7	5.69	2.3	TRIM11	High	1
FALSE	Master Protein	P19474	E3 ubiquitin-protein ligase TRIM21 OS=Homo sapiens OX=9606 GN=TRIM21 PE=1 SV=1	7	1	1	1	475	54.1	6.38	2.91	TRIM21	High	1
FALSE	Master Protein	Q13263	Transcription intermediary factor 1-beta OS=Homo sapiens OX=9606 GN=TRIM28 PE=1 SV=5	8	2	2	2	835	88.5	5.77	6.09	TRIM28	High	1
FALSE	Master Protein	Q9UPQ4-2	Isoform 2 of E3 ubiquitin-protein ligase TRIM35 OS=Homo sapiens OX=9606 GN=TRIM35	14	2	2	2	493	55.9	7.14	6.03	TRIM35	High	1
FALSE	Master Protein	C9J1S8	Tripartite motif-containing protein 49D OS=Homo sapiens OX=9606 GN=TRIM49D2 PE=2 SV=1	8	1	1	1	452	52.5	8.37	2.61	TRIM49D1; TRIM49D2	High	1
FALSE	Master Protein	Q9BYV2	Tripartite motif-containing protein 54 OS=Homo sapiens OX=9606 GN=TRIM54 PE=1 SV=3	18	2	2	2	358	40.3	5.22	5.85	TRIM54	High	1
FALSE	Master Protein	A6NI03	Putative tripartite motif-containing protein 64B OS=Homo sapiens OX=9606 GN=TRIM64B PE=5 SV=3	7	1	1	1	449	51.5	5.25	2.8	TRIM64B	High	1
FALSE	Master Protein	I1YAP6	Tripartite motif-containing protein 77 OS=Homo sapiens OX=9606 GN=TRIM77 PE=2 SV=2	5	1	1	1	450	52.4	8.19	2.31	TRIM77	High	1
FALSE	Master Protein	Q9C026	E3 ubiquitin-protein ligase TRIM9 OS=Homo sapiens OX=9606 GN=TRIM9 PE=1 SV=1	4	1	1	1	710	79.1	6.84	0	TRIM9	High	1
FALSE	Master Protein	Q8N7C3	Probable E3 ubiquitin-protein ligase TRIML2 OS=Homo sapiens OX=9606 GN=TRIML2 PE=1 SV=2	7	1	1	1	437	49.9	5.97	2.56	TRIML2	High	1
FALSE	Master Protein	Q9H2D6	TRIO and F-actin-binding protein OS=Homo sapiens OX=9606 GN=TRIOBP PE=1 SV=3	2	2	3	2	2365	261.2	8.48	5.89	TRIOBP	High	1
FALSE	Master Protein	Q14669-4	Isoform 4 of E3 ubiquitin-protein ligase TRIP12 OS=Homo sapiens OX=9606 GN=TRIP12	1	1	1	1	1722	192	6.49	2.43	TRIP12	High	1
FALSE	Master Protein	Q15654	Thyroid receptor-interacting protein 6 OS=Homo sapiens OX=9606 GN=TRIP6 PE=1 SV=3	7	1	1	1	476	50.3	7.37	2.71	TRIP6	High	1
FALSE	Master Protein	Q8IYL2	Probable tRNA (uracil-O(2)-)-methyltransferase OS=Homo sapiens OX=9606 GN=TRMT44 PE=1 SV=2	4	1	1	1	757	84.6	7.27	2.39	TRMT44	High	1
FALSE	Master Protein	Q9UJA5	tRNA (adenine(58)-N(1))-methyltransferase non-catalytic subunit TRM6 OS=Homo sapiens OX=9606 GN=TRMT6 PE=1 SV=1	5	1	1	1	497	55.8	7.55	2.5	TRMT6	High	1
FALSE	Master Protein	Q96Q11	CCA tRNA nucleotidyltransferase 1, mitochondrial OS=Homo sapiens OX=9606 GN=TRNT1 PE=1 SV=2	6	1	2	1	434	50.1	8.1	5.83	TRNT1	High	1
FALSE	Master Protein	Q13507	Short transient receptor potential channel 3 OS=Homo sapiens OX=9606 GN=TRPC3 PE=1 SV=4	3	1	1	1	921	105.5	6.65	0	TRPC3	High	1
FALSE	Master Protein	Q9Y210	Short transient receptor potential channel 6 OS=Homo sapiens OX=9606 GN=TRPC6 PE=1 SV=1	2	1	1	1	931	106.3	6.67	2.3	TRPC6	High	1
FALSE	Master Protein	Q9HCX4	Short transient receptor potential channel 7 OS=Homo sapiens OX=9606 GN=TRPC7 PE=1 SV=1	3	1	1	1	862	99.5	7.88	2.44	TRPC7	High	1
FALSE	Master Protein	Q9HCF6	Transient receptor potential cation channel subfamily M member 3 OS=Homo sapiens OX=9606 GN=TRPM3 PE=2 SV=4	1	1	1	1	1732	197.4	7.15	2.33	TRPM3	High	1
FALSE	Master Protein	Q3SY00	Testis-specific protein 10-interacting protein OS=Homo sapiens OX=9606 GN=TSGA10IP PE=1 SV=2	4	1	1	1	556	62.3	10.05	2.38	TSGA10IP	High	1
FALSE	Master Protein	Q6ZSZ6	Teashirt homolog 1 OS=Homo sapiens OX=9606 GN=TSHZ1 PE=1 SV=2	3	1	1	1	1077	117.8	7.06	2.33	TSHZ1	High	1
FALSE	Master Protein	Q9UJT2	Testis-specific serine kinase substrate OS=Homo sapiens OX=9606 GN=TSKS PE=1 SV=3	5	1	1	1	592	65	5.97	3.13	TSKS	High	1
FALSE	Master Protein	O95153	Peripheral-type benzodiazepine receptor-associated protein 1 OS=Homo sapiens OX=9606 GN=TSPOAP1 PE=1 SV=2	2	1	1	1	1857	199.9	5.11	2.62	TSPOAP1	High	1
FALSE	Master Protein	Q8N831	Testis-specific Y-encoded-like protein 6 OS=Homo sapiens OX=9606 GN=TSPYL6 PE=1 SV=1	6	1	1	1	410	45.8	5.68	2.37	TSPYL6	High	1
FALSE	Master Protein	Q6IQ55	Tau-tubulin kinase 2 OS=Homo sapiens OX=9606 GN=TTBK2 PE=1 SV=2	3	1	1	1	1244	137.3	7.01	3.74	TTBK2	High	1
FALSE	Master Protein	A2A3L6	Tetratricopeptide repeat protein 24 OS=Homo sapiens OX=9606 GN=TTC24 PE=4 SV=1	5	1	1	1	582	63.4	9.25	2.46	TTC24	High	1
FALSE	Master Protein	Q8N4P2	Tetratricopeptide repeat protein 30B OS=Homo sapiens OX=9606 GN=TTC30B PE=1 SV=2	5	1	1	1	665	76.1	5.2	0	TTC30B	High	1
FALSE	Master Protein	A8MYJ7	Tetratricopeptide repeat protein 34 OS=Homo sapiens OX=9606 GN=TTC34 PE=2 SV=2	7	1	1	1	566	60.9	7.33	3.15	TTC34	High	1
FALSE	Master Protein	Q8N584	Tetratricopeptide repeat protein 39C OS=Homo sapiens OX=9606 GN=TTC39C PE=2 SV=2	5	1	1	1	583	65.8	6.99	0	TTC39C	High	1
FALSE	Master Protein	Q92623	Tetratricopeptide repeat protein 9A OS=Homo sapiens OX=9606 GN=TTC9 PE=1 SV=3	17	1	1	1	222	24.4	8.98	2.31	TTC9	High	1
FALSE	Master Protein	Q8WZ42	Titin OS=Homo sapiens OX=9606 GN=TTN PE=1 SV=4	1	10	11	10	34350	3813.7	6.35	26.86	TTN	High	1
FALSE	Master Protein	Q13885	Tubulin beta-2A chain OS=Homo sapiens OX=9606 GN=TUBB2A PE=1 SV=1	9	1	1	1	445	49.9	4.89	2.93	TUBB2A	High	1
FALSE	Master Protein	O75386	Tubby-related protein 3 OS=Homo sapiens OX=9606 GN=TULP3 PE=1 SV=2	7	1	2	1	442	49.6	7.74	6.56	TULP3	High	1
FALSE	Master Protein	Q12792	Twinfilin-1 OS=Homo sapiens OX=9606 GN=TWF1 PE=1 SV=3	9	1	1	1	350	40.3	6.96	3	TWF1	High	1
FALSE	Master Protein	Q15672	Twist-related protein 1 OS=Homo sapiens OX=9606 GN=TWIST1 PE=1 SV=1	15	2	2	2	202	20.9	9.44	5.34	TWIST1	High	1
FALSE	Master Protein	Q96RR1	Twinkle mtDNA helicase OS=Homo sapiens OX=9606 GN=TWNK PE=1 SV=1	4	1	1	1	684	77.1	8.98	2.8	TWNK	High	1
FALSE	Master Protein	P40222	Alpha-taxilin OS=Homo sapiens OX=9606 GN=TXLNA PE=1 SV=3	15	2	2	2	546	61.9	6.52	5.35	TXLNA	High	1
FALSE	Master Protein	Q8N3L3	Beta-taxilin OS=Homo sapiens OX=9606 GN=TXLNB PE=1 SV=3	10	2	3	2	684	76.5	4.93	5.32	TXLNB	High	1
FALSE	Master Protein	O14530	Thioredoxin domain-containing protein 9 OS=Homo sapiens OX=9606 GN=TXNDC9 PE=1 SV=2	10	1	1	1	226	26.5	5.88	2.37	TXNDC9	High	1
FALSE	Master Protein	Q2T9J0	Peroxisomal leader peptide-processing protease OS=Homo sapiens OX=9606 GN=TYSND1 PE=1 SV=3	4	1	1	1	566	59.3	6.2	2.37	TYSND1	High	1
FALSE	Master Protein	P22314	Ubiquitin-like modifier-activating enzyme 1 OS=Homo sapiens OX=9606 GN=UBA1 PE=1 SV=3	3	1	5	1	1058	117.8	5.76	21.36	UBA1	High	1
FALSE	Master Protein	Q14157-1	Isoform 2 of Ubiquitin-associated protein 2-like OS=Homo sapiens OX=9606 GN=UBAP2L	5	1	2	1	983	103.9	6.98	0	UBAP2L	High	1
FALSE	Master Protein	P49459	Ubiquitin-conjugating enzyme E2 A OS=Homo sapiens OX=9606 GN=UBE2A PE=1 SV=2	51	2	2	2	152	17.3	5.15	4.04	UBE2A	High	1
FALSE	Master Protein	Q7Z7E8	Ubiquitin-conjugating enzyme E2 Q1 OS=Homo sapiens OX=9606 GN=UBE2Q1 PE=1 SV=1	17	2	2	2	422	46.1	5.1	6.28	UBE2Q1	High	1
FALSE	Master Protein	Q9NRR5	Ubiquilin-4 OS=Homo sapiens OX=9606 GN=UBQLN4 PE=1 SV=2	20	3	4	3	601	63.8	5.22	8	UBQLN4	High	1
FALSE	Master Protein	Q6ZT12	E3 ubiquitin-protein ligase UBR3 OS=Homo sapiens OX=9606 GN=UBR3 PE=2 SV=2	4	2	2	2	1888	212.3	6.1	4.19	UBR3	High	1
FALSE	Master Protein	Q04323	UBX domain-containing protein 1 OS=Homo sapiens OX=9606 GN=UBXN1 PE=1 SV=2	10	1	1	1	297	33.3	5.25	2.89	UBXN1	High	1
FALSE	Master Protein	Q92575	UBX domain-containing protein 4 OS=Homo sapiens OX=9606 GN=UBXN4 PE=1 SV=2	8	1	1	1	508	56.7	6.38	0	UBXN4	High	1
FALSE	Master Protein	Q9NYU2	UDP-glucose:glycoprotein glucosyltransferase 1 OS=Homo sapiens OX=9606 GN=UGGT1 PE=1 SV=3	2	2	2	2	1555	177.1	5.63	2.97	UGGT1	High	1
FALSE	Master Protein	P36537	UDP-glucuronosyltransferase 2B10 OS=Homo sapiens OX=9606 GN=UGT2B10 PE=1 SV=1	6	1	1	1	528	60.7	9	2.67	UGT2B10	High	1
FALSE	Master Protein	P07911-5	Isoform 5 of Uromodulin OS=Homo sapiens OX=9606 GN=UMOD	6	2	5	2	673	73.5	5.26	8.11	UMOD	High	1
FALSE	Master Protein	O14795	Protein unc-13 homolog B OS=Homo sapiens OX=9606 GN=UNC13B PE=1 SV=2	1	1	1	1	1591	180.6	5.99	3.57	UNC13B	High	1
FALSE	Master Protein	O95185	Netrin receptor UNC5C OS=Homo sapiens OX=9606 GN=UNC5C PE=1 SV=2	5	1	1	1	931	103.1	6.1	0	UNC5C	High	1
FALSE	Master Protein	Q9P2D8	Protein unc-79 homolog OS=Homo sapiens OX=9606 GN=UNC79 PE=1 SV=4	5	3	3	3	2635	295.1	6.32	9.81	UNC79	High	1
FALSE	Master Protein	Q8N2C7	Protein unc-80 homolog OS=Homo sapiens OX=9606 GN=UNC80 PE=1 SV=2	1	1	2	1	3258	363.2	6.86	9.55	UNC80	High	1
FALSE	Master Protein	Q9C0B0	RING finger protein unkempt homolog OS=Homo sapiens OX=9606 GN=UNK PE=1 SV=2	4	1	1	1	810	88	6.86	3	UNK	High	1
FALSE	Master Protein	Q15853	Upstream stimulatory factor 2 OS=Homo sapiens OX=9606 GN=USF2 PE=1 SV=1	13	1	3	1	346	36.9	5.1	12.02	USF2	High	1
FALSE	Master Protein	O75445	Usherin OS=Homo sapiens OX=9606 GN=USH2A PE=1 SV=3	0	1	1	1	5202	575.2	6.83	2.71	USH2A	High	1
FALSE	Master Protein	Q70CQ2	Ubiquitin carboxyl-terminal hydrolase 34 OS=Homo sapiens OX=9606 GN=USP34 PE=1 SV=2	2	2	2	2	3546	404	5.82	6.42	USP34	High	1
FALSE	Master Protein	Q9H9J4	Ubiquitin carboxyl-terminal hydrolase 42 OS=Homo sapiens OX=9606 GN=USP42 PE=1 SV=3	3	1	1	1	1324	145.3	8.63	0	USP42	High	1
FALSE	Master Protein	Q5W0Q7	SUMO-specific isopeptidase USPL1 OS=Homo sapiens OX=9606 GN=USPL1 PE=1 SV=1	7	2	2	2	1092	120.4	6.19	2.65	USPL1	High	1
FALSE	Master Protein	Q9Y2C2	Uronyl 2-sulfotransferase OS=Homo sapiens OX=9606 GN=UST PE=2 SV=1	7	1	1	1	406	47.6	8.69	2.64	UST	High	1
FALSE	Master Protein	Q9P2Y5	UV radiation resistance-associated gene protein OS=Homo sapiens OX=9606 GN=UVRAG PE=1 SV=1	8	2	2	2	699	78.1	8.29	4.98	UVRAG	High	1
FALSE	Master Protein	P23763	Vesicle-associated membrane protein 1 OS=Homo sapiens OX=9606 GN=VAMP1 PE=1 SV=1	27	1	1	1	118	12.9	6.65	2.78	VAMP1	High	1
FALSE	Master Protein	Q8TAA9	Vang-like protein 1 OS=Homo sapiens OX=9606 GN=VANGL1 PE=1 SV=1	6	1	1	1	524	59.9	8.81	3.17	VANGL1	High	1
FALSE	Master Protein	P55072	Transitional endoplasmic reticulum ATPase OS=Homo sapiens OX=9606 GN=VCP PE=1 SV=4	4	1	1	1	806	89.3	5.26	2.91	VCP	High	1
FALSE	Master Protein	P08670	Vimentin OS=Homo sapiens OX=9606 GN=VIM PE=1 SV=4	5	1	1	1	466	53.6	5.12	3.45	VIM	High	1
FALSE	Master Protein	O95497	Pantetheinase OS=Homo sapiens OX=9606 GN=VNN1 PE=1 SV=2	4	1	1	1	513	57	5.55	2.61	VNN1	High	1
FALSE	Master Protein	Q9H267	Vacuolar protein sorting-associated protein 33B OS=Homo sapiens OX=9606 GN=VPS33B PE=1 SV=2	10	2	4	2	617	70.5	6.71	8.25	VPS33B	High	1
FALSE	Master Protein	Q7Z3J2	VPS35 endosomal protein-sorting factor-like OS=Homo sapiens OX=9606 GN=VPS35L PE=1 SV=2	5	1	1	1	963	109.5	7.21	2.69	VPS35L	High	1
FALSE	Master Protein	Q86VN1	Vacuolar protein-sorting-associated protein 36 OS=Homo sapiens OX=9606 GN=VPS36 PE=1 SV=1	8	1	1	1	386	43.8	7.2	2.9	VPS36	High	1
FALSE	Master Protein	Q9Y2B5-2	Isoform 2 of VPS9 domain-containing protein 1 OS=Homo sapiens OX=9606 GN=VPS9D1	5	1	1	1	662	72.9	7.77	0	VPS9D1	High	1
FALSE	Master Protein	P58304	Visual system homeobox 2 OS=Homo sapiens OX=9606 GN=VSX2 PE=1 SV=1	9	1	1	1	361	39.4	7.55	3.19	VSX2	High	1
FALSE	Master Protein	Q5GFL6	von Willebrand factor A domain-containing protein 2 OS=Homo sapiens OX=9606 GN=VWA2 PE=1 SV=1	5	2	2	2	755	82	8.02	6.14	VWA2	High	1
FALSE	Master Protein	Q5TIE3-5	Isoform 5 of von Willebrand factor A domain-containing protein 5B1 OS=Homo sapiens OX=9606 GN=VWA5B1	3	1	1	1	1190	130.5	8.15	3.8	VWA5B1	High	1
FALSE	Master Protein	Q5TIE3-4	Isoform 4 of von Willebrand factor A domain-containing protein 5B1 OS=Homo sapiens OX=9606 GN=VWA5B1	2	1	1	1	1017	111.4	8.51	2.59	VWA5B1	High	1
FALSE	Master Protein	Q2TAL6	Brorin OS=Homo sapiens OX=9606 GN=VWC2 PE=1 SV=1	12	1	1	1	325	35.3	5.38	2.77	VWC2	High	1
FALSE	Master Protein	P04275	von Willebrand factor OS=Homo sapiens OX=9606 GN=VWF PE=1 SV=4	1	1	1	1	2813	309.1	5.48	0	VWF	High	1
FALSE	Master Protein	A2RRH5-4	Isoform 4 of WD repeat-containing protein 27 OS=Homo sapiens OX=9606 GN=WDR27	5	1	1	1	895	98	8.06	3.26	WDR27	High	1
FALSE	Master Protein	Q8NI36	WD repeat-containing protein 36 OS=Homo sapiens OX=9606 GN=WDR36 PE=1 SV=1	9	3	3	3	951	105.3	7.53	12.26	WDR36	High	1
FALSE	Master Protein	Q5JSH3	WD repeat-containing protein 44 OS=Homo sapiens OX=9606 GN=WDR44 PE=1 SV=1	2	1	1	1	913	101.3	5.45	2.7	WDR44	High	1
FALSE	Master Protein	O94967	WD repeat-containing protein 47 OS=Homo sapiens OX=9606 GN=WDR47 PE=1 SV=1	2	1	1	1	919	101.9	5.94	2.36	WDR47	High	1
FALSE	Master Protein	Q9Y4E6-2	Isoform 2 of WD repeat-containing protein 7 OS=Homo sapiens OX=9606 GN=WDR7	3	1	1	1	1457	160.4	7.02	3.13	WDR7	High	1
FALSE	Master Protein	Q6UXN9	WD repeat-containing protein 82 OS=Homo sapiens OX=9606 GN=WDR82 PE=1 SV=1	12	1	1	1	313	35.1	7.69	2.85	WDR82	High	1
FALSE	Master Protein	Q96KV7	WD repeat-containing protein 90 OS=Homo sapiens OX=9606 GN=WDR90 PE=1 SV=2	2	1	1	1	1748	187.3	6.99	3.1	WDR90	High	1
FALSE	Master Protein	Q9H4A3	Serine/threonine-protein kinase WNK1 OS=Homo sapiens OX=9606 GN=WNK1 PE=1 SV=2	1	1	1	1	2382	250.6	6.34	2.56	WNK1	High	1
FALSE	Master Protein	Q9Y3S1	Serine/threonine-protein kinase WNK2 OS=Homo sapiens OX=9606 GN=WNK2 PE=1 SV=4	2	1	1	1	2297	242.5	6.13	3.62	WNK2	High	1
FALSE	Master Protein	Q9Y6I7	WD repeat and SOCS box-containing protein 1 OS=Homo sapiens OX=9606 GN=WSB1 PE=1 SV=1	6	1	1	1	421	47.4	7.71	0	WSB1	High	1
FALSE	Master Protein	A6NIX2	Wilms tumor protein 1-interacting protein OS=Homo sapiens OX=9606 GN=WTIP PE=1 SV=3	10	1	1	1	430	45.1	8.12	3.22	WTIP	High	1
FALSE	Master Protein	A4UGR9	Xin actin-binding repeat-containing protein 2 OS=Homo sapiens OX=9606 GN=XIRP2 PE=1 SV=2	2	2	2	2	3374	382.1	6.38	6.64	XIRP2	High	1
FALSE	Master Protein	Q6UX68	XK-related protein 5 OS=Homo sapiens OX=9606 GN=XKR5 PE=2 SV=2	5	1	1	1	686	75	6.68	0	XKR5	High	1
FALSE	Master Protein	Q01831	DNA repair protein complementing XP-C cells OS=Homo sapiens OX=9606 GN=XPC PE=1 SV=4	6	2	2	2	940	105.9	8.9	4.85	XPC	High	1
FALSE	Master Protein	O43895	Xaa-Pro aminopeptidase 2 OS=Homo sapiens OX=9606 GN=XPNPEP2 PE=1 SV=3	6	1	1	1	674	75.6	6.04	3.38	XPNPEP2	High	1
FALSE	Master Protein	Q8NBI6	Xyloside xylosyltransferase 1 OS=Homo sapiens OX=9606 GN=XXYLT1 PE=1 SV=1	15	2	2	2	393	43.8	8.13	5.46	XXYLT1	High	1
FALSE	Master Protein	P16989	Y-box-binding protein 3 OS=Homo sapiens OX=9606 GN=YBX3 PE=1 SV=4	20	2	2	2	372	40.1	9.77	5.43	YBX3	High	1
FALSE	Master Protein	Q96NS1	Protein yippee-like 4 OS=Homo sapiens OX=9606 GN=YPEL4 PE=2 SV=1	26	1	1	1	127	14.3	8.13	2.91	YPEL4	High	1
FALSE	Master Protein	Q9H6S0	3'-5' RNA helicase YTHDC2 OS=Homo sapiens OX=9606 GN=YTHDC2 PE=1 SV=2	6	2	2	2	1430	160.1	8.4	6.77	YTHDC2	High	1
FALSE	Master Protein	P43403	Tyrosine-protein kinase ZAP-70 OS=Homo sapiens OX=9606 GN=ZAP70 PE=1 SV=1	6	1	1	1	619	69.8	7.69	2.63	ZAP70	High	1
FALSE	Master Protein	O75132	Zinc finger BED domain-containing protein 4 OS=Homo sapiens OX=9606 GN=ZBED4 PE=1 SV=2	6	2	3	2	1171	130.2	6.83	2.89	ZBED4	High	1
FALSE	Master Protein	Q49AG3	Zinc finger BED domain-containing protein 5 OS=Homo sapiens OX=9606 GN=ZBED5 PE=2 SV=2	4	1	1	1	693	78.9	8.27	2.87	ZBED5	High	1
FALSE	Master Protein	P86452	Zinc finger BED domain-containing protein 6 OS=Homo sapiens OX=9606 GN=ZBED6 PE=1 SV=1	4	1	1	1	979	109.9	6.55	2.63	ZBED6	High	1
FALSE	Master Protein	Q9H171	Z-DNA-binding protein 1 OS=Homo sapiens OX=9606 GN=ZBP1 PE=1 SV=2	11	1	1	1	429	46.3	6.77	3.42	ZBP1	High	1
FALSE	Master Protein	O95625	Zinc finger and BTB domain-containing protein 11 OS=Homo sapiens OX=9606 GN=ZBTB11 PE=1 SV=2	3	1	1	1	1053	119.3	8.66	2.94	ZBTB11	High	1
FALSE	Master Protein	Q99592	Zinc finger and BTB domain-containing protein 18 OS=Homo sapiens OX=9606 GN=ZBTB18 PE=1 SV=1	14	2	2	2	522	58.3	5.69	3.31	ZBTB18	High	1
FALSE	Master Protein	Q9Y2Y4	Zinc finger and BTB domain-containing protein 32 OS=Homo sapiens OX=9606 GN=ZBTB32 PE=1 SV=1	5	1	1	1	487	52.9	9.17	2.38	ZBTB32	High	1
FALSE	Master Protein	Q9P1Z0	Zinc finger and BTB domain-containing protein 4 OS=Homo sapiens OX=9606 GN=ZBTB4 PE=1 SV=3	4	1	1	1	1013	105	8.37	3.13	ZBTB4	High	1
FALSE	Master Protein	O95365	Zinc finger and BTB domain-containing protein 7A OS=Homo sapiens OX=9606 GN=ZBTB7A PE=1 SV=1	4	1	1	1	584	61.4	5.19	3.04	ZBTB7A	High	1
FALSE	Master Protein	Q96BR9	Zinc finger and BTB domain-containing protein 8A OS=Homo sapiens OX=9606 GN=ZBTB8A PE=1 SV=3	16	2	3	2	441	50.1	7.24	5.95	ZBTB8A	High	1
FALSE	Master Protein	Q8NAP8	Zinc finger and BTB domain-containing protein 8B OS=Homo sapiens OX=9606 GN=ZBTB8B PE=1 SV=2	6	1	1	1	495	54.1	5.15	2.68	ZBTB8B	High	1
FALSE	Master Protein	Q9UPT8	Zinc finger CCCH domain-containing protein 4 OS=Homo sapiens OX=9606 GN=ZC3H4 PE=1 SV=3	2	1	1	1	1303	140.2	6.27	1.9	ZC3H4	High	1
FALSE	Master Protein	Q96H79	Zinc finger CCCH-type antiviral protein 1-like OS=Homo sapiens OX=9606 GN=ZC3HAV1L PE=1 SV=2	11	1	1	1	300	32.9	8.13	2.39	ZC3HAV1L	High	1
FALSE	Master Protein	Q86WB0	Zinc finger C3HC-type protein 1 OS=Homo sapiens OX=9606 GN=ZC3HC1 PE=1 SV=1	10	1	1	1	502	55.2	5.62	3.05	ZC3HC1	High	1
FALSE	Master Protein	Q6NZY4	Zinc finger CCHC domain-containing protein 8 OS=Homo sapiens OX=9606 GN=ZCCHC8 PE=1 SV=2	11	2	2	2	707	78.5	4.87	3.12	ZCCHC8	High	1
FALSE	Master Protein	Q9HCK1	DBF4-type zinc finger-containing protein 2 OS=Homo sapiens OX=9606 GN=ZDBF2 PE=1 SV=3	1	1	1	1	2354	265.5	6.16	3.29	ZDBF2	High	1
FALSE	Master Protein	Q8IUH5	Palmitoyltransferase ZDHHC17 OS=Homo sapiens OX=9606 GN=ZDHHC17 PE=1 SV=2	2	1	1	1	632	72.6	7.5	1.9	ZDHHC17	High	1
FALSE	Master Protein	Q9C0A1	Zinc finger homeobox protein 2 OS=Homo sapiens OX=9606 GN=ZFHX2 PE=1 SV=3	1	1	1	1	2572	274	5.88	2.18	ZFHX2	High	1
FALSE	Master Protein	Q15911	Zinc finger homeobox protein 3 OS=Homo sapiens OX=9606 GN=ZFHX3 PE=1 SV=2	2	2	3	2	3703	404.2	6.2	9.4	ZFHX3	High	1
FALSE	Master Protein	Q86UP3	Zinc finger homeobox protein 4 OS=Homo sapiens OX=9606 GN=ZFHX4 PE=1 SV=1	2	2	3	2	3567	393.5	6.37	3.03	ZFHX4	High	1
FALSE	Master Protein	P47974	mRNA decay activator protein ZFP36L2 OS=Homo sapiens OX=9606 GN=ZFP36L2 PE=1 SV=3	4	1	1	1	494	51	8.16	2.33	ZFP36L2	High	1
FALSE	Master Protein	Q9Y6Q3	Zinc finger protein 37 homolog OS=Homo sapiens OX=9606 GN=ZFP37 PE=2 SV=3	4	1	1	1	630	71.2	9.09	2.66	ZFP37	High	1
FALSE	Master Protein	Q9BQ24	Zinc finger FYVE domain-containing protein 21 OS=Homo sapiens OX=9606 GN=ZFYVE21 PE=1 SV=1	10	1	1	1	234	26.5	8.41	2.53	ZFYVE21	High	1
FALSE	Master Protein	Q8N9L1-2	Isoform 2 of Zinc finger protein ZIC 4 OS=Homo sapiens OX=9606 GN=ZIC4	12	1	1	1	256	27.8	9.64	2.32	ZIC4	High	1
FALSE	Master Protein	Q96PE6	Zinc finger imprinted 3 OS=Homo sapiens OX=9606 GN=ZIM3 PE=1 SV=1	8	2	2	2	472	54.5	9.31	4.78	ZIM3	High	1
FALSE	Master Protein	Q5H9K5	Zinc finger matrin-type protein 1 OS=Homo sapiens OX=9606 GN=ZMAT1 PE=2 SV=1	5	1	2	1	638	74.7	8.38	5.91	ZMAT1	High	1
FALSE	Master Protein	Q8NF64	Zinc finger MIZ domain-containing protein 2 OS=Homo sapiens OX=9606 GN=ZMIZ2 PE=1 SV=2	5	1	2	1	920	96.5	7.12	3.38	ZMIZ2	High	1
FALSE	Master Protein	Q9UBW7	Zinc finger MYM-type protein 2 OS=Homo sapiens OX=9606 GN=ZMYM2 PE=1 SV=1	3	1	1	1	1377	154.8	6.34	3.74	ZMYM2	High	1
FALSE	Master Protein	Q9ULU4-20	Isoform 20 of Protein kinase C-binding protein 1 OS=Homo sapiens OX=9606 GN=ZMYND8	3	2	2	2	1186	131.6	6.95	5.8	ZMYND8	High	1
FALSE	Master Protein	P52746	Zinc finger protein 142 OS=Homo sapiens OX=9606 GN=ZNF142 PE=1 SV=4	1	1	1	1	1687	187.8	7.91	3.12	ZNF142	High	1
FALSE	Master Protein	Q9UQR1	Zinc finger protein 148 OS=Homo sapiens OX=9606 GN=ZNF148 PE=1 SV=2	11	2	2	2	794	88.9	6.48	4.09	ZNF148	High	1
FALSE	Master Protein	Q14929	Zinc finger protein 169 OS=Homo sapiens OX=9606 GN=ZNF169 PE=1 SV=3	4	1	2	1	603	68.4	9.13	5.4	ZNF169	High	1
FALSE	Master Protein	P17023	Zinc finger protein 19 OS=Homo sapiens OX=9606 GN=ZNF19 PE=1 SV=4	8	1	1	1	458	52.4	7.8	2.62	ZNF19	High	1
FALSE	Master Protein	O75362	Zinc finger protein 217 OS=Homo sapiens OX=9606 GN=ZNF217 PE=1 SV=1	3	1	1	1	1048	115.2	8.48	2.66	ZNF217	High	1
FALSE	Master Protein	Q9P2Y4	Zinc finger protein 219 OS=Homo sapiens OX=9606 GN=ZNF219 PE=1 SV=2	7	2	2	2	722	76.8	9.39	4.44	ZNF219	High	1
FALSE	Master Protein	O14978	Zinc finger protein 263 OS=Homo sapiens OX=9606 GN=ZNF263 PE=1 SV=2	6	1	1	1	683	77.3	6.99	2.96	ZNF263	High	1
FALSE	Master Protein	Q14586	Zinc finger protein 267 OS=Homo sapiens OX=9606 GN=ZNF267 PE=1 SV=3	3	1	1	1	743	87.3	8.91	2.64	ZNF267	High	1
FALSE	Master Protein	Q96GC6	Neurotrophin receptor-interacting factor homolog OS=Homo sapiens OX=9606 GN=ZNF274 PE=1 SV=2	6	1	8	1	653	74.1	6.74	29.46	ZNF274	High	1
FALSE	Master Protein	Q96GC6-4	Isoform 4 of Neurotrophin receptor-interacting factor homolog OS=Homo sapiens OX=9606 GN=ZNF274	9	1	1	1	372	42.4	9.35	2.82	ZNF274	High	1
FALSE	Master Protein	P59817	Zinc finger protein 280A OS=Homo sapiens OX=9606 GN=ZNF280A PE=1 SV=4	7	1	1	1	542	60.5	8.59	3	ZNF280A	High	1
FALSE	Master Protein	Q9UDV7	Zinc finger protein 282 OS=Homo sapiens OX=9606 GN=ZNF282 PE=1 SV=3	3	1	1	1	671	74.2	5.9	2.33	ZNF282	High	1
FALSE	Master Protein	O60281	Zinc finger protein 292 OS=Homo sapiens OX=9606 GN=ZNF292 PE=1 SV=3	1	1	1	1	2723	304.6	7.39	2.92	ZNF292	High	1
FALSE	Master Protein	Q9HCX3	Zinc finger protein 304 OS=Homo sapiens OX=9606 GN=ZNF304 PE=1 SV=2	2	1	1	1	659	75	8.35	1.91	ZNF304	High	1
FALSE	Master Protein	Q96PQ6	Zinc finger protein 317 OS=Homo sapiens OX=9606 GN=ZNF317 PE=1 SV=2	7	1	2	1	595	67.9	8.98	4.19	ZNF317	High	1
FALSE	Master Protein	O75467	Zinc finger protein 324A OS=Homo sapiens OX=9606 GN=ZNF324 PE=2 SV=1	12	2	2	2	553	61.1	9.57	2.69	ZNF324	High	1
FALSE	Master Protein	Q96HQ0-4	Isoform 4 of Zinc finger protein 419 OS=Homo sapiens OX=9606 GN=ZNF419	7	1	2	1	498	57.3	9.16	5.64	ZNF419	High	1
FALSE	Master Protein	Q8TAQ5	Zinc finger protein 420 OS=Homo sapiens OX=9606 GN=ZNF420 PE=1 SV=1	4	1	1	1	688	80.2	8.62	3.32	ZNF420	High	1
FALSE	Master Protein	Q96JM2	Zinc finger protein 462 OS=Homo sapiens OX=9606 GN=ZNF462 PE=1 SV=3	4	3	3	3	2506	284.5	7.58	5.54	ZNF462	High	1
FALSE	Master Protein	Q96JG9	Zinc finger protein 469 OS=Homo sapiens OX=9606 GN=ZNF469 PE=1 SV=3	3	4	4	4	3925	409.9	7.72	7.89	ZNF469	High	1
FALSE	Master Protein	Q6ZNH5	Zinc finger protein 497 OS=Homo sapiens OX=9606 GN=ZNF497 PE=1 SV=2	7	1	1	1	498	54.7	8.94	3.2	ZNF497	High	1
FALSE	Master Protein	O60304	Zinc finger protein 500 OS=Homo sapiens OX=9606 GN=ZNF500 PE=1 SV=2	8	1	2	1	480	53.6	7.24	2.96	ZNF500	High	1
FALSE	Master Protein	Q6ZMY9	Zinc finger protein 517 OS=Homo sapiens OX=9606 GN=ZNF517 PE=2 SV=2	9	1	1	1	492	54.7	8.97	0	ZNF517	High	1
FALSE	Master Protein	O15090	Zinc finger protein 536 OS=Homo sapiens OX=9606 GN=ZNF536 PE=1 SV=3	3	1	11	1	1300	141.3	7.27	17.31	ZNF536	High	1
FALSE	Master Protein	Q9HAH1	Zinc finger protein 556 OS=Homo sapiens OX=9606 GN=ZNF556 PE=2 SV=1	5	1	1	1	456	51.5	9.91	2.44	ZNF556	High	1
FALSE	Master Protein	Q9ULD9	Zinc finger protein 608 OS=Homo sapiens OX=9606 GN=ZNF608 PE=1 SV=4	2	1	1	1	1512	162.1	8.79	2.77	ZNF608	High	1
FALSE	Master Protein	Q96N77-4	Isoform 4 of Zinc finger protein 641 OS=Homo sapiens OX=9606 GN=ZNF641	9	1	1	1	424	48	6.33	0	ZNF641	High	1
FALSE	Master Protein	Q9BS31	Zinc finger protein 649 OS=Homo sapiens OX=9606 GN=ZNF649 PE=1 SV=1	9	1	2	1	505	57.6	8.76	3.61	ZNF649	High	1
FALSE	Master Protein	Q9BS34	Zinc finger protein 670 OS=Homo sapiens OX=9606 GN=ZNF670 PE=1 SV=1	10	1	2	1	389	44.6	8.46	3.07	ZNF670	High	1
FALSE	Master Protein	Q86XU0	Zinc finger protein 677 OS=Homo sapiens OX=9606 GN=ZNF677 PE=2 SV=1	5	1	1	1	584	68	9.13	3.21	ZNF677	High	1
FALSE	Master Protein	Q9BU19	Zinc finger protein 692 OS=Homo sapiens OX=9606 GN=ZNF692 PE=1 SV=1	7	1	2	1	519	56.9	7.58	5.43	ZNF692	High	1
FALSE	Master Protein	Q9UC06	Zinc finger protein 70 OS=Homo sapiens OX=9606 GN=ZNF70 PE=2 SV=2	9	1	2	1	446	50.8	8.31	7.04	ZNF70	High	1
FALSE	Master Protein	A6NN14	Zinc finger protein 729 OS=Homo sapiens OX=9606 GN=ZNF729 PE=2 SV=4	3	1	2	1	1252	144.9	9.5	3.63	ZNF729	High	1
FALSE	Master Protein	Q32MQ0	Zinc finger protein 750 OS=Homo sapiens OX=9606 GN=ZNF750 PE=1 SV=1	4	1	2	1	723	77.3	8.18	6.66	ZNF750	High	1
FALSE	Master Protein	Q75MW2	Protein ZNF767 OS=Homo sapiens OX=9606 GN=ZNF767P PE=5 SV=1	15	1	1	1	155	17.2	9.64	2.51	ZNF767P	High	1
FALSE	Master Protein	O75541	Zinc finger protein 821 OS=Homo sapiens OX=9606 GN=ZNF821 PE=1 SV=3	8	1	1	1	412	46.8	6.55	3.42	ZNF821	High	1
FALSE	Master Protein	Q3KNS6	Zinc finger protein 829 OS=Homo sapiens OX=9606 GN=ZNF829 PE=1 SV=1	9	1	1	1	432	50.1	7.93	3.59	ZNF829	High	1
FALSE	Master Protein	Q147U1	Zinc finger protein 846 OS=Homo sapiens OX=9606 GN=ZNF846 PE=1 SV=2	7	1	1	1	533	60.5	9	2.64	ZNF846	High	1
FALSE	Master Protein	P60852	Zona pellucida sperm-binding protein 1 OS=Homo sapiens OX=9606 GN=ZP1 PE=1 SV=1	5	1	1	1	638	70	7.08	3.47	ZP1	High	1
FALSE	Master Protein	Q8TCW7	Zona pellucida-like domain-containing protein 1 OS=Homo sapiens OX=9606 GN=ZPLD1 PE=2 SV=2	5	1	1	1	415	45.5	7.74	2.38	ZPLD1	High	1
FALSE	Master Protein	A7E2V4	Zinc finger SWIM domain-containing protein 8 OS=Homo sapiens OX=9606 GN=ZSWIM8 PE=1 SV=1	1	1	1	1	1837	197.2	6.8	2.08	ZSWIM8	High	1
FALSE	Master Protein	O95229	ZW10 interactor OS=Homo sapiens OX=9606 GN=ZWINT PE=1 SV=2	15	1	1	1	277	31.3	5.15	3.89	ZWINT	High	1
