# Supplementary material for: Bone Allograft Acid Lysates Change the Genetic Signature of Gingival Fibroblasts
Source: Int J Mol Sci. 2023 Nov 10;24(22):16181. doi: 10.3390/ijms242216181 (PMC10671348; doi:10.3390/ijms242216181)
Supplement: Supplementary file 1 [file ijms-24-16181-s001.zip › ijms-2685056-supplementary/Supplementary Files/Proteomics_Supl Tables 2/230301_IP_LPa_011-V0012-A05-X0112-LOTXU082_fixedPSM_Proteins.xlsx]

## Sheet: Proteins
Checked	Master	Accession	Description	Coverage [%]	# Peptides	# PSMs	# Unique Peptides	# AAs	MW [kDa]	calc. pI	Score Sequest HT: Sequest HT	Gene Symbol	Found in Sample: [S5] F5: Sample	# Protein Groups
FALSE	Master Protein	Q8N814	Putative uncharacterized protein FLJ40140 OS=Homo sapiens OX=9606 PE=5 SV=1	31	1	1	1	137	14.4	5.41	3.42		High	1
FALSE	Master Protein	Q6ZRN7	Putative uncharacterized protein FLJ46214 OS=Homo sapiens OX=9606 PE=2 SV=1	13	1	1	1	208	21.1	11.78	2.33		High	1
FALSE	Master Protein	Q99758	Phospholipid-transporting ATPase ABCA3 OS=Homo sapiens OX=9606 GN=ABCA3 PE=1 SV=2	2	1	1	1	1704	191.2	7.62	2.9	ABCA3	High	1
FALSE	Master Protein	P45844	ATP-binding cassette sub-family G member 1 OS=Homo sapiens OX=9606 GN=ABCG1 PE=1 SV=3	5	1	1	1	678	75.5	7.81	2.91	ABCG1	High	1
FALSE	Master Protein	O94929	Actin-binding LIM protein 3 OS=Homo sapiens OX=9606 GN=ABLIM3 PE=1 SV=3	4	1	1	1	683	77.8	8.54	0	ABLIM3	High	1
FALSE	Master Protein	P16112	Aggrecan core protein OS=Homo sapiens OX=9606 GN=ACAN PE=1 SV=3	1	3	3	3	2530	261.2	4.13	7.18	ACAN	High	1
FALSE	Master Protein	O00154	Cytosolic acyl coenzyme A thioester hydrolase OS=Homo sapiens OX=9606 GN=ACOT7 PE=1 SV=3	12	1	1	1	380	41.8	8.54	3	ACOT7	High	1
FALSE	Master Protein	Q9NUZ1	Acyl-coenzyme A oxidase-like protein OS=Homo sapiens OX=9606 GN=ACOXL PE=2 SV=3	5	1	1	1	547	61.8	8.53	2.38	ACOXL	High	1
FALSE	Master Protein	P15309	Prostatic acid phosphatase OS=Homo sapiens OX=9606 GN=ACP3 PE=1 SV=3	11	1	1	1	386	44.5	6.24	3.18	ACP3	High	1
FALSE	Master Protein	P13686	Tartrate-resistant acid phosphatase type 5 OS=Homo sapiens OX=9606 GN=ACP5 PE=1 SV=3	12	1	1	1	325	36.6	8.7	2.96	ACP5	High	1
FALSE	Master Protein	Q9NUB1	Acetyl-coenzyme A synthetase 2-like, mitochondrial OS=Homo sapiens OX=9606 GN=ACSS1 PE=1 SV=2	6	1	1	1	689	74.8	7.11	0	ACSS1	High	1
FALSE	Master Protein	P60709	Actin, cytoplasmic 1 OS=Homo sapiens OX=9606 GN=ACTB PE=1 SV=1	15	4	6	4	375	41.7	5.48	16.59	ACTB	High	1
FALSE	Master Protein	P35609	Alpha-actinin-2 OS=Homo sapiens OX=9606 GN=ACTN2 PE=1 SV=1	5	1	2	1	894	103.8	5.45	6.91	ACTN2	High	1
FALSE	Master Protein	Q9H9F9	Actin-related protein 5 OS=Homo sapiens OX=9606 GN=ACTR5 PE=1 SV=2	5	1	1	1	607	68.3	5.27	2.41	ACTR5	High	1
FALSE	Master Protein	O75077	Disintegrin and metalloproteinase domain-containing protein 23 OS=Homo sapiens OX=9606 GN=ADAM23 PE=1 SV=1	4	1	1	1	832	91.9	7.64	3.01	ADAM23	High	1
FALSE	Master Protein	Q9UHI8	A disintegrin and metalloproteinase with thrombospondin motifs 1 OS=Homo sapiens OX=9606 GN=ADAMTS1 PE=1 SV=4	4	1	1	1	967	105.3	6.83	3.19	ADAMTS1	High	1
FALSE	Master Protein	Q8WXS8	A disintegrin and metalloproteinase with thrombospondin motifs 14 OS=Homo sapiens OX=9606 GN=ADAMTS14 PE=2 SV=2	4	1	2	1	1223	133.8	7.18	0	ADAMTS14	High	1
FALSE	Master Protein	Q9UKP5	A disintegrin and metalloproteinase with thrombospondin motifs 6 OS=Homo sapiens OX=9606 GN=ADAMTS6 PE=2 SV=2	3	1	1	1	1117	125.2	6.68	0	ADAMTS6	High	1
FALSE	Master Protein	P78563	Double-stranded RNA-specific editase 1 OS=Homo sapiens OX=9606 GN=ADARB1 PE=1 SV=1	6	1	1	1	741	80.7	9.01	3.3	ADARB1	High	1
FALSE	Master Protein	O60503	Adenylate cyclase type 9 OS=Homo sapiens OX=9606 GN=ADCY9 PE=1 SV=4	3	1	1	1	1353	150.6	7.34	0	ADCY9	High	1
FALSE	Master Protein	O14514	Adhesion G protein-coupled receptor B1 OS=Homo sapiens OX=9606 GN=ADGRB1 PE=1 SV=2	3	1	1	1	1584	173.4	7.88	3.35	ADGRB1	High	1
FALSE	Master Protein	O60241	Adhesion G protein-coupled receptor B2 OS=Homo sapiens OX=9606 GN=ADGRB2 PE=1 SV=2	2	1	1	1	1585	172.5	7.42	3.29	ADGRB2	High	1
FALSE	Master Protein	Q8IZF6	Adhesion G-protein coupled receptor G4 OS=Homo sapiens OX=9606 GN=ADGRG4 PE=1 SV=2	1	1	1	1	3080	333.2	6.21	2.97	ADGRG4	High	1
FALSE	Master Protein	O95490	Adhesion G protein-coupled receptor L2 OS=Homo sapiens OX=9606 GN=ADGRL2 PE=1 SV=2	3	1	1	1	1459	163.2	6.43	0	ADGRL2	High	1
FALSE	Master Protein	Q09666	Neuroblast differentiation-associated protein AHNAK OS=Homo sapiens OX=9606 GN=AHNAK PE=1 SV=2	4	3	5	3	5890	628.7	6.15	7.1	AHNAK	High	1
FALSE	Master Protein	Q8IVF2	Protein AHNAK2 OS=Homo sapiens OX=9606 GN=AHNAK2 PE=1 SV=2	0	1	1	1	5795	616.2	5.36	2.72	AHNAK2	High	1
FALSE	Master Protein	P02765	Alpha-2-HS-glycoprotein OS=Homo sapiens OX=9606 GN=AHSG PE=1 SV=2	5	1	5	1	367	39.3	5.72	22.55	AHSG	High	1
FALSE	Master Protein	Q96IF1	LIM domain-containing protein ajuba OS=Homo sapiens OX=9606 GN=AJUBA PE=1 SV=1	4	1	1	1	538	56.9	7.14	2.6	AJUBA	High	1
FALSE	Master Protein	Q92667	A-kinase anchor protein 1, mitochondrial OS=Homo sapiens OX=9606 GN=AKAP1 PE=1 SV=1	3	1	1	1	903	97.3	4.94	2.4	AKAP1	High	1
FALSE	Master Protein	Q5JQC9	A-kinase anchor protein 4 OS=Homo sapiens OX=9606 GN=AKAP4 PE=1 SV=1	3	1	1	1	854	94.4	6.96	2.39	AKAP4	High	1
FALSE	Master Protein	P02768	Albumin OS=Homo sapiens OX=9606 GN=ALB PE=1 SV=2	25	18	24	18	609	69.3	6.28	71.68	ALB	High	1
FALSE	Master Protein	P00352	Aldehyde dehydrogenase 1A1 OS=Homo sapiens OX=9606 GN=ALDH1A1 PE=1 SV=2	4	1	1	1	501	54.8	6.73	2.52	ALDH1A1	High	1
FALSE	Master Protein	O94788	Retinal dehydrogenase 2 OS=Homo sapiens OX=9606 GN=ALDH1A2 PE=1 SV=3	9	1	1	1	518	56.7	6.05	0	ALDH1A2	High	1
FALSE	Master Protein	Q9Y673	Dolichyl-phosphate beta-glucosyltransferase OS=Homo sapiens OX=9606 GN=ALG5 PE=1 SV=1	9	1	1	1	324	36.9	9.28	2.78	ALG5	High	1
FALSE	Master Protein	Q96L96	Alpha-protein kinase 3 OS=Homo sapiens OX=9606 GN=ALPK3 PE=1 SV=2	2	2	6	2	1907	201.1	7.58	15.74	ALPK3	High	1
FALSE	Master Protein	P02760	Protein AMBP OS=Homo sapiens OX=9606 GN=AMBP PE=1 SV=1	3	1	1	1	352	39	6.25	2.94	AMBP	High	1
FALSE	Master Protein	Q8N944	APC membrane recruitment protein 3 OS=Homo sapiens OX=9606 GN=AMER3 PE=1 SV=2	4	1	2	1	861	90.4	5.69	5.74	AMER3	High	1
FALSE	Master Protein	Q9UJX3	Anaphase-promoting complex subunit 7 OS=Homo sapiens OX=9606 GN=ANAPC7 PE=1 SV=5	7	1	1	1	565	63.1	5.72	3	ANAPC7	High	1
FALSE	Master Protein	Q15389	Angiopoietin-1 OS=Homo sapiens OX=9606 GN=ANGPT1 PE=1 SV=2	12	2	2	2	498	57.5	6.76	2.88	ANGPT1	High	1
FALSE	Master Protein	Q9P2R3	Rabankyrin-5 OS=Homo sapiens OX=9606 GN=ANKFY1 PE=1 SV=2	4	1	1	1	1169	128.3	6.1	2.95	ANKFY1	High	1
FALSE	Master Protein	P04083	Annexin A1 OS=Homo sapiens OX=9606 GN=ANXA1 PE=1 SV=2	9	3	3	3	346	38.7	7.02	7.81	ANXA1	High	1
FALSE	Master Protein	P07355	Annexin A2 OS=Homo sapiens OX=9606 GN=ANXA2 PE=1 SV=2	12	3	4	3	339	38.6	7.75	10.13	ANXA2	High	1
FALSE	Master Protein	P08133	Annexin A6 OS=Homo sapiens OX=9606 GN=ANXA6 PE=1 SV=3	5	2	2	2	673	75.8	5.6	5.48	ANXA6	High	1
FALSE	Master Protein	Q16853	Membrane primary amine oxidase OS=Homo sapiens OX=9606 GN=AOC3 PE=1 SV=3	1	1	1	1	763	84.6	6.52	2.92	AOC3	High	1
FALSE	Master Protein	Q92870	Amyloid beta precursor protein binding family B member 2 OS=Homo sapiens OX=9606 GN=APBB2 PE=1 SV=3	4	1	2	1	758	83.3	6.1	2.62	APBB2	High	1
FALSE	Master Protein	O95704	Amyloid-beta A4 precursor protein-binding family B member 3 OS=Homo sapiens OX=9606 GN=APBB3 PE=1 SV=2	8	1	1	1	486	52.6	6.4	0	APBB3	High	1
FALSE	Master Protein	P02647	Apolipoprotein A-I OS=Homo sapiens OX=9606 GN=APOA1 PE=1 SV=1	21	4	4	4	267	30.8	5.76	12.29	APOA1	High	1
FALSE	Master Protein	Q9Y235	C->U-editing enzyme APOBEC-2 OS=Homo sapiens OX=9606 GN=APOBEC2 PE=1 SV=1	14	1	1	1	224	25.7	4.84	2.52	APOBEC2	High	1
FALSE	Master Protein	Q0VD83	Apolipoprotein B receptor OS=Homo sapiens OX=9606 GN=APOBR PE=1 SV=3	4	1	1	1	1097	115.6	4.4	2.81	APOBR	High	1
FALSE	Master Protein	P02649	Apolipoprotein E OS=Homo sapiens OX=9606 GN=APOE PE=1 SV=1	3	1	1	1	317	36.1	5.73	2.14	APOE	High	1
FALSE	Master Protein	P02749	Beta-2-glycoprotein 1 OS=Homo sapiens OX=9606 GN=APOH PE=1 SV=3	3	1	1	1	345	38.3	7.97	2.17	APOH	High	1
FALSE	Master Protein	O95445	Apolipoprotein M OS=Homo sapiens OX=9606 GN=APOM PE=1 SV=2	16	1	1	1	188	21.2	6.01	3.29	APOM	High	1
FALSE	Master Protein	P05067	Amyloid-beta precursor protein OS=Homo sapiens OX=9606 GN=APP PE=1 SV=3	2	1	2	1	770	86.9	4.82	7.42	APP	High	1
FALSE	Master Protein	Q96P48	Arf-GAP with Rho-GAP domain, ANK repeat and PH domain-containing protein 1 OS=Homo sapiens OX=9606 GN=ARAP1 PE=1 SV=3	3	1	1	1	1450	162.1	6.23	0	ARAP1	High	1
FALSE	Master Protein	Q52LW3	Rho GTPase-activating protein 29 OS=Homo sapiens OX=9606 GN=ARHGAP29 PE=1 SV=2	4	1	1	1	1261	142	6.74	2.9	ARHGAP29	High	1
FALSE	Master Protein	A8MVX0	Rho guanine nucleotide exchange factor 33 OS=Homo sapiens OX=9606 GN=ARHGEF33 PE=2 SV=2	4	1	1	1	844	94.6	6.81	2.74	ARHGEF33	High	1
FALSE	Master Protein	Q12797-3	Isoform 3 of Aspartyl/asparaginyl beta-hydroxylase OS=Homo sapiens OX=9606 GN=ASPH	5	1	1	1	225	25.5	9.61	2.47	ASPH	High	1
FALSE	Master Protein	Q13315	Serine-protein kinase ATM OS=Homo sapiens OX=9606 GN=ATM PE=1 SV=4	1	1	1	1	3056	350.5	6.81	3.01	ATM	High	1
FALSE	Master Protein	P54259	Atrophin-1 OS=Homo sapiens OX=9606 GN=ATN1 PE=1 SV=3	4	1	1	1	1190	125.3	8.98	2.81	ATN1	High	1
FALSE	Master Protein	O75185	Calcium-transporting ATPase type 2C member 2 OS=Homo sapiens OX=9606 GN=ATP2C2 PE=1 SV=3	4	1	1	1	946	103.1	5.66	3.85	ATP2C2	High	1
FALSE	Master Protein	P25705	ATP synthase subunit alpha, mitochondrial OS=Homo sapiens OX=9606 GN=ATP5F1A PE=1 SV=1	2	1	1	1	553	59.7	9.13	1.98	ATP5F1A	High	1
FALSE	Master Protein	P36542	ATP synthase subunit gamma, mitochondrial OS=Homo sapiens OX=9606 GN=ATP5F1C PE=1 SV=1	4	1	1	1	298	33	9.22	2.24	ATP5F1C	High	1
FALSE	Master Protein	P21281	V-type proton ATPase subunit B, brain isoform OS=Homo sapiens OX=9606 GN=ATP6V1B2 PE=1 SV=3	5	1	1	1	511	56.5	5.81	2.7	ATP6V1B2	High	1
FALSE	Master Protein	P54252	Ataxin-3 OS=Homo sapiens OX=9606 GN=ATXN3 PE=1 SV=5	9	1	1	1	361	41.2	4.78	0	ATXN3	High	1
FALSE	Master Protein	P37288	Vasopressin V1a receptor OS=Homo sapiens OX=9606 GN=AVPR1A PE=1 SV=1	10	1	1	1	418	46.8	9.32	3.68	AVPR1A	High	1
FALSE	Master Protein	Q9Y2T1	Axin-2 OS=Homo sapiens OX=9606 GN=AXIN2 PE=1 SV=2	3	1	1	1	843	93.5	7.78	2.41	AXIN2	High	1
FALSE	Master Protein	P20160	Azurocidin OS=Homo sapiens OX=9606 GN=AZU1 PE=1 SV=3	4	1	1	1	251	26.9	9.5	2.38	AZU1	High	1
FALSE	Master Protein	Q9NWV8	BRISC and BRCA1-A complex member 1 OS=Homo sapiens OX=9606 GN=BABAM1 PE=1 SV=1	7	1	1	1	329	36.5	4.64	2.81	BABAM1	High	1
FALSE	Master Protein	O95817	BAG family molecular chaperone regulator 3 OS=Homo sapiens OX=9606 GN=BAG3 PE=1 SV=3	8	1	1	1	575	61.6	6.95	0	BAG3	High	1
FALSE	Master Protein	Q9P281	BAH and coiled-coil domain-containing protein 1 OS=Homo sapiens OX=9606 GN=BAHCC1 PE=1 SV=4	2	1	1	1	2639	279.8	8.78	0	BAHCC1	High	1
FALSE	Master Protein	P80723	Brain acid soluble protein 1 OS=Homo sapiens OX=9606 GN=BASP1 PE=1 SV=2	12	1	1	1	227	22.7	4.63	2.63	BASP1	High	1
FALSE	Master Protein	Q9H6U6	BCAS3 microtubule associated cell migration factor OS=Homo sapiens OX=9606 GN=BCAS3 PE=1 SV=3	3	1	1	1	928	101.2	6.7	2.31	BCAS3	High	1
FALSE	Master Protein	Q92843	Bcl-2-like protein 2 OS=Homo sapiens OX=9606 GN=BCL2L2 PE=1 SV=2	17	1	1	1	193	20.7	5.34	2.7	BCL2L2	High	1
FALSE	Master Protein	Q86UU0	B-cell CLL/lymphoma 9-like protein OS=Homo sapiens OX=9606 GN=BCL9L PE=1 SV=1	2	1	1	1	1499	157	8.63	2.63	BCL9L	High	1
FALSE	Master Protein	Q8N7W2	BEN domain-containing protein 7 OS=Homo sapiens OX=9606 GN=BEND7 PE=1 SV=2	9	2	2	2	519	57.5	9.13	5.11	BEND7	High	1
FALSE	Master Protein	P02818	Osteocalcin OS=Homo sapiens OX=9606 GN=BGLAP PE=1 SV=2	35	2	2	2	100	11	7.09	5.77	BGLAP	High	1
FALSE	Master Protein	P21810	Biglycan OS=Homo sapiens OX=9606 GN=BGN PE=1 SV=2	23	7	7	7	368	41.6	7.52	21.36	BGN	High	1
FALSE	Master Protein	Q8WV28	B-cell linker protein OS=Homo sapiens OX=9606 GN=BLNK PE=1 SV=2	6	1	1	1	456	50.4	8.16	2.59	BLNK	High	1
FALSE	Master Protein	Q2LD37	Bridge-like lipid transfer protein family member 1 OS=Homo sapiens OX=9606 GN=BLTP1 PE=1 SV=2	1	1	1	1	5005	555.1	6.58	2.95	BLTP1	High	1
FALSE	Master Protein	Q0VDD7	Break repair meiotic recombinase recruitment factor 1 OS=Homo sapiens OX=9606 GN=BRME1 PE=1 SV=2	5	1	2	1	668	69.5	4.83	5.14	BRME1	High	1
FALSE	Master Protein	Q9NSI6	Bromodomain and WD repeat-containing protein 1 OS=Homo sapiens OX=9606 GN=BRWD1 PE=1 SV=4	2	1	1	1	2320	262.8	8.46	0	BRWD1	High	1
FALSE	Master Protein	Q8WZ55	Barttin OS=Homo sapiens OX=9606 GN=BSND PE=1 SV=1	12	1	1	1	320	35.2	4.37	0	BSND	High	1
FALSE	Master Protein	Q9NQ89	Protein C12orf4 OS=Homo sapiens OX=9606 GN=C12orf4 PE=1 SV=1	4	1	1	1	552	63.8	6.37	2.33	C12orf4	High	1
FALSE	Master Protein	Q9NWQ9	Uncharacterized protein C14orf119 OS=Homo sapiens OX=9606 GN=C14orf119 PE=1 SV=1	29	1	1	1	140	16	4.94	0	C14orf119	High	1
FALSE	Master Protein	P02746	Complement C1q subcomponent subunit B OS=Homo sapiens OX=9606 GN=C1QB PE=1 SV=3	15	1	1	1	253	26.7	8.63	3.32	C1QB	High	1
FALSE	Master Protein	P02747	Complement C1q subcomponent subunit C OS=Homo sapiens OX=9606 GN=C1QC PE=1 SV=3	20	2	2	2	245	25.8	8.41	4.83	C1QC	High	1
FALSE	Master Protein	P01024	Complement C3 OS=Homo sapiens OX=9606 GN=C3 PE=1 SV=2	1	1	1	1	1663	187	6.4	2.43	C3	High	1
FALSE	Master Protein	P0C0L4	Complement C4-A OS=Homo sapiens OX=9606 GN=C4A PE=1 SV=2	1	1	1	1	1744	192.7	7.08	2.14	C4A	High	1
FALSE	Master Protein	Q5T0Z8	Uncharacterized protein C6orf132 OS=Homo sapiens OX=9606 GN=C6orf132 PE=1 SV=4	3	1	1	1	1188	124	9.45	0	C6orf132	High	1
FALSE	Master Protein	Q5VYM1	Uncharacterized protein C9orf131 OS=Homo sapiens OX=9606 GN=C9orf131 PE=2 SV=3	3	1	1	1	1079	117.7	7.36	2.61	C9orf131	High	1
FALSE	Master Protein	O75952	Calcium-binding tyrosine phosphorylation-regulated protein OS=Homo sapiens OX=9606 GN=CABYR PE=1 SV=2	6	1	1	1	493	52.7	4.55	2.67	CABYR	High	1
FALSE	Master Protein	O43497-25	Isoform 24 of Voltage-dependent T-type calcium channel subunit alpha-1G OS=Homo sapiens OX=9606 GN=CACNA1G	2	1	1	1	2287	252.7	6.9	3.59	CACNA1G	High	1
FALSE	Master Protein	Q13698	Voltage-dependent L-type calcium channel subunit alpha-1S OS=Homo sapiens OX=9606 GN=CACNA1S PE=1 SV=4	1	1	1	1	1873	212.2	6.57	3.03	CACNA1S	High	1
FALSE	Master Protein	Q05682	Caldesmon OS=Homo sapiens OX=9606 GN=CALD1 PE=1 SV=3	3	1	1	1	793	93.2	5.66	2.62	CALD1	High	1
FALSE	Master Protein	Q9P1Y5-2	Isoform 2 of Calmodulin-regulated spectrin-associated protein 3 OS=Homo sapiens OX=9606 GN=CAMSAP3	2	1	1	1	1276	137.8	8.5	2.41	CAMSAP3	High	1
FALSE	Master Protein	Q6F5E8	Capping protein, Arp2/3 and myosin-I linker protein 2 OS=Homo sapiens OX=9606 GN=CARMIL2 PE=1 SV=2	2	1	1	1	1435	154.6	6.76	2.87	CARMIL2	High	1
FALSE	Master Protein	Q6NZI2	Caveolae-associated protein 1 OS=Homo sapiens OX=9606 GN=CAVIN1 PE=1 SV=1	17	3	3	3	390	43.5	5.6	8.81	CAVIN1	High	1
FALSE	Master Protein	Q8NA61	Protein chibby homolog 2 OS=Homo sapiens OX=9606 GN=CBY2 PE=1 SV=1	8	1	1	1	448	51.5	7.15	0	CBY2	High	1
FALSE	Master Protein	Q8IYX3	Coiled-coil domain-containing protein 116 OS=Homo sapiens OX=9606 GN=CCDC116 PE=1 SV=3	6	1	1	1	613	67.9	8.54	2.86	CCDC116	High	1
FALSE	Master Protein	A0A096LP49	Coiled-coil domain-containing protein 187 OS=Homo sapiens OX=9606 GN=CCDC187 PE=2 SV=1	3	1	1	1	1063	114.8	9.69	0	CCDC187	High	1
FALSE	Master Protein	Q96PX6	Coiled-coil domain-containing protein 85A OS=Homo sapiens OX=9606 GN=CCDC85A PE=1 SV=3	6	1	1	1	553	59.9	8.79	2.33	CCDC85A	High	1
FALSE	Master Protein	Q3V6T2	Girdin OS=Homo sapiens OX=9606 GN=CCDC88A PE=1 SV=2	2	1	2	1	1871	215.9	6.21	5.67	CCDC88A	High	1
FALSE	Master Protein	A6NC98	Coiled-coil domain-containing protein 88B OS=Homo sapiens OX=9606 GN=CCDC88B PE=1 SV=1	3	1	1	1	1476	164.7	5.11	2.7	CCDC88B	High	1
FALSE	Master Protein	O95389	Cellular communication network factor 6 OS=Homo sapiens OX=9606 GN=CCN6 PE=1 SV=1	9	1	2	1	354	39.3	8.46	3.75	CCN6	High	1
FALSE	Master Protein	Q6YHK3	CD109 antigen OS=Homo sapiens OX=9606 GN=CD109 PE=1 SV=2	2	1	1	1	1445	161.6	5.85	0	CD109	High	1
FALSE	Master Protein	P08571	Monocyte differentiation antigen CD14 OS=Homo sapiens OX=9606 GN=CD14 PE=1 SV=2	11	1	1	1	375	40.1	6.23	0	CD14	High	1
FALSE	Master Protein	P16070	CD44 antigen OS=Homo sapiens OX=9606 GN=CD44 PE=1 SV=3	2	1	2	1	742	81.5	5.33	5.93	CD44	High	1
FALSE	Master Protein	P30203	T-cell differentiation antigen CD6 OS=Homo sapiens OX=9606 GN=CD6 PE=1 SV=3	6	1	1	1	668	71.8	4.92	3.03	CD6	High	1
FALSE	Master Protein	P32970	CD70 antigen OS=Homo sapiens OX=9606 GN=CD70 PE=1 SV=2	6	1	2	1	193	21.1	8.53	5.19	CD70	High	1
FALSE	Master Protein	Q99618	Cell division cycle-associated protein 3 OS=Homo sapiens OX=9606 GN=CDCA3 PE=1 SV=1	11	1	1	1	268	29	6.43	2.68	CDCA3	High	1
FALSE	Master Protein	O75309	Cadherin-16 OS=Homo sapiens OX=9606 GN=CDH16 PE=1 SV=1	4	1	1	1	829	89.9	4.96	2.69	CDH16	High	1
FALSE	Master Protein	Q9BYE9	Cadherin-related family member 2 OS=Homo sapiens OX=9606 GN=CDHR2 PE=1 SV=2	2	1	1	1	1310	141.5	4.5	2.84	CDHR2	High	1
FALSE	Master Protein	Q01850	Cerebellar degeneration-related protein 2 OS=Homo sapiens OX=9606 GN=CDR2 PE=1 SV=2	6	1	1	1	454	51.8	5.06	0	CDR2	High	1
FALSE	Master Protein	P19835	Bile salt-activated lipase OS=Homo sapiens OX=9606 GN=CEL PE=1 SV=3	3	1	1	1	753	79.3	5.34	2.51	CEL	High	1
FALSE	Master Protein	Q8N6W0	CUGBP Elav-like family member 5 OS=Homo sapiens OX=9606 GN=CELF5 PE=1 SV=1	8	1	1	1	485	52.3	8.32	0	CELF5	High	1
FALSE	Master Protein	Q9HCU4	Cadherin EGF LAG seven-pass G-type receptor 2 OS=Homo sapiens OX=9606 GN=CELSR2 PE=1 SV=1	1	1	1	1	2923	317.3	5.31	2.49	CELSR2	High	1
FALSE	Master Protein	Q9NYQ7	Cadherin EGF LAG seven-pass G-type receptor 3 OS=Homo sapiens OX=9606 GN=CELSR3 PE=1 SV=2	1	1	1	1	3312	358	6.68	2.36	CELSR3	High	1
FALSE	Master Protein	Q9UPV0	Centrosomal protein of 164 kDa OS=Homo sapiens OX=9606 GN=CEP164 PE=1 SV=3	2	1	1	1	1460	164.2	5.36	2.33	CEP164	High	1
FALSE	Master Protein	Q9Y4F5	Centrosomal protein of 170 kDa protein B OS=Homo sapiens OX=9606 GN=CEP170B PE=1 SV=4	2	1	1	1	1589	171.6	6.84	2.68	CEP170B	High	1
FALSE	Master Protein	Q9BV73	Centrosome-associated protein CEP250 OS=Homo sapiens OX=9606 GN=CEP250 PE=1 SV=2	2	1	1	1	2442	281	5.02	0	CEP250	High	1
FALSE	Master Protein	Q9C0D2	Centrosomal protein of 295 kDa OS=Homo sapiens OX=9606 GN=CEP295 PE=1 SV=4	1	1	1	1	2601	295	6	2.84	CEP295	High	1
FALSE	Master Protein	Q86XR8	Centrosomal protein of 57 kDa OS=Homo sapiens OX=9606 GN=CEP57 PE=1 SV=2	5	1	1	1	500	57.1	9.31	2.81	CEP57	High	1
FALSE	Master Protein	P23141	Liver carboxylesterase 1 OS=Homo sapiens OX=9606 GN=CES1 PE=1 SV=2	5	1	2	1	567	62.5	6.6	3.11	CES1	High	1
FALSE	Master Protein	Q6P656	Cilia- and flagella-associated protein 161 OS=Homo sapiens OX=9606 GN=CFAP161 PE=1 SV=1	13	1	2	1	301	34.3	6.28	3.14	CFAP161	High	1
FALSE	Master Protein	O43822-4	Isoform 4 of Cilia- and flagella-associated protein 410 OS=Homo sapiens OX=9606 GN=CFAP410	3	1	1	1	375	40.4	6.95	2.51	CFAP410	High	1
FALSE	Master Protein	Q9BXR6	Complement factor H-related protein 5 OS=Homo sapiens OX=9606 GN=CFHR5 PE=1 SV=1	7	1	1	1	569	64.4	7.06	2.92	CFHR5	High	1
FALSE	Master Protein	P23528	Cofilin-1 OS=Homo sapiens OX=9606 GN=CFL1 PE=1 SV=3	18	2	2	2	166	18.5	8.09	4.81	CFL1	High	1
FALSE	Master Protein	O15335	Chondroadherin OS=Homo sapiens OX=9606 GN=CHAD PE=1 SV=2	14	3	3	3	359	40.5	9.39	7.19	CHAD	High	1
FALSE	Master Protein	Q12873	Chromodomain-helicase-DNA-binding protein 3 OS=Homo sapiens OX=9606 GN=CHD3 PE=1 SV=3	1	1	2	1	2000	226.5	7.3	4.82	CHD3	High	1
FALSE	Master Protein	P10645	Chromogranin-A OS=Homo sapiens OX=9606 GN=CHGA PE=1 SV=7	5	2	2	2	457	50.7	4.6	6.04	CHGA	High	1
FALSE	Master Protein	Q13231	Chitotriosidase-1 OS=Homo sapiens OX=9606 GN=CHIT1 PE=1 SV=1	9	1	1	1	466	51.6	6.96	2.69	CHIT1	High	1
FALSE	Master Protein	O75339	Cartilage intermediate layer protein 1 OS=Homo sapiens OX=9606 GN=CILP PE=1 SV=4	3	1	1	1	1184	132.5	8.41	4.48	CILP	High	1
FALSE	Master Protein	Q14008	Cytoskeleton-associated protein 5 OS=Homo sapiens OX=9606 GN=CKAP5 PE=1 SV=3	2	1	1	1	2032	225.4	7.8	2.7	CKAP5	High	1
FALSE	Master Protein	P06732	Creatine kinase M-type OS=Homo sapiens OX=9606 GN=CKM PE=1 SV=2	6	1	1	1	381	43.1	7.25	2.42	CKM	High	1
FALSE	Master Protein	Q9Y240	C-type lectin domain family 11 member A OS=Homo sapiens OX=9606 GN=CLEC11A PE=1 SV=1	7	2	2	2	323	35.7	5.16	5.4	CLEC11A	High	1
FALSE	Master Protein	Q9H4D0	Calsyntenin-2 OS=Homo sapiens OX=9606 GN=CLSTN2 PE=1 SV=2	5	1	1	1	955	106.9	5.39	3.28	CLSTN2	High	1
FALSE	Master Protein	P09496-3	Isoform 3 of Clathrin light chain A OS=Homo sapiens OX=9606 GN=CLTA	17	1	1	1	236	25.7	4.5	4.04	CLTA	High	1
FALSE	Master Protein	P10909	Clusterin OS=Homo sapiens OX=9606 GN=CLU PE=1 SV=1	12	4	4	4	449	52.5	6.27	9.76	CLU	High	1
FALSE	Master Protein	Q8N3K9	Cardiomyopathy-associated protein 5 OS=Homo sapiens OX=9606 GN=CMYA5 PE=1 SV=3	1	1	1	1	4069	448.9	4.78	2.79	CMYA5	High	1
FALSE	Master Protein	P62633	CCHC-type zinc finger nucleic acid binding protein OS=Homo sapiens OX=9606 GN=CNBP PE=1 SV=1	14	1	1	1	177	19.5	7.71	2.54	CNBP	High	1
FALSE	Master Protein	Q02246	Contactin-2 OS=Homo sapiens OX=9606 GN=CNTN2 PE=1 SV=1	5	2	2	2	1040	113.3	7.96	2.95	CNTN2	High	1
FALSE	Master Protein	O94779-2	Isoform 2 of Contactin-5 OS=Homo sapiens OX=9606 GN=CNTN5	4	1	1	1	1026	112.6	5.87	2.96	CNTN5	High	1
FALSE	Master Protein	Q96JB2	Conserved oligomeric Golgi complex subunit 3 OS=Homo sapiens OX=9606 GN=COG3 PE=1 SV=3	4	1	1	1	828	94	5.57	2.54	COG3	High	1
FALSE	Master Protein	P12107	Collagen alpha-1(XI) chain OS=Homo sapiens OX=9606 GN=COL11A1 PE=1 SV=4	2	1	1	1	1806	181	5.17	2.71	COL11A1	High	1
FALSE	Master Protein	P13942	Collagen alpha-2(XI) chain OS=Homo sapiens OX=9606 GN=COL11A2 PE=1 SV=5	4	2	4	2	1736	171.7	6.21	10.21	COL11A2	High	1
FALSE	Master Protein	Q99715	Collagen alpha-1(XII) chain OS=Homo sapiens OX=9606 GN=COL12A1 PE=1 SV=2	5	8	10	8	3063	332.9	5.53	28.82	COL12A1	High	1
FALSE	Master Protein	Q5TAT6	Collagen alpha-1(XIII) chain OS=Homo sapiens OX=9606 GN=COL13A1 PE=1 SV=1	5	1	1	1	717	69.9	9.17	2.44	COL13A1	High	1
FALSE	Master Protein	Q07092	Collagen alpha-1(XVI) chain OS=Homo sapiens OX=9606 GN=COL16A1 PE=1 SV=2	2	1	2	1	1604	157.7	7.84	4.74	COL16A1	High	1
FALSE	Master Protein	Q9UMD9	Collagen alpha-1(XVII) chain OS=Homo sapiens OX=9606 GN=COL17A1 PE=1 SV=3	3	1	1	1	1497	150.3	8.79	3.1	COL17A1	High	1
FALSE	Master Protein	P02452	Collagen alpha-1(I) chain OS=Homo sapiens OX=9606 GN=COL1A1 PE=1 SV=6	23	25	73	25	1464	138.8	5.8	206.49	COL1A1	High	1
FALSE	Master Protein	P08123	Collagen alpha-2(I) chain OS=Homo sapiens OX=9606 GN=COL1A2 PE=1 SV=7	18	18	39	18	1366	129.2	8.95	109.93	COL1A2	High	1
FALSE	Master Protein	Q9P218	Collagen alpha-1(XX) chain OS=Homo sapiens OX=9606 GN=COL20A1 PE=1 SV=4	4	1	1	1	1284	135.7	8.06	0	COL20A1	High	1
FALSE	Master Protein	Q96P44	Collagen alpha-1(XXI) chain OS=Homo sapiens OX=9606 GN=COL21A1 PE=2 SV=1	4	1	1	1	957	99.3	8.32	3.67	COL21A1	High	1
FALSE	Master Protein	Q8NFW1	Collagen alpha-1(XXII) chain OS=Homo sapiens OX=9606 GN=COL22A1 PE=2 SV=2	4	3	3	3	1626	161	7.23	8.23	COL22A1	High	1
FALSE	Master Protein	Q17RW2	Collagen alpha-1(XXIV) chain OS=Homo sapiens OX=9606 GN=COL24A1 PE=1 SV=2	2	1	1	1	1714	175.4	8.27	2.64	COL24A1	High	1
FALSE	Master Protein	P02458	Collagen alpha-1(II) chain OS=Homo sapiens OX=9606 GN=COL2A1 PE=1 SV=3	6	3	3	3	1487	141.7	6.92	7.71	COL2A1	High	1
FALSE	Master Protein	P02461	Collagen alpha-1(III) chain OS=Homo sapiens OX=9606 GN=COL3A1 PE=1 SV=4	2	1	2	1	1466	138.5	6.61	2.47	COL3A1	High	1
FALSE	Master Protein	P53420	Collagen alpha-4(IV) chain OS=Homo sapiens OX=9606 GN=COL4A4 PE=1 SV=3	2	1	1	1	1690	163.9	8.62	3.41	COL4A4	High	1
FALSE	Master Protein	P20908	Collagen alpha-1(V) chain OS=Homo sapiens OX=9606 GN=COL5A1 PE=1 SV=3	5	3	3	3	1838	183.4	5.06	8.11	COL5A1	High	1
FALSE	Master Protein	P05997	Collagen alpha-2(V) chain OS=Homo sapiens OX=9606 GN=COL5A2 PE=1 SV=3	8	3	3	3	1499	144.8	6.46	5.21	COL5A2	High	1
FALSE	Master Protein	P12111	Collagen alpha-3(VI) chain OS=Homo sapiens OX=9606 GN=COL6A3 PE=1 SV=5	2	3	3	3	3177	343.5	6.68	8.19	COL6A3	High	1
FALSE	Master Protein	Q14055	Collagen alpha-2(IX) chain OS=Homo sapiens OX=9606 GN=COL9A2 PE=1 SV=2	5	1	1	1	689	65.1	9.17	2.6	COL9A2	High	1
FALSE	Master Protein	Q96I36	Cytochrome c oxidase assembly protein COX14 OS=Homo sapiens OX=9606 GN=COX14 PE=1 SV=1	58	1	2	1	57	6.6	9.55	3.31	COX14	High	1
FALSE	Master Protein	P43155	Carnitine O-acetyltransferase OS=Homo sapiens OX=9606 GN=CRAT PE=1 SV=5	5	1	1	1	626	70.8	8.44	3.12	CRAT	High	1
FALSE	Master Protein	Q70SY1	Cyclic AMP-responsive element-binding protein 3-like protein 2 OS=Homo sapiens OX=9606 GN=CREB3L2 PE=1 SV=3	8	1	1	1	520	57.4	5.43	2.82	CREB3L2	High	1
FALSE	Master Protein	Q02930	Cyclic AMP-responsive element-binding protein 5 OS=Homo sapiens OX=9606 GN=CREB5 PE=1 SV=3	6	1	2	1	508	56.9	8.5	2.33	CREB5	High	1
FALSE	Master Protein	Q68DQ2	Very large A-kinase anchor protein OS=Homo sapiens OX=9606 GN=CRYBG3 PE=1 SV=3	2	1	1	1	2970	330.4	5.2	0	CRYBG3	High	1
FALSE	Master Protein	P41240	Tyrosine-protein kinase CSK OS=Homo sapiens OX=9606 GN=CSK PE=1 SV=1	7	1	1	1	450	50.7	7.06	3.17	CSK	High	1
FALSE	Master Protein	Q7Z407	CUB and sushi domain-containing protein 3 OS=Homo sapiens OX=9606 GN=CSMD3 PE=2 SV=3	3	3	5	3	3707	405.7	6	14.04	CSMD3	High	1
FALSE	Master Protein	P33240	Cleavage stimulation factor subunit 2 OS=Homo sapiens OX=9606 GN=CSTF2 PE=1 SV=1	7	1	1	1	577	60.9	6.83	3.29	CSTF2	High	1
FALSE	Master Protein	O43310	CBP80/20-dependent translation initiation factor OS=Homo sapiens OX=9606 GN=CTIF PE=1 SV=1	5	1	1	1	598	67.5	6.54	3.17	CTIF	High	1
FALSE	Master Protein	O60716	Catenin delta-1 OS=Homo sapiens OX=9606 GN=CTNND1 PE=1 SV=1	3	1	3	1	968	108.1	6.23	8.89	CTNND1	High	1
FALSE	Master Protein	P08311	Cathepsin G OS=Homo sapiens OX=9606 GN=CTSG PE=1 SV=2	35	9	11	9	255	28.8	11.19	30.77	CTSG	High	1
FALSE	Master Protein	P56202	Cathepsin W OS=Homo sapiens OX=9606 GN=CTSW PE=1 SV=2	11	1	1	1	376	42.1	7.42	3.22	CTSW	High	1
FALSE	Master Protein	Q4G0S4	Cytochrome P450 27C1 OS=Homo sapiens OX=9606 GN=CYP27C1 PE=1 SV=3	8	1	1	1	542	60.9	9.76	0	CYP27C1	High	1
FALSE	Master Protein	Q9Y4D1	Disheveled-associated activator of morphogenesis 1 OS=Homo sapiens OX=9606 GN=DAAM1 PE=1 SV=2	4	1	1	1	1078	123.4	7.23	0	DAAM1	High	1
FALSE	Master Protein	Q96JK2	DDB1- and CUL4-associated factor 5 OS=Homo sapiens OX=9606 GN=DCAF5 PE=1 SV=2	3	1	1	1	942	103.9	5.76	3.16	DCAF5	High	1
FALSE	Master Protein	P07585	Decorin OS=Homo sapiens OX=9606 GN=DCN PE=1 SV=1	27	7	10	7	359	39.7	8.54	25.23	DCN	High	1
FALSE	Master Protein	Q13838	Spliceosome RNA helicase DDX39B OS=Homo sapiens OX=9606 GN=DDX39B PE=1 SV=1	7	1	1	1	428	49	5.67	2.58	DDX39B	High	1
FALSE	Master Protein	Q8TDD1	ATP-dependent RNA helicase DDX54 OS=Homo sapiens OX=9606 GN=DDX54 PE=1 SV=2	2	1	1	1	881	98.5	10.02	2.75	DDX54	High	1
FALSE	Master Protein	P59665	Neutrophil defensin 1 OS=Homo sapiens OX=9606 GN=DEFA1B PE=1 SV=1	11	1	1	1	94	10.2	6.99	2.42	DEFA1; DEFA1B	High	1
FALSE	Master Protein	Q5VZ89	DENN domain-containing protein 4C OS=Homo sapiens OX=9606 GN=DENND4C PE=1 SV=3	3	1	1	1	1909	212.6	6.83	0	DENND4C	High	1
FALSE	Master Protein	O75140-1	Isoform 1 of GATOR complex protein DEPDC5 OS=Homo sapiens OX=9606 GN=DEPDC5	1	1	1	1	1572	177.8	6.73	2.69	DEPDC5	High	1
FALSE	Master Protein	Q9BTC0-1	Isoform 1 of Death-inducer obliterator 1 OS=Homo sapiens OX=9606 GN=DIDO1	3	1	1	1	1189	129.1	8.47	3.25	DIDO1	High	1
FALSE	Master Protein	Q9Y2H0-1	Isoform 2 of Disks large-associated protein 4 OS=Homo sapiens OX=9606 GN=DLGAP4	3	1	1	1	989	107.5	7.3	2.82	DLGAP4	High	1
FALSE	Master Protein	Q15398-1	Isoform 2 of Disks large-associated protein 5 OS=Homo sapiens OX=9606 GN=DLGAP5	5	1	1	1	765	85.6	8.7	3.23	DLGAP5	High	1
FALSE	Master Protein	Q13316	Dentin matrix acidic phosphoprotein 1 OS=Homo sapiens OX=9606 GN=DMP1 PE=1 SV=2	2	1	1	1	513	55.8	4.15	2.04	DMP1	High	1
FALSE	Master Protein	Q9Y485	DmX-like protein 1 OS=Homo sapiens OX=9606 GN=DMXL1 PE=1 SV=3	1	1	2	1	3027	337.6	6.34	5.45	DMXL1	High	1
FALSE	Master Protein	Q8IYS4	Dynein axonemal assembly factor 8 OS=Homo sapiens OX=9606 GN=DNAAF8 PE=1 SV=3	5	1	1	1	520	55.6	4.93	2.38	DNAAF8	High	1
FALSE	Master Protein	Q6XZF7	Dynamin-binding protein OS=Homo sapiens OX=9606 GN=DNMBP PE=1 SV=1	2	1	1	1	1577	177.2	5.39	2.81	DNMBP	High	1
FALSE	Master Protein	Q9UBC3-6	Isoform 6 of DNA (cytosine-5)-methyltransferase 3B OS=Homo sapiens OX=9606 GN=DNMT3B	3	1	2	1	845	94.6	7.77	5.59	DNMT3B	High	1
FALSE	Master Protein	Q96N67-6	Isoform 6 of Dedicator of cytokinesis protein 7 OS=Homo sapiens OX=9606 GN=DOCK7	2	2	2	2	2131	241.5	6.8	5.26	DOCK7	High	1
FALSE	Master Protein	Q18PE1-3	Isoform 3 of Protein Dok-7 OS=Homo sapiens OX=9606 GN=DOK7	14	2	2	2	608	63.9	6.9	2.96	DOK7	High	1
FALSE	Master Protein	Q07507	Dermatopontin OS=Homo sapiens OX=9606 GN=DPT PE=1 SV=2	5	1	1	1	201	24	4.82	2.32	DPT	High	1
FALSE	Master Protein	A6NNA5	Dorsal root ganglia homeobox protein OS=Homo sapiens OX=9606 GN=DRGX PE=3 SV=1	12	1	1	1	263	28.7	8.46	2.9	DRGX	High	1
FALSE	Master Protein	Q9H410-4	Isoform 4 of Kinetochore-associated protein DSN1 homolog OS=Homo sapiens OX=9606 GN=DSN1	11	1	1	1	340	38.3	7.25	3.37	DSN1	High	1
FALSE	Master Protein	Q9NRD9	Dual oxidase 1 OS=Homo sapiens OX=9606 GN=DUOX1 PE=1 SV=1	2	1	1	1	1551	177.1	7.9	3.16	DUOX1	High	1
FALSE	Master Protein	Q4G0W2	Dual specificity phosphatase 28 OS=Homo sapiens OX=9606 GN=DUSP28 PE=1 SV=1	21	1	1	1	176	18.3	8.28	2.75	DUSP28	High	1
FALSE	Master Protein	P51452	Dual specificity protein phosphatase 3 OS=Homo sapiens OX=9606 GN=DUSP3 PE=1 SV=1	19	1	1	1	185	20.5	7.8	3.14	DUSP3	High	1
FALSE	Master Protein	Q8IY85	EF-hand calcium-binding domain-containing protein 13 OS=Homo sapiens OX=9606 GN=EFCAB13 PE=2 SV=2	2	1	1	1	973	110.1	6.57	2.68	EFCAB13	High	1
FALSE	Master Protein	A4FU69	EF-hand calcium-binding domain-containing protein 5 OS=Homo sapiens OX=9606 GN=EFCAB5 PE=1 SV=3	2	1	2	1	1503	173.3	5.82	5.64	EFCAB5	High	1
FALSE	Master Protein	Q8N3D4	EH domain-binding protein 1-like protein 1 OS=Homo sapiens OX=9606 GN=EHBP1L1 PE=1 SV=2	2	1	1	1	1523	161.8	4.83	2.62	EHBP1L1	High	1
FALSE	Master Protein	Q9NZN4	EH domain-containing protein 2 OS=Homo sapiens OX=9606 GN=EHD2 PE=1 SV=2	2	1	1	1	543	61.1	6.46	3.11	EHD2	High	1
FALSE	Master Protein	Q14152	Eukaryotic translation initiation factor 3 subunit A OS=Homo sapiens OX=9606 GN=EIF3A PE=1 SV=1	3	1	1	1	1382	166.5	6.79	4.33	EIF3A	High	1
FALSE	Master Protein	O15371	Eukaryotic translation initiation factor 3 subunit D OS=Homo sapiens OX=9606 GN=EIF3D PE=1 SV=1	6	1	3	1	548	63.9	6.05	5.61	EIF3D	High	1
FALSE	Master Protein	Q14576	ELAV-like protein 3 OS=Homo sapiens OX=9606 GN=ELAVL3 PE=2 SV=3	7	1	1	1	367	39.5	9.28	2.92	ELAVL3	High	1
FALSE	Master Protein	Q9NT22	EMILIN-3 OS=Homo sapiens OX=9606 GN=EMILIN3 PE=1 SV=2	6	1	2	1	766	82.6	7.72	6.34	EMILIN3	High	1
FALSE	Master Protein	O95834	Echinoderm microtubule-associated protein-like 2 OS=Homo sapiens OX=9606 GN=EML2 PE=1 SV=1	7	1	1	1	649	70.6	6.32	0	EML2	High	1
FALSE	Master Protein	Q9UJA9	Ectonucleotide pyrophosphatase/phosphodiesterase family member 5 OS=Homo sapiens OX=9606 GN=ENPP5 PE=1 SV=1	8	1	1	1	477	54.6	6.43	2.81	ENPP5	High	1
FALSE	Master Protein	P11171	Protein 4.1 OS=Homo sapiens OX=9606 GN=EPB41 PE=1 SV=4	5	1	1	1	864	97	5.58	0	EPB41	High	1
FALSE	Master Protein	P54756	Ephrin type-A receptor 5 OS=Homo sapiens OX=9606 GN=EPHA5 PE=1 SV=3	2	1	1	1	1037	114.7	6.93	1.97	EPHA5	High	1
FALSE	Master Protein	O15197	Ephrin type-B receptor 6 OS=Homo sapiens OX=9606 GN=EPHB6 PE=1 SV=4	5	1	1	1	1021	110.6	6.65	3.26	EPHB6	High	1
FALSE	Master Protein	O95208	Epsin-2 OS=Homo sapiens OX=9606 GN=EPN2 PE=1 SV=3	5	1	1	1	641	68.4	7.52	2.88	EPN2	High	1
FALSE	Master Protein	P11678	Eosinophil peroxidase OS=Homo sapiens OX=9606 GN=EPX PE=1 SV=2	7	4	4	4	715	81	10.29	10.79	EPX	High	1
FALSE	Master Protein	P21860	Receptor tyrosine-protein kinase erbB-3 OS=Homo sapiens OX=9606 GN=ERBB3 PE=1 SV=1	3	1	1	1	1342	148	6.55	3.46	ERBB3	High	1
FALSE	Master Protein	Q9UJM3	ERBB receptor feedback inhibitor 1 OS=Homo sapiens OX=9606 GN=ERRFI1 PE=1 SV=1	5	1	1	1	462	50.5	8.1	2.33	ERRFI1	High	1
FALSE	Master Protein	Q14674	Separin OS=Homo sapiens OX=9606 GN=ESPL1 PE=1 SV=3	2	1	1	1	2120	233	7.55	0	ESPL1	High	1
FALSE	Master Protein	Q9UQ84	Exonuclease 1 OS=Homo sapiens OX=9606 GN=EXO1 PE=1 SV=2	4	1	1	1	846	94	8.31	2.91	EXO1	High	1
FALSE	Master Protein	Q17RC7	Exocyst complex component 3-like protein 4 OS=Homo sapiens OX=9606 GN=EXOC3L4 PE=1 SV=2	6	1	1	1	722	79.8	6.32	2.89	EXOC3L4	High	1
FALSE	Master Protein	Q5T1H1-1	Isoform 1 of Protein eyes shut homolog OS=Homo sapiens OX=9606 GN=EYS	1	1	1	1	3144	348.2	5.73	2.87	EYS	High	1
FALSE	Master Protein	P00742	Coagulation factor X OS=Homo sapiens OX=9606 GN=F10 PE=1 SV=2	4	2	3	2	488	54.7	5.94	6.6	F10	High	1
FALSE	Master Protein	P00488	Coagulation factor XIII A chain OS=Homo sapiens OX=9606 GN=F13A1 PE=1 SV=5	2	1	1	1	732	83.2	6	2.56	F13A1	High	1
FALSE	Master Protein	P00734	Prothrombin OS=Homo sapiens OX=9606 GN=F2 PE=1 SV=2	5	3	10	3	622	70	5.9	28.39	F2	High	1
FALSE	Master Protein	P23610	40-kDa huntingtin-associated protein OS=Homo sapiens OX=9606 GN=F8A3 PE=1 SV=2	7	1	2	1	371	39.1	6.84	4.98	F8A1; F8A2; F8A3	High	1
FALSE	Master Protein	P00740	Coagulation factor IX OS=Homo sapiens OX=9606 GN=F9 PE=1 SV=2	11	2	7	2	461	51.7	5.47	11.48	F9	High	1
FALSE	Master Protein	P15090	Fatty acid-binding protein, adipocyte OS=Homo sapiens OX=9606 GN=FABP4 PE=1 SV=3	39	5	5	5	132	14.7	7.14	18.76	FABP4	High	1
FALSE	Master Protein	Q6P587	Acylpyruvase FAHD1, mitochondrial OS=Homo sapiens OX=9606 GN=FAHD1 PE=1 SV=2	14	1	3	1	224	24.8	7.39	5.4	FAHD1	High	1
FALSE	Master Protein	Q6J272	Protein FAM166A OS=Homo sapiens OX=9606 GN=FAM166A PE=1 SV=1	10	1	1	1	317	36.1	7.81	3.15	FAM166A	High	1
FALSE	Master Protein	A6NJV1	Protein FAM166C OS=Homo sapiens OX=9606 GN=FAM166C PE=3 SV=1	23	1	1	1	201	23.4	9.99	5.07	FAM166C	High	1
FALSE	Master Protein	Q8WUF8	Cotranscriptional regulator FAM172A OS=Homo sapiens OX=9606 GN=FAM172A PE=1 SV=1	5	1	1	1	416	47.9	6.09	3.12	FAM172A	High	1
FALSE	Master Protein	Q8NA70	Protein FAM47B OS=Homo sapiens OX=9606 GN=FAM47B PE=1 SV=2	5	1	1	1	645	73.9	8.73	2.75	FAM47B	High	1
FALSE	Master Protein	Q6ZV65-2	Isoform 2 of Protein FAM47E OS=Homo sapiens OX=9606 GN=FAM47E	12	1	2	1	295	34.5	8.85	6.2	FAM47E	High	1
FALSE	Master Protein	Q8WVX9	Fatty acyl-CoA reductase 1 OS=Homo sapiens OX=9606 GN=FAR1 PE=1 SV=1	5	1	1	1	515	59.3	9.17	2.61	FAR1	High	1
FALSE	Master Protein	Q7L8L6	FAST kinase domain-containing protein 5, mitochondrial OS=Homo sapiens OX=9606 GN=FASTKD5 PE=1 SV=1	5	1	1	1	764	86.5	8.13	3.04	FASTKD5	High	1
FALSE	Master Protein	P35555	Fibrillin-1 OS=Homo sapiens OX=9606 GN=FBN1 PE=1 SV=4	1	2	2	2	2871	312.1	4.93	4.13	FBN1	High	1
FALSE	Master Protein	Q96LA6-4	Isoform 4 of Fc receptor-like protein 1 OS=Homo sapiens OX=9606 GN=FCRL1	16	1	1	1	199	22.1	7.01	3.19	FCRL1	High	1
FALSE	Master Protein	P02671	Fibrinogen alpha chain OS=Homo sapiens OX=9606 GN=FGA PE=1 SV=2	4	3	3	3	866	94.9	6.01	9.35	FGA	High	1
FALSE	Master Protein	P02675	Fibrinogen beta chain OS=Homo sapiens OX=9606 GN=FGB PE=1 SV=2	14	4	7	4	491	55.9	8.27	20.28	FGB	High	1
FALSE	Master Protein	P09038	Fibroblast growth factor 2 OS=Homo sapiens OX=9606 GN=FGF2 PE=1 SV=3	9	1	1	1	288	30.8	11.18	2.74	FGF2	High	1
FALSE	Master Protein	P11362	Fibroblast growth factor receptor 1 OS=Homo sapiens OX=9606 GN=FGFR1 PE=1 SV=3	2	1	2	1	822	91.8	6.21	4.61	FGFR1	High	1
FALSE	Master Protein	P02679	Fibrinogen gamma chain OS=Homo sapiens OX=9606 GN=FGG PE=1 SV=3	5	2	2	2	453	51.5	5.62	4.79	FGG	High	1
FALSE	Master Protein	P20930	Filaggrin OS=Homo sapiens OX=9606 GN=FLG PE=1 SV=3	1	1	1	1	4061	434.9	9.25	2.9	FLG	High	1
FALSE	Master Protein	Q68DA7	Formin-1 OS=Homo sapiens OX=9606 GN=FMN1 PE=1 SV=3	1	1	1	1	1419	157.5	8.44	2.56	FMN1	High	1
FALSE	Master Protein	P02751	Fibronectin OS=Homo sapiens OX=9606 GN=FN1 PE=1 SV=5	10	12	12	12	2477	272.2	5.5	35.31	FN1	High	1
FALSE	Master Protein	P15407-2	Isoform 2 of Fos-related antigen 1 OS=Homo sapiens OX=9606 GN=FOSL1	22	1	1	1	169	17.5	4.91	0	FOSL1	High	1
FALSE	Master Protein	P85037	Forkhead box protein K1 OS=Homo sapiens OX=9606 GN=FOXK1 PE=1 SV=1	11	2	2	2	733	75.4	9.32	2.96	FOXK1	High	1
FALSE	Master Protein	Q08050	Forkhead box protein M1 OS=Homo sapiens OX=9606 GN=FOXM1 PE=1 SV=3	5	1	2	1	763	84.2	7.91	3.12	FOXM1	High	1
FALSE	Master Protein	P21462	fMet-Leu-Phe receptor OS=Homo sapiens OX=9606 GN=FPR1 PE=1 SV=3	11	1	1	1	350	38.4	9.03	0	FPR1	High	1
FALSE	Master Protein	Q5SZK8	FRAS1-related extracellular matrix protein 2 OS=Homo sapiens OX=9606 GN=FREM2 PE=1 SV=3	1	1	1	1	3169	350.9	5.03	2.91	FREM2	High	1
FALSE	Master Protein	Q9Y2L6	FERM domain-containing protein 4B OS=Homo sapiens OX=9606 GN=FRMD4B PE=1 SV=4	3	1	1	1	1034	118	8.62	2.75	FRMD4B	High	1
FALSE	Master Protein	Q68DX3	FERM and PDZ domain-containing protein 2 OS=Homo sapiens OX=9606 GN=FRMPD2 PE=1 SV=3	3	1	1	1	1309	144.2	6.74	3.53	FRMPD2	High	1
FALSE	Master Protein	Q9BXM9	FSD1-like protein OS=Homo sapiens OX=9606 GN=FSD1L PE=1 SV=2	7	1	1	1	530	59.5	6.2	3.21	FSD1L	High	1
FALSE	Master Protein	Q5CZC0	Fibrous sheath-interacting protein 2 OS=Homo sapiens OX=9606 GN=FSIP2 PE=2 SV=4	0	1	1	1	6907	780.1	6.71	3.22	FSIP2	High	1
FALSE	Master Protein	P02792	Ferritin light chain OS=Homo sapiens OX=9606 GN=FTL PE=1 SV=2	18	3	4	3	175	20	5.78	11.84	FTL	High	1
FALSE	Master Protein	Q9ULW2	Frizzled-10 OS=Homo sapiens OX=9606 GN=FZD10 PE=1 SV=1	5	1	1	1	581	65.3	8.47	3.06	FZD10	High	1
FALSE	Master Protein	O75084	Frizzled-7 OS=Homo sapiens OX=9606 GN=FZD7 PE=1 SV=2	6	1	2	1	574	63.6	7.81	3.02	FZD7	High	1
FALSE	Master Protein	Q9UQC2	GRB2-associated-binding protein 2 OS=Homo sapiens OX=9606 GN=GAB2 PE=1 SV=1	5	1	1	1	676	74.4	8.31	3.21	GAB2	High	1
FALSE	Master Protein	Q9HCQ5	Polypeptide N-acetylgalactosaminyltransferase 9 OS=Homo sapiens OX=9606 GN=GALNT9 PE=1 SV=3	6	1	1	1	603	68.3	8.44	0	GALNT9	High	1
FALSE	Master Protein	Q6UWH4	Golgi-associated kinase 1B OS=Homo sapiens OX=9606 GN=GASK1B PE=2 SV=1	5	1	1	1	519	57.5	9.7	2.35	GASK1B	High	1
FALSE	Master Protein	P15976	Erythroid transcription factor OS=Homo sapiens OX=9606 GN=GATA1 PE=1 SV=1	9	1	1	1	413	42.7	8.75	4.02	GATA1	High	1
FALSE	Master Protein	P04062	Lysosomal acid glucosylceramidase OS=Homo sapiens OX=9606 GN=GBA1 PE=1 SV=3	8	1	1	1	536	59.7	7.61	3.2	GBA1	High	1
FALSE	Master Protein	Q6W3E5	Glycerophosphodiester phosphodiesterase domain-containing protein 4 OS=Homo sapiens OX=9606 GN=GDPD4 PE=2 SV=1	5	1	1	1	623	71.9	9.03	2.71	GDPD4	High	1
FALSE	Master Protein	Q8WWP7	GTPase IMAP family member 1 OS=Homo sapiens OX=9606 GN=GIMAP1 PE=1 SV=1	8	1	2	1	306	34.3	8.87	5.38	GIMAP1	High	1
FALSE	Master Protein	Q8TF64	PDZ domain-containing protein GIPC3 OS=Homo sapiens OX=9606 GN=GIPC3 PE=1 SV=1	12	1	1	1	312	34	5.63	2.88	GIPC3	High	1
FALSE	Master Protein	Q14409	Glycerol kinase 3 OS=Homo sapiens OX=9606 GN=GK3P PE=2 SV=2	8	1	1	1	553	60.6	6.39	0	GK3P	High	1
FALSE	Master Protein	P08151-3	Isoform 3 of Zinc finger protein GLI1 OS=Homo sapiens OX=9606 GN=GLI1	4	1	1	1	978	104.6	7.12	0	GLI1	High	1
FALSE	Master Protein	A8MTJ3	Guanine nucleotide-binding protein G(t) subunit alpha-3 OS=Homo sapiens OX=9606 GN=GNAT3 PE=2 SV=2	3	1	1	1	354	40.3	6.01	1.99	GNAT3	High	1
FALSE	Master Protein	P00505	Aspartate aminotransferase, mitochondrial OS=Homo sapiens OX=9606 GN=GOT2 PE=1 SV=3	8	1	1	1	430	47.5	9.01	3.49	GOT2	High	1
FALSE	Master Protein	Q9Y625	Glypican-6 OS=Homo sapiens OX=9606 GN=GPC6 PE=1 SV=1	4	1	1	1	555	62.7	5.41	2.76	GPC6	High	1
FALSE	Master Protein	P43304	Glycerol-3-phosphate dehydrogenase, mitochondrial OS=Homo sapiens OX=9606 GN=GPD2 PE=1 SV=3	5	1	1	1	727	80.8	7.69	2.71	GPD2	High	1
FALSE	Master Protein	Q8NFJ5	Retinoic acid-induced protein 3 OS=Homo sapiens OX=9606 GN=GPRC5A PE=1 SV=2	12	1	2	1	357	40.2	8.15	4.14	GPRC5A	High	1
FALSE	Master Protein	Q15835	Rhodopsin kinase GRK1 OS=Homo sapiens OX=9606 GN=GRK1 PE=1 SV=1	6	1	1	1	563	63.5	5.87	2.81	GRK1	High	1
FALSE	Master Protein	P34947	G protein-coupled receptor kinase 5 OS=Homo sapiens OX=9606 GN=GRK5 PE=1 SV=1	7	1	1	1	590	67.7	8.1	0	GRK5	High	1
FALSE	Master Protein	P06396	Gelsolin OS=Homo sapiens OX=9606 GN=GSN PE=1 SV=1	2	1	1	1	782	85.6	6.28	2.53	GSN	High	1
FALSE	Master Protein	Q9NRJ2	Putative uncharacterized protein GSN-AS1 OS=Homo sapiens OX=9606 GN=GSN-AS1 PE=5 SV=1	17	1	1	1	163	17.6	10.93	2.75	GSN-AS1	High	1
FALSE	Master Protein	P35269	General transcription factor IIF subunit 1 OS=Homo sapiens OX=9606 GN=GTF2F1 PE=1 SV=2	4	1	1	1	517	58.2	7.49	2.31	GTF2F1	High	1
FALSE	Master Protein	P78347	General transcription factor II-I OS=Homo sapiens OX=9606 GN=GTF2I PE=1 SV=2	4	1	1	1	998	112.3	6.39	2.8	GTF2I	High	1
FALSE	Master Protein	O75343	Guanylate cyclase soluble subunit beta-2 OS=Homo sapiens OX=9606 GN=GUCY1B2 PE=5 SV=2	7	1	1	1	617	70.3	8.63	2.81	GUCY1B2	High	1
FALSE	Master Protein	Q92522	Histone H1.10 OS=Homo sapiens OX=9606 GN=H1-10 PE=1 SV=1	10	2	2	2	213	22.5	10.76	4.33	H1-10	High	1
FALSE	Master Protein	P16402	Histone H1.3 OS=Homo sapiens OX=9606 GN=H1-3 PE=1 SV=2	15	6	6	5	221	22.3	11.02	20.56	H1-3	High	1
FALSE	Master Protein	P16401	Histone H1.5 OS=Homo sapiens OX=9606 GN=H1-5 PE=1 SV=3	8	2	2	1	226	22.6	10.92	4	H1-5	High	1
FALSE	Master Protein	Q16777	Histone H2A type 2-C OS=Homo sapiens OX=9606 GN=H2AC20 PE=1 SV=4	33	4	4	3	129	14	10.9	10.97	H2AC20	High	1
FALSE	Master Protein	Q71UI9	Histone H2A.V OS=Homo sapiens OX=9606 GN=H2AZ2 PE=1 SV=3	20	2	3	1	128	13.5	10.58	7.48	H2AZ2	High	1
FALSE	Master Protein	Q5QNW6	Histone H2B type 2-F OS=Homo sapiens OX=9606 GN=H2BC18 PE=1 SV=3	31	3	4	1	126	13.9	10.32	14.84	H2BC18	High	1
FALSE	Master Protein	Q16778	Histone H2B type 2-E OS=Homo sapiens OX=9606 GN=H2BC21 PE=1 SV=3	31	3	4	1	126	13.9	10.32	14.11	H2BC21	High	1
FALSE	Master Protein	P62805	Histone H4 OS=Homo sapiens OX=9606 GN=H4C16 PE=1 SV=2	58	7	9	7	103	11.4	11.36	30.41	H4C1; H4C11; H4C12; H4C13; H4C14; H4C15; H4C16; H4C2; H4C3; H4C4; H4C5; H4C6; H4C8; H4C9	High	1
FALSE	Master Protein	P69905	Hemoglobin subunit alpha OS=Homo sapiens OX=9606 GN=HBA2 PE=1 SV=2	48	7	11	7	142	15.2	8.68	36.35	HBA1; HBA2	High	1
FALSE	Master Protein	P68871	Hemoglobin subunit beta OS=Homo sapiens OX=9606 GN=HBB PE=1 SV=2	33	4	4	4	147	16	7.28	8.86	HBB	High	1
FALSE	Master Protein	P51858	Hepatoma-derived growth factor OS=Homo sapiens OX=9606 GN=HDGF PE=1 SV=1	12	2	2	2	240	26.8	4.73	5.42	HDGF	High	1
FALSE	Master Protein	Q5T1R4	Transcription factor HIVEP3 OS=Homo sapiens OX=9606 GN=HIVEP3 PE=1 SV=1	1	1	1	1	2406	259.3	7.81	2.45	HIVEP3	High	1
FALSE	Master Protein	P09429	High mobility group protein B1 OS=Homo sapiens OX=9606 GN=HMGB1 PE=1 SV=3	11	2	2	2	215	24.9	5.74	4.84	HMGB1	High	1
FALSE	Master Protein	P05204	Non-histone chromosomal protein HMG-17 OS=Homo sapiens OX=9606 GN=HMGN2 PE=1 SV=3	17	1	1	1	90	9.4	9.99	3.77	HMGN2	High	1
FALSE	Master Protein	Q00839	Heterogeneous nuclear ribonucleoprotein U OS=Homo sapiens OX=9606 GN=HNRNPU PE=1 SV=6	6	3	3	3	825	90.5	6	6.57	HNRNPU	High	1
FALSE	Master Protein	P14651	Homeobox protein Hox-B3 OS=Homo sapiens OX=9606 GN=HOXB3 PE=2 SV=2	11	1	1	1	431	44.3	9.17	3.6	HOXB3	High	1
FALSE	Master Protein	P09630-2	Isoform 2 of Homeobox protein Hox-C6 OS=Homo sapiens OX=9606 GN=HOXC6	23	1	1	1	153	17.8	9.7	3.29	HOXC6	High	1
FALSE	Master Protein	P00738	Haptoglobin OS=Homo sapiens OX=9606 GN=HP PE=1 SV=1	2	1	1	1	406	45.2	6.58	1.91	HP	High	1
FALSE	Master Protein	P04196	Histidine-rich glycoprotein OS=Homo sapiens OX=9606 GN=HRG PE=1 SV=1	5	2	2	2	525	59.5	7.5	4.94	HRG	High	1
FALSE	Master Protein	P14625	Endoplasmin OS=Homo sapiens OX=9606 GN=HSP90B1 PE=1 SV=1	13	7	7	7	803	92.4	4.84	19.14	HSP90B1	High	1
FALSE	Master Protein	P11021	Endoplasmic reticulum chaperone BiP OS=Homo sapiens OX=9606 GN=HSPA5 PE=1 SV=2	8	5	5	5	654	72.3	5.16	13.15	HSPA5	High	1
FALSE	Master Protein	P98160	Basement membrane-specific heparan sulfate proteoglycan core protein OS=Homo sapiens OX=9606 GN=HSPG2 PE=1 SV=4	0	1	1	1	4391	468.5	6.51	2.76	HSPG2	High	1
FALSE	Master Protein	Q70Z44	5-hydroxytryptamine receptor 3D OS=Homo sapiens OX=9606 GN=HTR3D PE=1 SV=3	6	1	1	1	454	50.2	8.69	3.49	HTR3D	High	1
FALSE	Master Protein	Q70Z44-2	Isoform 2 of 5-hydroxytryptamine receptor 3D OS=Homo sapiens OX=9606 GN=HTR3D	14	1	1	1	279	30.5	8.5	3.3	HTR3D	High	1
FALSE	Master Protein	P21815	Bone sialoprotein 2 OS=Homo sapiens OX=9606 GN=IBSP PE=1 SV=4	3	1	1	1	317	35.1	4.18	2.5	IBSP	High	1
FALSE	Master Protein	Q8IY31-3	Isoform 3 of Intraflagellar transport protein 20 homolog OS=Homo sapiens OX=9606 GN=IFT20	17	1	1	1	148	16	6.33	2.58	IFT20	High	1
FALSE	Master Protein	P17936	Insulin-like growth factor-binding protein 3 OS=Homo sapiens OX=9606 GN=IGFBP3 PE=1 SV=2	3	1	1	1	291	31.7	8.69	2.35	IGFBP3	High	1
FALSE	Master Protein	P24593	Insulin-like growth factor-binding protein 5 OS=Homo sapiens OX=9606 GN=IGFBP5 PE=1 SV=1	7	3	3	3	272	30.6	8.21	8.56	IGFBP5	High	1
FALSE	Master Protein	P01857	Immunoglobulin heavy constant gamma 1 OS=Homo sapiens OX=9606 GN=IGHG1 PE=1 SV=1	18	3	4	3	330	36.1	8.19	13.53	IGHG1	High	1
FALSE	Master Protein	P01859	Immunoglobulin heavy constant gamma 2 OS=Homo sapiens OX=9606 GN=IGHG2 PE=1 SV=2	6	1	1	1	326	35.9	7.59	2.61	IGHG2	High	1
FALSE	Master Protein	P01743	Immunoglobulin heavy variable 1-46 OS=Homo sapiens OX=9606 GN=IGHV1-46 PE=1 SV=2	26	1	1	1	117	12.9	8.92	3.33	IGHV1-46	High	1
FALSE	Master Protein	A0A075B6Q5	Immunoglobulin heavy variable 3-64 OS=Homo sapiens OX=9606 GN=IGHV3-64 PE=3 SV=1	36	1	1	1	118	12.9	7.85	0	IGHV3-64	High	1
FALSE	Master Protein	B9A064	Immunoglobulin lambda-like polypeptide 5 OS=Homo sapiens OX=9606 GN=IGLL5 PE=2 SV=2	7	1	1	1	214	23	8.84	3.46	IGLL5	High	1
FALSE	Master Protein	Q8NAC3-4	Isoform 4 of Interleukin-17 receptor C OS=Homo sapiens OX=9606 GN=IL17RC	7	1	1	1	538	59.1	5.58	3.2	IL17RC	High	1
FALSE	Master Protein	P01583	Interleukin-1 alpha OS=Homo sapiens OX=9606 GN=IL1A PE=1 SV=1	10	1	1	1	271	30.6	5.2	2.32	IL1A	High	1
FALSE	Master Protein	Q9HB29	Interleukin-1 receptor-like 2 OS=Homo sapiens OX=9606 GN=IL1RL2 PE=1 SV=2	6	1	1	1	575	65.4	7.46	2.95	IL1RL2	High	1
FALSE	Master Protein	P32019	Type II inositol 1,4,5-trisphosphate 5-phosphatase OS=Homo sapiens OX=9606 GN=INPP5B PE=1 SV=4	3	1	1	1	993	112.8	5.57	2.89	INPP5B	High	1
FALSE	Master Protein	Q92835	Phosphatidylinositol 3,4,5-trisphosphate 5-phosphatase 1 OS=Homo sapiens OX=9606 GN=INPP5D PE=1 SV=2	3	1	3	1	1189	133.2	7.59	10.06	INPP5D	High	1
FALSE	Master Protein	Q1MX18	Protein inscuteable homolog OS=Homo sapiens OX=9606 GN=INSC PE=1 SV=1	7	1	1	1	579	63.4	5.52	0	INSC	High	1
FALSE	Master Protein	P06213	Insulin receptor OS=Homo sapiens OX=9606 GN=INSR PE=1 SV=4	3	1	1	1	1382	156.2	6.2	2.95	INSR	High	1
FALSE	Master Protein	A6NMK8	Protein INSYN2B OS=Homo sapiens OX=9606 GN=INSYN2B PE=2 SV=1	5	1	1	1	535	59.2	8.13	2.89	INSYN2B	High	1
FALSE	Master Protein	P51617	Interleukin-1 receptor-associated kinase 1 OS=Homo sapiens OX=9606 GN=IRAK1 PE=1 SV=2	4	1	1	1	712	76.5	6.62	2.72	IRAK1	High	1
FALSE	Master Protein	Q9UKX5	Integrin alpha-11 OS=Homo sapiens OX=9606 GN=ITGA11 PE=1 SV=2	3	1	1	1	1188	133.4	6.7	3.34	ITGA11	High	1
FALSE	Master Protein	P20702	Integrin alpha-X OS=Homo sapiens OX=9606 GN=ITGAX PE=1 SV=3	4	1	1	1	1163	127.7	6.64	2.93	ITGAX	High	1
FALSE	Master Protein	Q14643	Inositol 1,4,5-trisphosphate receptor type 1 OS=Homo sapiens OX=9606 GN=ITPR1 PE=1 SV=3	1	1	1	1	2758	313.7	6.04	3.07	ITPR1	High	1
FALSE	Master Protein	P07476	Involucrin OS=Homo sapiens OX=9606 GN=IVL PE=1 SV=2	6	1	1	1	585	68.4	4.61	2.94	IVL	High	1
FALSE	Master Protein	Q92613	Protein Jade-3 OS=Homo sapiens OX=9606 GN=JADE3 PE=1 SV=1	4	1	1	1	823	93.7	7.18	2.82	JADE3	High	1
FALSE	Master Protein	Q14678	KN motif and ankyrin repeat domain-containing protein 1 OS=Homo sapiens OX=9606 GN=KANK1 PE=1 SV=3	2	1	1	1	1352	147.2	5.3	2.76	KANK1	High	1
FALSE	Master Protein	Q9P2N6-6	Isoform 6 of KAT8 regulatory NSL complex subunit 3 OS=Homo sapiens OX=9606 GN=KANSL3	3	1	1	1	764	80.3	9.66	2.34	KANSL3	High	1
FALSE	Master Protein	Q9P2N6	KAT8 regulatory NSL complex subunit 3 OS=Homo sapiens OX=9606 GN=KANSL3 PE=1 SV=2	3	1	1	1	904	95.9	9.39	2.3	KANSL3	High	1
FALSE	Master Protein	C9JR72	Kelch repeat and BTB domain-containing protein 13 OS=Homo sapiens OX=9606 GN=KBTBD13 PE=1 SV=1	9	1	1	1	458	49.5	5.71	2.67	KBTBD13	High	1
FALSE	Master Protein	Q8NFY9	Kelch repeat and BTB domain-containing protein 8 OS=Homo sapiens OX=9606 GN=KBTBD8 PE=1 SV=2	5	1	1	1	601	68.8	6.29	2.67	KBTBD8	High	1
FALSE	Master Protein	Q92953	Potassium voltage-gated channel subfamily B member 2 OS=Homo sapiens OX=9606 GN=KCNB2 PE=2 SV=2	5	1	2	1	911	102.5	6.14	2.86	KCNB2	High	1
FALSE	Master Protein	O43526	Potassium voltage-gated channel subfamily KQT member 2 OS=Homo sapiens OX=9606 GN=KCNQ2 PE=1 SV=2	4	1	1	1	872	95.8	9.23	3.6	KCNQ2	High	1
FALSE	Master Protein	Q14681	BTB/POZ domain-containing protein KCTD2 OS=Homo sapiens OX=9606 GN=KCTD2 PE=1 SV=3	11	1	2	1	263	28.5	5.29	4.76	KCTD2	High	1
FALSE	Master Protein	Q8NB78	Lysine-specific histone demethylase 2 OS=Homo sapiens OX=9606 GN=KDM1B PE=1 SV=3	4	1	1	1	822	92	7.87	2.77	KDM1B	High	1
FALSE	Master Protein	Q9H3R0	Lysine-specific demethylase 4C OS=Homo sapiens OX=9606 GN=KDM4C PE=1 SV=2	3	1	1	1	1056	119.9	6.46	2.81	KDM4C	High	1
FALSE	Master Protein	Q587J8	KH domain-containing protein 3 OS=Homo sapiens OX=9606 GN=KHDC3L PE=1 SV=1	19	1	1	1	217	24.3	9.48	3.22	KHDC3L	High	1
FALSE	Master Protein	P52732	Kinesin-like protein KIF11 OS=Homo sapiens OX=9606 GN=KIF11 PE=1 SV=2	4	1	1	1	1056	119.1	5.64	3.43	KIF11	High	1
FALSE	Master Protein	Q9NQT8	Kinesin-like protein KIF13B OS=Homo sapiens OX=9606 GN=KIF13B PE=1 SV=2	4	2	2	2	1826	202.7	5.88	2.69	KIF13B	High	1
FALSE	Master Protein	Q9Y6Z4	Putative uncharacterized protein KIF25-AS1 OS=Homo sapiens OX=9606 GN=KIF25-AS1 PE=5 SV=2	13	1	1	1	181	19.4	9.11	3.09	KIF25-AS1	High	1
FALSE	Master Protein	Q12840	Kinesin heavy chain isoform 5A OS=Homo sapiens OX=9606 GN=KIF5A PE=1 SV=2	4	1	1	1	1032	117.3	5.9	4.79	KIF5A	High	1
FALSE	Master Protein	Q9BW19	Kinesin-like protein KIFC1 OS=Homo sapiens OX=9606 GN=KIFC1 PE=1 SV=2	3	1	1	1	673	73.7	8.98	0	KIFC1	High	1
FALSE	Master Protein	Q8IZU9	Kin of IRRE-like protein 3 OS=Homo sapiens OX=9606 GN=KIRREL3 PE=1 SV=1	3	1	1	1	778	85.2	6.9	3.02	KIRREL3	High	1
FALSE	Master Protein	O95600	Krueppel-like factor 8 OS=Homo sapiens OX=9606 GN=KLF8 PE=1 SV=2	7	1	1	1	359	39.3	7.56	2.77	KLF8	High	1
FALSE	Master Protein	Q9UKR0	Kallikrein-12 OS=Homo sapiens OX=9606 GN=KLK12 PE=1 SV=1	15	1	1	1	248	26.7	7.61	0	KLK12	High	1
FALSE	Master Protein	Q8NEZ4	Histone-lysine N-methyltransferase 2C OS=Homo sapiens OX=9606 GN=KMT2C PE=1 SV=3	1	1	1	1	4911	541	6.49	2.78	KMT2C	High	1
FALSE	Master Protein	O14686	Histone-lysine N-methyltransferase 2D OS=Homo sapiens OX=9606 GN=KMT2D PE=1 SV=2	1	1	1	1	5537	593	5.58	5.51	KMT2D	High	1
FALSE	Master Protein	Q76NI1-4	Isoform 2 of Kinase non-catalytic C-lobe domain-containing protein 1 OS=Homo sapiens OX=9606 GN=KNDC1	5	2	2	2	1397	148.5	5.69	2.6	KNDC1	High	1
FALSE	Master Protein	P01042-2	Isoform LMW of Kininogen-1 OS=Homo sapiens OX=9606 GN=KNG1	10	4	4	4	427	47.9	6.65	10.57	KNG1	High	1
FALSE	Master Protein	P04264	Keratin, type II cytoskeletal 1 OS=Homo sapiens OX=9606 GN=KRT1 PE=1 SV=6	22	15	18	13	644	66	8.12	59.58	KRT1	High	1
FALSE	Master Protein	P13645	Keratin, type I cytoskeletal 10 OS=Homo sapiens OX=9606 GN=KRT10 PE=1 SV=6	21	7	7	6	584	58.8	5.21	23.43	KRT10	High	1
FALSE	Master Protein	P02533	Keratin, type I cytoskeletal 14 OS=Homo sapiens OX=9606 GN=KRT14 PE=1 SV=4	6	2	2	1	472	51.5	5.16	5.17	KRT14	High	1
FALSE	Master Protein	P35908	Keratin, type II cytoskeletal 2 epidermal OS=Homo sapiens OX=9606 GN=KRT2 PE=1 SV=2	26	10	11	7	639	65.4	8	32.84	KRT2	High	1
FALSE	Master Protein	Q92764	Keratin, type I cuticular Ha5 OS=Homo sapiens OX=9606 GN=KRT35 PE=1 SV=5	9	1	1	1	455	50.3	4.91	3	KRT35	High	1
FALSE	Master Protein	P04259	Keratin, type II cytoskeletal 6B OS=Homo sapiens OX=9606 GN=KRT6B PE=1 SV=5	13	5	6	2	564	60	8	16.02	KRT6B	High	1
FALSE	Master Protein	O95678	Keratin, type II cytoskeletal 75 OS=Homo sapiens OX=9606 GN=KRT75 PE=1 SV=2	11	3	4	1	551	59.5	7.74	9.84	KRT75	High	1
FALSE	Master Protein	Q5XKE5	Keratin, type II cytoskeletal 79 OS=Homo sapiens OX=9606 GN=KRT79 PE=1 SV=2	14	3	4	1	535	57.8	7.2	7.04	KRT79	High	1
FALSE	Master Protein	P35527	Keratin, type I cytoskeletal 9 OS=Homo sapiens OX=9606 GN=KRT9 PE=1 SV=3	22	7	8	7	623	62	5.24	31.71	KRT9	High	1
FALSE	Master Protein	Q6VAB6	Kinase suppressor of Ras 2 OS=Homo sapiens OX=9606 GN=KSR2 PE=1 SV=2	3	1	1	1	950	107.6	8.69	3.11	KSR2	High	1
FALSE	Master Protein	P07942	Laminin subunit beta-1 OS=Homo sapiens OX=9606 GN=LAMB1 PE=1 SV=2	2	1	1	1	1786	197.9	4.94	2.89	LAMB1	High	1
FALSE	Master Protein	Q71RC2	La-related protein 4 OS=Homo sapiens OX=9606 GN=LARP4 PE=1 SV=3	6	1	1	1	724	80.5	6.61	0	LARP4	High	1
FALSE	Master Protein	Q9BRS8	La-related protein 6 OS=Homo sapiens OX=9606 GN=LARP6 PE=1 SV=1	8	1	1	1	491	54.7	8.25	0	LARP6	High	1
FALSE	Master Protein	Q86U70-3	Isoform 2 of LIM domain-binding protein 1 OS=Homo sapiens OX=9606 GN=LDB1	9	1	1	1	316	36.4	8.63	3.23	LDB1	High	1
FALSE	Master Protein	Q86U70	LIM domain-binding protein 1 OS=Homo sapiens OX=9606 GN=LDB1 PE=1 SV=2	10	1	1	1	411	46.5	6.96	3.2	LDB1	High	1
FALSE	Master Protein	Q08380	Galectin-3-binding protein OS=Homo sapiens OX=9606 GN=LGALS3BP PE=1 SV=1	4	1	1	1	585	65.3	5.27	2.47	LGALS3BP	High	1
FALSE	Master Protein	Q5TDP6	Lengsin OS=Homo sapiens OX=9606 GN=LGSN PE=1 SV=1	6	1	1	1	509	57.2	6.35	2.7	LGSN	High	1
FALSE	Master Protein	Q9UPM6	LIM/homeobox protein Lhx6 OS=Homo sapiens OX=9606 GN=LHX6 PE=1 SV=2	8	1	1	1	363	40	8.4	2.89	LHX6	High	1
FALSE	Master Protein	P59901	Leukocyte immunoglobulin-like receptor subfamily A member 4 OS=Homo sapiens OX=9606 GN=LILRA4 PE=1 SV=3	6	1	1	1	499	55.1	8.07	2.68	LILRA4	High	1
FALSE	Master Protein	Q8N8I6	Putative uncharacterized protein encoded by LINC00482 OS=Homo sapiens OX=9606 GN=LINC00482 PE=5 SV=1	8	1	1	1	264	28.3	11.19	2.43	LINC00482	High	1
FALSE	Master Protein	A8MQB3	Putative uncharacterized protein LINC02693 OS=Homo sapiens OX=9606 GN=LINC02693 PE=5 SV=1	19	1	1	1	221	24.3	9.72	3.52	LINC02693	High	1
FALSE	Master Protein	Q9H0V9	VIP36-like protein OS=Homo sapiens OX=9606 GN=LMAN2L PE=1 SV=1	9	1	1	1	348	39.7	8.38	2.89	LMAN2L	High	1
FALSE	Master Protein	P02545	Prelamin-A/C OS=Homo sapiens OX=9606 GN=LMNA PE=1 SV=1	4	2	2	2	664	74.1	7.02	5.59	LMNA	High	1
FALSE	Master Protein	Q8IXW0	Lamin tail domain-containing protein 2 OS=Homo sapiens OX=9606 GN=LMNTD2 PE=1 SV=2	5	1	1	1	634	70.3	8.84	3.19	LMNTD2	High	1
FALSE	Master Protein	Q17RB8	LON peptidase N-terminal domain and RING finger protein 1 OS=Homo sapiens OX=9606 GN=LONRF1 PE=1 SV=2	3	1	1	1	773	86.7	7.2	2.66	LONRF1	High	1
FALSE	Master Protein	Q496Y0	LON peptidase N-terminal domain and RING finger protein 3 OS=Homo sapiens OX=9606 GN=LONRF3 PE=1 SV=1	3	1	1	1	759	84.4	7.25	2.49	LONRF3	High	1
FALSE	Master Protein	Q96II8	DISP complex protein LRCH3 OS=Homo sapiens OX=9606 GN=LRCH3 PE=1 SV=2	6	1	1	1	777	86	6.71	0	LRCH3	High	1
FALSE	Master Protein	Q07954	Prolow-density lipoprotein receptor-related protein 1 OS=Homo sapiens OX=9606 GN=LRP1 PE=1 SV=2	2	2	2	2	4544	504.3	5.39	3.43	LRP1	High	1
FALSE	Master Protein	Q9P2M1	LRP2-binding protein OS=Homo sapiens OX=9606 GN=LRP2BP PE=1 SV=2	11	1	1	1	347	39.8	7.9	4.15	LRP2BP	High	1
FALSE	Master Protein	O75096	Low-density lipoprotein receptor-related protein 4 OS=Homo sapiens OX=9606 GN=LRP4 PE=1 SV=4	2	1	1	1	1905	211.9	5.27	3.36	LRP4	High	1
FALSE	Master Protein	Q96QE4	Leucine-rich repeat-containing protein 37B OS=Homo sapiens OX=9606 GN=LRRC37B PE=2 SV=3	4	1	1	1	947	105.5	4.91	2.91	LRRC37B	High	1
FALSE	Master Protein	Q9HCJ2	Leucine-rich repeat-containing protein 4C OS=Homo sapiens OX=9606 GN=LRRC4C PE=1 SV=1	4	1	1	1	640	71.9	7.15	2.34	LRRC4C	High	1
FALSE	Master Protein	Q96NW7	Leucine-rich repeat-containing protein 7 OS=Homo sapiens OX=9606 GN=LRRC7 PE=1 SV=1	2	1	1	1	1537	172.5	6.81	0	LRRC7	High	1
FALSE	Master Protein	Q8WUT4	Leucine-rich repeat neuronal protein 4 OS=Homo sapiens OX=9606 GN=LRRN4 PE=1 SV=3	5	1	1	1	740	78.8	7.2	0	LRRN4	High	1
FALSE	Master Protein	Q86VH5	Leucine-rich repeat transmembrane neuronal protein 3 OS=Homo sapiens OX=9606 GN=LRRTM3 PE=2 SV=2	7	1	1	1	581	65.9	9.13	0	LRRTM3	High	1
FALSE	Master Protein	P02788	Lactotransferrin OS=Homo sapiens OX=9606 GN=LTF PE=1 SV=6	18	12	14	12	710	78.1	8.12	41.21	LTF	High	1
FALSE	Master Protein	P51884	Lumican OS=Homo sapiens OX=9606 GN=LUM PE=1 SV=2	12	4	8	4	338	38.4	6.61	19.49	LUM	High	1
FALSE	Master Protein	Q13477	Mucosal addressin cell adhesion molecule 1 OS=Homo sapiens OX=9606 GN=MADCAM1 PE=1 SV=2	2	1	1	1	382	40.1	5.12	2.03	MADCAM1	High	1
FALSE	Master Protein	P43362	Melanoma-associated antigen 9 OS=Homo sapiens OX=9606 GN=MAGEA9B PE=1 SV=1	14	1	1	1	315	35.1	4.53	3.67	MAGEA9; MAGEA9B	High	1
FALSE	Master Protein	O95382	Mitogen-activated protein kinase kinase kinase 6 OS=Homo sapiens OX=9606 GN=MAP3K6 PE=1 SV=3	3	1	2	1	1288	142.5	7.11	0	MAP3K6	High	1
FALSE	Master Protein	P29966	Myristoylated alanine-rich C-kinase substrate OS=Homo sapiens OX=9606 GN=MARCKS PE=1 SV=4	13	1	1	1	332	31.5	4.45	4.26	MARCKS	High	1
FALSE	Master Protein	Q9Y2H9	Microtubule-associated serine/threonine-protein kinase 1 OS=Homo sapiens OX=9606 GN=MAST1 PE=1 SV=2	4	2	2	2	1570	170.6	8.44	5.41	MAST1	High	1
FALSE	Master Protein	Q96GX5	Serine/threonine-protein kinase greatwall OS=Homo sapiens OX=9606 GN=MASTL PE=1 SV=1	4	1	1	1	879	97.3	5.99	3.04	MASTL	High	1
FALSE	Master Protein	Q8IYB1	Nucleotidyltransferase MB21D2 OS=Homo sapiens OX=9606 GN=MB21D2 PE=1 SV=3	6	1	1	1	491	55.8	7.03	3.15	MB21D2	High	1
FALSE	Master Protein	Q68D91	Acyl-coenzyme A thioesterase MBLAC2 OS=Homo sapiens OX=9606 GN=MBLAC2 PE=1 SV=3	8	1	1	1	279	31.4	6.92	2.6	MBLAC2	High	1
FALSE	Master Protein	P33992	DNA replication licensing factor MCM5 OS=Homo sapiens OX=9606 GN=MCM5 PE=1 SV=5	6	2	5	2	734	82.2	8.37	9.89	MCM5	High	1
FALSE	Master Protein	Q6DN14	Multiple C2 and transmembrane domain-containing protein 1 OS=Homo sapiens OX=9606 GN=MCTP1 PE=2 SV=2	4	1	1	1	999	111.6	8.15	3.67	MCTP1	High	1
FALSE	Master Protein	Q03112	Histone-lysine N-methyltransferase MECOM OS=Homo sapiens OX=9606 GN=MECOM PE=1 SV=3	2	1	1	1	1230	138	6.44	2.79	MECOM	High	1
FALSE	Master Protein	A6BM72	Multiple epidermal growth factor-like domains protein 11 OS=Homo sapiens OX=9606 GN=MEGF11 PE=1 SV=3	3	1	1	1	1044	110.8	6.21	2.67	MEGF11	High	1
FALSE	Master Protein	Q7L2J0	7SK snRNA methylphosphate capping enzyme OS=Homo sapiens OX=9606 GN=MEPCE PE=1 SV=1	7	1	1	1	689	74.3	9.57	3.49	MEPCE	High	1
FALSE	Master Protein	Q9NQ76	Matrix extracellular phosphoglycoprotein OS=Homo sapiens OX=9606 GN=MEPE PE=1 SV=1	6	4	8	4	525	58.4	8.57	20.95	MEPE	High	1
FALSE	Master Protein	P08581	Hepatocyte growth factor receptor OS=Homo sapiens OX=9606 GN=MET PE=1 SV=4	3	1	1	1	1390	155.4	7.33	0	MET	High	1
FALSE	Master Protein	Q8N6R0-1	Isoform 4 of eEF1A lysine and N-terminal methyltransferase OS=Homo sapiens OX=9606 GN=METTL13	7	1	3	1	543	61.1	6.14	0	METTL13	High	1
FALSE	Master Protein	P0C7V9	Putative methyltransferase-like protein 15P1 OS=Homo sapiens OX=9606 GN=METTL15P1 PE=5 SV=1	14	1	1	1	234	26.7	5.96	2.71	METTL15P1	High	1
FALSE	Master Protein	Q09327	Beta-1,4-mannosyl-glycoprotein 4-beta-N-acetylglucosaminyltransferase OS=Homo sapiens OX=9606 GN=MGAT3 PE=1 SV=3	8	1	1	1	533	61.3	8.28	0	MGAT3	High	1
FALSE	Master Protein	P08493	Matrix Gla protein OS=Homo sapiens OX=9606 GN=MGP PE=1 SV=2	12	2	3	2	103	12.3	9.67	7.7	MGP	High	1
FALSE	Master Protein	Q96PC5-10	Isoform 9 of Melanoma inhibitory activity protein 2 OS=Homo sapiens OX=9606 GN=MIA2	6	1	2	1	771	86.8	5.29	5.99	MIA2	High	1
FALSE	Master Protein	Q5JRA6	Transport and Golgi organization protein 1 homolog OS=Homo sapiens OX=9606 GN=MIA3 PE=1 SV=1	1	1	1	1	1907	213.6	4.84	2.33	MIA3	High	1
FALSE	Master Protein	Q7L4E1	Mitoguardin 2 OS=Homo sapiens OX=9606 GN=MIGA2 PE=1 SV=1	8	1	2	1	593	65.5	5.83	3.21	MIGA2	High	1
FALSE	Master Protein	Q9NPJ1	Molecular chaperone MKKS OS=Homo sapiens OX=9606 GN=MKKS PE=1 SV=1	1	1	1	1	570	62.3	7.08	2.13	MKKS	High	1
FALSE	Master Protein	Q9UHC1	DNA mismatch repair protein Mlh3 OS=Homo sapiens OX=9606 GN=MLH3 PE=1 SV=3	2	1	1	1	1453	163.6	6.73	3.34	MLH3	High	1
FALSE	Master Protein	Q5VWP3	Muscular LMNA-interacting protein OS=Homo sapiens OX=9606 GN=MLIP PE=1 SV=3	5	1	2	1	458	50.4	6.38	5.05	MLIP	High	1
FALSE	Master Protein	Q9NPA2	Matrix metalloproteinase-25 OS=Homo sapiens OX=9606 GN=MMP25 PE=1 SV=1	7	1	1	1	562	62.5	8.56	3.33	MMP25	High	1
FALSE	Master Protein	P51948	CDK-activating kinase assembly factor MAT1 OS=Homo sapiens OX=9606 GN=MNAT1 PE=1 SV=1	11	1	1	1	309	35.8	6.09	3.4	MNAT1	High	1
FALSE	Master Protein	Q8NDC4	MORN repeat-containing protein 4 OS=Homo sapiens OX=9606 GN=MORN4 PE=1 SV=1	27	1	1	1	146	16.2	8.15	2.85	MORN4	High	1
FALSE	Master Protein	P05164	Myeloperoxidase OS=Homo sapiens OX=9606 GN=MPO PE=1 SV=1	6	3	3	3	745	83.8	8.97	9.41	MPO	High	1
FALSE	Master Protein	Q9NXJ0	Membrane-spanning 4-domains subfamily A member 12 OS=Homo sapiens OX=9606 GN=MS4A12 PE=1 SV=2	15	1	1	1	267	28.1	7.27	2.87	MS4A12	High	1
FALSE	Master Protein	O43347	RNA-binding protein Musashi homolog 1 OS=Homo sapiens OX=9606 GN=MSI1 PE=1 SV=1	9	1	1	1	362	39.1	7.85	2.89	MSI1	High	1
FALSE	Master Protein	P26038	Moesin OS=Homo sapiens OX=9606 GN=MSN PE=1 SV=3	9	4	5	4	577	67.8	6.4	13.24	MSN	High	1
FALSE	Master Protein	Q9NZJ7	Mitochondrial carrier homolog 1 OS=Homo sapiens OX=9606 GN=MTCH1 PE=1 SV=1	7	1	1	1	389	41.5	9.32	2.6	MTCH1	High	1
FALSE	Master Protein	O75570-2	Isoform 2 of Peptide chain release factor 1, mitochondrial OS=Homo sapiens OX=9606 GN=MTRF1	6	1	1	1	468	54.6	8.85	2.66	MTRF1	High	1
FALSE	Master Protein	Q8WXI7	Mucin-16 OS=Homo sapiens OX=9606 GN=MUC16 PE=1 SV=3	1	3	3	3	14507	1518.2	5.26	10.13	MUC16	High	1
FALSE	Master Protein	Q02817	Mucin-2 OS=Homo sapiens OX=9606 GN=MUC2 PE=1 SV=2	1	1	1	1	5179	540	5.8	3.22	MUC2	High	1
FALSE	Master Protein	P98088	Mucin-5AC OS=Homo sapiens OX=9606 GN=MUC5AC PE=1 SV=4	1	1	1	1	5654	585.2	7.02	3.03	MUC5AC	High	1
FALSE	Master Protein	P10243	Myb-related protein A OS=Homo sapiens OX=9606 GN=MYBL1 PE=1 SV=2	3	1	1	1	752	85.8	7.12	2.58	MYBL1	High	1
FALSE	Master Protein	P35579	Myosin-9 OS=Homo sapiens OX=9606 GN=MYH9 PE=1 SV=4	10	15	20	15	1960	226.4	5.6	60.07	MYH9	High	1
FALSE	Master Protein	Q32MK0	Myosin light chain kinase 3 OS=Homo sapiens OX=9606 GN=MYLK3 PE=1 SV=3	9	2	2	2	819	88.3	6.11	2.61	MYLK3	High	1
FALSE	Master Protein	O00160	Unconventional myosin-If OS=Homo sapiens OX=9606 GN=MYO1F PE=1 SV=3	3	1	1	1	1098	124.8	9.11	3.76	MYO1F	High	1
FALSE	Master Protein	Q9NQX4	Unconventional myosin-Vc OS=Homo sapiens OX=9606 GN=MYO5C PE=1 SV=2	1	1	1	1	1742	202.7	7.71	2.85	MYO5C	High	1
FALSE	Master Protein	Q6NSJ0	Myogenesis-regulating glycosidase OS=Homo sapiens OX=9606 GN=MYORG PE=1 SV=2	5	1	1	1	714	81	8.4	3.53	MYORG	High	1
FALSE	Master Protein	Q96LU7	Myelin regulatory factor-like protein OS=Homo sapiens OX=9606 GN=MYRFL PE=2 SV=2	5	2	2	2	910	101.6	6.84	2.7	MYRFL	High	1
FALSE	Master Protein	Q8NFW9-6	Isoform 6 of Rab effector MyRIP OS=Homo sapiens OX=9606 GN=MYRIP	6	1	1	1	770	83.9	5.31	3.48	MYRIP	High	1
FALSE	Master Protein	E9PAV3	Nascent polypeptide-associated complex subunit alpha, muscle-specific form OS=Homo sapiens OX=9606 GN=NACA PE=1 SV=1	2	1	1	1	2078	205.3	9.58	2.68	NACA	High	1
FALSE	Master Protein	Q9UHQ1	Nuclear prelamin A recognition factor OS=Homo sapiens OX=9606 GN=NARF PE=1 SV=1	7	1	1	1	456	51.1	7.08	2.77	NARF	High	1
FALSE	Master Protein	Q8N8M0	Probable N-acetyltransferase 16 OS=Homo sapiens OX=9606 GN=NAT16 PE=2 SV=2	11	1	1	1	369	40.5	6.93	0	NAT16	High	1
FALSE	Master Protein	Q69YL0	Protein NCBP2AS2 OS=Homo sapiens OX=9606 GN=NCBP2AS2 PE=1 SV=1	11	1	1	1	99	10.9	12	2.14	NCBP2AS2	High	1
FALSE	Master Protein	Q9NZQ3	NCK-interacting protein with SH3 domain OS=Homo sapiens OX=9606 GN=NCKIPSD PE=1 SV=1	4	1	1	1	722	78.9	6.38	2.83	NCKIPSD	High	1
FALSE	Master Protein	Q9Y6Q9	Nuclear receptor coactivator 3 OS=Homo sapiens OX=9606 GN=NCOA3 PE=1 SV=1	1	1	1	1	1424	155.2	7.47	2.44	NCOA3	High	1
FALSE	Master Protein	O75376	Nuclear receptor corepressor 1 OS=Homo sapiens OX=9606 GN=NCOR1 PE=1 SV=2	1	1	1	1	2440	270	7.11	2.9	NCOR1	High	1
FALSE	Master Protein	Q9NV92	NEDD4 family-interacting protein 2 OS=Homo sapiens OX=9606 GN=NDFIP2 PE=1 SV=2	7	1	1	1	336	36.4	5.08	2.71	NDFIP2	High	1
FALSE	Master Protein	Q96PY6	Serine/threonine-protein kinase Nek1 OS=Homo sapiens OX=9606 GN=NEK1 PE=1 SV=2	2	1	1	1	1258	142.7	5.94	2.64	NEK1	High	1
FALSE	Master Protein	Q99519	Sialidase-1 OS=Homo sapiens OX=9606 GN=NEU1 PE=1 SV=1	9	1	1	1	415	45.4	5.88	2.9	NEU1	High	1
FALSE	Master Protein	Q9UQ49	Sialidase-3 OS=Homo sapiens OX=9606 GN=NEU3 PE=1 SV=1	8	1	1	1	428	48.2	7.17	3.07	NEU3	High	1
FALSE	Master Protein	Q6P4R8-2	Isoform 2 of Nuclear factor related to kappa-B-binding protein OS=Homo sapiens OX=9606 GN=NFRKB	3	1	1	1	1324	141.8	9.03	3.23	NFRKB	High	1
FALSE	Master Protein	Q9BZQ8	Protein Niban 1 OS=Homo sapiens OX=9606 GN=NIBAN1 PE=1 SV=1	4	1	1	1	928	103.1	4.78	0	NIBAN1	High	1
FALSE	Master Protein	Q86XR2-2	Isoform 2 of Protein Niban 3 OS=Homo sapiens OX=9606 GN=NIBAN3	5	1	1	1	666	73.7	8.34	2.82	NIBAN3	High	1
FALSE	Master Protein	Q9BS92	Protein NipSnap homolog 3B OS=Homo sapiens OX=9606 GN=NIPSNAP3B PE=2 SV=1	17	1	1	1	247	28.3	9.28	0	NIPSNAP3B	High	1
FALSE	Master Protein	Q969F2	Protein naked cuticle homolog 2 OS=Homo sapiens OX=9606 GN=NKD2 PE=1 SV=1	4	1	1	1	451	50	7.96	2.69	NKD2	High	1
FALSE	Master Protein	Q96P20	NACHT, LRR and PYD domains-containing protein 3 OS=Homo sapiens OX=9606 GN=NLRP3 PE=1 SV=3	3	1	1	1	1036	118.1	6.65	3	NLRP3	High	1
FALSE	Master Protein	Q9HBL8	NmrA-like family domain-containing protein 1 OS=Homo sapiens OX=9606 GN=NMRAL1 PE=1 SV=1	15	1	1	1	299	33.3	7.52	0	NMRAL1	High	1
FALSE	Master Protein	P29475	Nitric oxide synthase, brain OS=Homo sapiens OX=9606 GN=NOS1 PE=1 SV=2	2	1	1	1	1434	160.9	7.42	3.18	NOS1	High	1
FALSE	Master Protein	P06748	Nucleophosmin OS=Homo sapiens OX=9606 GN=NPM1 PE=1 SV=2	10	2	2	2	294	32.6	4.78	6.56	NPM1	High	1
FALSE	Master Protein	Q15818	Neuronal pentraxin-1 OS=Homo sapiens OX=9606 GN=NPTX1 PE=1 SV=2	9	1	1	1	432	47.1	6.55	2.76	NPTX1	High	1
FALSE	Master Protein	Q9H7Z3	Nuclear exosome regulator NRDE2 OS=Homo sapiens OX=9606 GN=NRDE2 PE=1 SV=3	3	1	1	1	1164	132.6	7.68	0	NRDE2	High	1
FALSE	Master Protein	P56975	Pro-neuregulin-3, membrane-bound isoform OS=Homo sapiens OX=9606 GN=NRG3 PE=1 SV=1	6	1	2	1	720	77.9	7.66	6.14	NRG3	High	1
FALSE	Master Protein	Q9H857-2	Isoform 2 of 5'-nucleotidase domain-containing protein 2 OS=Homo sapiens OX=9606 GN=NT5DC2	5	1	1	1	557	64.1	7.74	2.69	NT5DC2	High	1
FALSE	Master Protein	P80303	Nucleobindin-2 OS=Homo sapiens OX=9606 GN=NUCB2 PE=1 SV=3	3	1	1	1	420	50.2	5.12	2.79	NUCB2	High	1
FALSE	Master Protein	Q8WVJ2	NudC domain-containing protein 2 OS=Homo sapiens OX=9606 GN=NUDCD2 PE=1 SV=1	17	1	1	1	157	17.7	5.07	0	NUDCD2	High	1
FALSE	Master Protein	P35658	Nuclear pore complex protein Nup214 OS=Homo sapiens OX=9606 GN=NUP214 PE=1 SV=2	2	1	1	1	2090	213.5	7.47	3.18	NUP214	High	1
FALSE	Master Protein	O60356	Nuclear protein 1 OS=Homo sapiens OX=9606 GN=NUPR1 PE=1 SV=1	51	1	1	1	82	8.9	9.98	3.67	NUPR1	High	1
FALSE	Master Protein	Q5VST9	Obscurin OS=Homo sapiens OX=9606 GN=OBSCN PE=1 SV=3	0	1	1	1	7968	867.9	5.99	1.91	OBSCN	High	1
FALSE	Master Protein	Q99983	Osteomodulin OS=Homo sapiens OX=9606 GN=OMD PE=1 SV=1	5	1	1	1	421	49.5	5.59	3.7	OMD	High	1
FALSE	Master Protein	Q8NGT0	Olfactory receptor 13C9 OS=Homo sapiens OX=9606 GN=OR13C9 PE=3 SV=1	13	1	2	1	318	35.8	8.28	2.88	OR13C9	High	1
FALSE	Master Protein	Q5JQS5	Olfactory receptor 2B11 OS=Homo sapiens OX=9606 GN=OR2B11 PE=2 SV=1	13	1	1	1	317	35.3	8.85	2.82	OR2B11	High	1
FALSE	Master Protein	Q8NGF4	Olfactory receptor 5AP2 OS=Homo sapiens OX=9606 GN=OR5AP2 PE=2 SV=1	13	1	1	1	316	35.5	8.6	0	OR5AP2	High	1
FALSE	Master Protein	P02763	Alpha-1-acid glycoprotein 1 OS=Homo sapiens OX=9606 GN=ORM1 PE=1 SV=2	7	1	1	1	201	23.5	5.11	2.48	ORM1	High	1
FALSE	Master Protein	Q9BXB4	Oxysterol-binding protein-related protein 11 OS=Homo sapiens OX=9606 GN=OSBPL11 PE=1 SV=2	5	1	1	1	747	83.6	7.06	4.48	OSBPL11	High	1
FALSE	Master Protein	P32243-2	Isoform 2 of Homeobox protein OTX2 OS=Homo sapiens OX=9606 GN=OTX2	15	1	1	1	297	32.4	9.23	3.23	OTX2	High	1
FALSE	Master Protein	Q6IE37	Ovostatin homolog 1 OS=Homo sapiens OX=9606 GN=OVOS1 PE=2 SV=2	3	1	1	1	1185	134.4	5.29	3.31	OVOS1	High	1
FALSE	Master Protein	P47900	P2Y purinoceptor 1 OS=Homo sapiens OX=9606 GN=P2RY1 PE=1 SV=1	11	1	4	1	373	42	9.36	12.52	P2RY1	High	1
FALSE	Master Protein	P07237	Protein disulfide-isomerase OS=Homo sapiens OX=9606 GN=P4HB PE=1 SV=3	8	1	1	1	508	57.1	4.87	2.49	P4HB	High	1
FALSE	Master Protein	Q96E09	PPP2R1A-PPP2R2A-interacting phosphatase regulator 1 OS=Homo sapiens OX=9606 GN=PABIR1 PE=1 SV=1	12	1	1	1	287	30.5	6.79	2.65	PABIR1	High	1
FALSE	Master Protein	Q9H361	Polyadenylate-binding protein 3 OS=Homo sapiens OX=9606 GN=PABPC3 PE=1 SV=2	5	1	1	1	631	70	9.67	3.04	PABPC3	High	1
FALSE	Master Protein	Q6VY07	Phosphofurin acidic cluster sorting protein 1 OS=Homo sapiens OX=9606 GN=PACS1 PE=1 SV=2	4	1	1	1	963	104.8	7.74	3.28	PACS1	High	1
FALSE	Master Protein	Q9ULC6	Protein-arginine deiminase type-1 OS=Homo sapiens OX=9606 GN=PADI1 PE=1 SV=2	5	1	1	1	663	74.6	6.49	0	PADI1	High	1
FALSE	Master Protein	Q8IXS6	Paralemmin-2 OS=Homo sapiens OX=9606 GN=PALM2 PE=1 SV=3	12	1	2	1	379	42.2	5.1	3.76	PALM2	High	1
FALSE	Master Protein	P40424	Pre-B-cell leukemia transcription factor 1 OS=Homo sapiens OX=9606 GN=PBX1 PE=1 SV=1	7	1	1	1	430	46.6	7.03	2.78	PBX1	High	1
FALSE	Master Protein	P40425	Pre-B-cell leukemia transcription factor 2 OS=Homo sapiens OX=9606 GN=PBX2 PE=1 SV=2	8	1	1	1	430	45.9	7.56	2.37	PBX2	High	1
FALSE	Master Protein	Q08174-2	Isoform 2 of Protocadherin-1 OS=Homo sapiens OX=9606 GN=PCDH1	4	1	1	1	1237	133.6	5.06	0	PCDH1	High	1
FALSE	Master Protein	Q9UN73	Protocadherin alpha-6 OS=Homo sapiens OX=9606 GN=PCDHA6 PE=2 SV=1	3	1	1	1	950	102.7	5.06	2.6	PCDHA6	High	1
FALSE	Master Protein	Q9Y5H6	Protocadherin alpha-8 OS=Homo sapiens OX=9606 GN=PCDHA8 PE=2 SV=1	4	1	2	1	950	103	5.29	6.52	PCDHA8	High	1
FALSE	Master Protein	Q3KNV8	Polycomb group RING finger protein 3 OS=Homo sapiens OX=9606 GN=PCGF3 PE=1 SV=1	10	1	1	1	242	28.1	8.22	2.3	PCGF3	High	1
FALSE	Master Protein	Q96RV3	Pecanex-like protein 1 OS=Homo sapiens OX=9606 GN=PCNX1 PE=1 SV=2	1	1	1	1	2341	258.5	7.21	3.14	PCNX1	High	1
FALSE	Master Protein	Q9H2J4	Phosducin-like protein 3 OS=Homo sapiens OX=9606 GN=PDCL3 PE=1 SV=1	16	1	1	1	239	27.6	4.84	0	PDCL3	High	1
FALSE	Master Protein	Q9HCR9	Dual 3',5'-cyclic-AMP and -GMP phosphodiesterase 11A OS=Homo sapiens OX=9606 GN=PDE11A PE=1 SV=2	4	1	1	1	933	104.7	6.6	3.19	PDE11A	High	1
FALSE	Master Protein	P09619	Platelet-derived growth factor receptor beta OS=Homo sapiens OX=9606 GN=PDGFRB PE=1 SV=1	3	1	1	1	1106	123.9	4.98	0	PDGFRB	High	1
FALSE	Master Protein	P30101	Protein disulfide-isomerase A3 OS=Homo sapiens OX=9606 GN=PDIA3 PE=1 SV=4	5	1	1	1	505	56.7	6.35	3.11	PDIA3	High	1
FALSE	Master Protein	Q9NR12	PDZ and LIM domain protein 7 OS=Homo sapiens OX=9606 GN=PDLIM7 PE=1 SV=1	8	1	1	1	457	49.8	8.41	2.92	PDLIM7	High	1
FALSE	Master Protein	O15018	PDZ domain-containing protein 2 OS=Homo sapiens OX=9606 GN=PDZD2 PE=1 SV=4	1	1	2	1	2839	301.5	7.43	4.98	PDZD2	High	1
FALSE	Master Protein	O95394-3	Isoform 2 of Phosphoacetylglucosamine mutase OS=Homo sapiens OX=9606 GN=PGM3	4	1	1	1	566	62.3	6.28	2.45	PGM3	High	1
FALSE	Master Protein	Q9BSU1	Phagosome assembly factor 1 OS=Homo sapiens OX=9606 GN=PHAF1 PE=1 SV=1	9	1	2	1	422	47.5	7.72	2.86	PHAF1	High	1
FALSE	Master Protein	Q6ZVD8	PH domain leucine-rich repeat-containing protein phosphatase 2 OS=Homo sapiens OX=9606 GN=PHLPP2 PE=1 SV=3	2	1	1	1	1323	146.7	5.71	2.69	PHLPP2	High	1
FALSE	Master Protein	A4QPH2	Putative phosphatidylinositol 4-kinase alpha-like protein P2 OS=Homo sapiens OX=9606 GN=PI4KAP2 PE=5 SV=3	7	1	1	1	592	66.9	7.05	2.87	PI4KAP2	High	1
FALSE	Master Protein	Q8NEB9	Phosphatidylinositol 3-kinase catalytic subunit type 3 OS=Homo sapiens OX=9606 GN=PIK3C3 PE=1 SV=1	3	1	1	1	887	101.5	6.81	2.85	PIK3C3	High	1
FALSE	Master Protein	O15428	Putative PIN1-like protein OS=Homo sapiens OX=9606 GN=PIN1P1 PE=5 SV=1	40	1	1	1	100	11	9.6	0	PIN1P1	High	1
FALSE	Master Protein	Q9BZ71	Membrane-associated phosphatidylinositol transfer protein 3 OS=Homo sapiens OX=9606 GN=PITPNM3 PE=1 SV=2	5	1	1	1	974	106.7	7.14	3.15	PITPNM3	High	1
FALSE	Master Protein	Q8TDX9	Polycystic kidney disease protein 1-like 1 OS=Homo sapiens OX=9606 GN=PKD1L1 PE=1 SV=1	1	1	1	1	2849	315.2	7.06	2.81	PKD1L1	High	1
FALSE	Master Protein	Q86XP0	Cytosolic phospholipase A2 delta OS=Homo sapiens OX=9606 GN=PLA2G4D PE=1 SV=2	5	1	1	1	818	91.9	5.5	0	PLA2G4D	High	1
FALSE	Master Protein	O75038-4	Isoform 4 of 1-phosphatidylinositol 4,5-bisphosphate phosphodiesterase eta-2 OS=Homo sapiens OX=9606 GN=PLCH2	3	1	1	1	1211	132.8	8.06	2.84	PLCH2	High	1
FALSE	Master Protein	Q9HAU0	Pleckstrin homology domain-containing family A member 5 OS=Homo sapiens OX=9606 GN=PLEKHA5 PE=1 SV=1	3	1	2	1	1116	127.4	7.53	0	PLEKHA5	High	1
FALSE	Master Protein	Q96PX9	Pleckstrin homology domain-containing family G member 4B OS=Homo sapiens OX=9606 GN=PLEKHG4B PE=1 SV=4	2	1	1	1	1271	139.6	6.79	2.77	PLEKHG4B	High	1
FALSE	Master Protein	O60240	Perilipin-1 OS=Homo sapiens OX=9606 GN=PLIN1 PE=1 SV=2	15	5	5	5	522	56	6.42	12.61	PLIN1	High	1
FALSE	Master Protein	Q6UW63	Protein O-glucosyltransferase 2 OS=Homo sapiens OX=9606 GN=POGLUT2 PE=1 SV=1	8	1	1	1	502	58	7.71	2.85	POGLUT2	High	1
FALSE	Master Protein	O75417	DNA polymerase theta OS=Homo sapiens OX=9606 GN=POLQ PE=1 SV=2	3	2	2	2	2590	289.4	7.36	2.78	POLQ	High	1
FALSE	Master Protein	O15446	DNA-directed RNA polymerase I subunit RPA34 OS=Homo sapiens OX=9606 GN=POLR1G PE=1 SV=1	8	3	3	3	510	55	8.51	6.09	POLR1G	High	1
FALSE	Master Protein	Q6EEV4	DNA-directed RNA polymerase II subunit GRINL1A, isoforms 4/5 OS=Homo sapiens OX=9606 GN=POLR2M PE=1 SV=1	22	1	1	1	148	15.1	8.37	3.43	POLR2M	High	1
FALSE	Master Protein	A8CG34	Nuclear envelope pore membrane protein POM 121C OS=Homo sapiens OX=9606 GN=POM121C PE=1 SV=3	3	2	2	2	1229	125	10.37	5.58	POM121C	High	1
FALSE	Master Protein	P20265	POU domain, class 3, transcription factor 2 OS=Homo sapiens OX=9606 GN=POU3F2 PE=1 SV=4	7	1	1	1	443	46.9	7.87	2.75	POU3F2	High	1
FALSE	Master Protein	Q01860	POU domain, class 5, transcription factor 1 OS=Homo sapiens OX=9606 GN=POU5F1 PE=1 SV=1	9	1	1	1	360	38.5	5.94	2.66	POU5F1	High	1
FALSE	Master Protein	F5H284	Peptidyl-prolyl cis-trans isomerase A-like 4D OS=Homo sapiens OX=9606 GN=PPIAL4D PE=3 SV=1	21	1	1	1	164	18.2	9.35	2.94	PPIAL4D	High	1
FALSE	Master Protein	Q5SGD2	Protein phosphatase 1L OS=Homo sapiens OX=9606 GN=PPM1L PE=1 SV=1	6	1	1	1	360	41	5.87	2.3	PPM1L	High	1
FALSE	Master Protein	Q9BZL4	Protein phosphatase 1 regulatory subunit 12C OS=Homo sapiens OX=9606 GN=PPP1R12C PE=1 SV=1	4	1	1	1	782	84.8	5.57	2.41	PPP1R12C	High	1
FALSE	Master Protein	Q06190	Serine/threonine-protein phosphatase 2A regulatory subunit B'' subunit alpha OS=Homo sapiens OX=9606 GN=PPP2R3A PE=1 SV=1	3	1	1	1	1150	130.2	5.21	3.04	PPP2R3A	High	1
FALSE	Master Protein	O43663	Protein regulator of cytokinesis 1 OS=Homo sapiens OX=9606 GN=PRC1 PE=1 SV=2	3	1	1	1	620	71.6	6.68	2.69	PRC1	High	1
FALSE	Master Protein	Q70Z35	Phosphatidylinositol 3,4,5-trisphosphate-dependent Rac exchanger 2 protein OS=Homo sapiens OX=9606 GN=PREX2 PE=1 SV=1	2	1	1	1	1606	182.5	7.44	2.98	PREX2	High	1
FALSE	Master Protein	P13727	Bone marrow proteoglycan OS=Homo sapiens OX=9606 GN=PRG2 PE=1 SV=2	6	1	1	1	222	25.2	6.76	3.36	PRG2	High	1
FALSE	Master Protein	P04554	Protamine-2 OS=Homo sapiens OX=9606 GN=PRM2 PE=1 SV=3	36	1	1	1	102	13	11.9	3.26	PRM2	High	1
FALSE	Master Protein	P04156	Major prion protein OS=Homo sapiens OX=9606 GN=PRNP PE=1 SV=1	15	1	1	1	253	27.6	9	3.11	PRNP	High	1
FALSE	Master Protein	P04070	Vitamin K-dependent protein C OS=Homo sapiens OX=9606 GN=PROC PE=1 SV=1	3	1	1	1	461	52	6.28	1.93	PROC	High	1
FALSE	Master Protein	P07225	Vitamin K-dependent protein S OS=Homo sapiens OX=9606 GN=PROS1 PE=1 SV=1	2	1	1	1	676	75.1	5.67	2.04	PROS1	High	1
FALSE	Master Protein	Q2NL68	Proline and serine-rich protein 3 OS=Homo sapiens OX=9606 GN=PROSER3 PE=1 SV=1	9	1	1	1	480	51	7.14	0	PROSER3	High	1
FALSE	Master Protein	P22891	Vitamin K-dependent protein Z OS=Homo sapiens OX=9606 GN=PROZ PE=1 SV=2	2	1	1	1	400	44.7	5.97	1.96	PROZ	High	1
FALSE	Master Protein	O94906	Pre-mRNA-processing factor 6 OS=Homo sapiens OX=9606 GN=PRPF6 PE=1 SV=1	4	1	1	1	941	106.9	8.25	2.78	PRPF6	High	1
FALSE	Master Protein	Q6P2Q9	Pre-mRNA-processing-splicing factor 8 OS=Homo sapiens OX=9606 GN=PRPF8 PE=1 SV=2	1	1	1	1	2335	273.4	8.84	2.85	PRPF8	High	1
FALSE	Master Protein	C9JH25	Proline-rich transmembrane protein 4 OS=Homo sapiens OX=9606 GN=PRRT4 PE=2 SV=1	5	1	1	1	899	92.7	6.67	0	PRRT4	High	1
FALSE	Master Protein	Q7RTY3	Putative serine protease 45 OS=Homo sapiens OX=9606 GN=PRSS45P PE=5 SV=1	10	1	2	1	260	29.3	8.09	2.83	PRSS45P	High	1
FALSE	Master Protein	P24158	Myeloblastin OS=Homo sapiens OX=9606 GN=PRTN3 PE=1 SV=3	5	1	1	1	256	27.8	8.35	2.69	PRTN3	High	1
FALSE	Master Protein	Q8WUY3	Protein prune homolog 2 OS=Homo sapiens OX=9606 GN=PRUNE2 PE=1 SV=3	1	1	1	1	3088	340.4	4.45	2.74	PRUNE2	High	1
FALSE	Master Protein	P07602	Prosaposin OS=Homo sapiens OX=9606 GN=PSAP PE=1 SV=2	6	1	3	1	524	58.1	5.17	2.73	PSAP	High	1
FALSE	Master Protein	A5LHX3	Proteasome subunit beta type-11 OS=Homo sapiens OX=9606 GN=PSMB11 PE=1 SV=1	10	1	1	1	300	32.5	6.46	0	PSMB11	High	1
FALSE	Master Protein	P43686	26S proteasome regulatory subunit 6B OS=Homo sapiens OX=9606 GN=PSMC4 PE=1 SV=2	10	1	1	1	418	47.3	5.21	3.39	PSMC4	High	1
FALSE	Master Protein	Q8WXF1	Paraspeckle component 1 OS=Homo sapiens OX=9606 GN=PSPC1 PE=1 SV=1	7	1	1	1	523	58.7	6.67	3.66	PSPC1	High	1
FALSE	Master Protein	P78330	Phosphoserine phosphatase OS=Homo sapiens OX=9606 GN=PSPH PE=1 SV=2	18	1	1	1	225	25	5.69	3.21	PSPH	High	1
FALSE	Master Protein	Q7Z6K3	Protein prenyltransferase alpha subunit repeat-containing protein 1 OS=Homo sapiens OX=9606 GN=PTAR1 PE=1 SV=2	9	1	1	1	402	46.4	6.99	3.79	PTAR1	High	1
FALSE	Master Protein	O95758-5	Isoform 5 of Polypyrimidine tract-binding protein 3 OS=Homo sapiens OX=9606 GN=PTBP3	6	1	1	1	555	60	9.03	2.93	PTBP3	High	1
FALSE	Master Protein	E9PB15-2	Isoform 4 of Putative protein PTGES3L OS=Homo sapiens OX=9606 GN=PTGES3L	14	1	1	1	161	18.4	5.66	2.44	PTGES3L	High	1
FALSE	Master Protein	P06454	Prothymosin alpha OS=Homo sapiens OX=9606 GN=PTMA PE=1 SV=2	13	1	1	1	111	12.2	3.78	3.97	PTMA	High	1
FALSE	Master Protein	P20962	Parathymosin OS=Homo sapiens OX=9606 GN=PTMS PE=1 SV=2	11	1	1	1	102	11.5	4.16	2.3	PTMS	High	1
FALSE	Master Protein	P23468	Receptor-type tyrosine-protein phosphatase delta OS=Homo sapiens OX=9606 GN=PTPRD PE=1 SV=2	2	1	1	1	1912	214.6	6.57	2.81	PTPRD	High	1
FALSE	Master Protein	Q92932-3	Isoform 3 of Receptor-type tyrosine-protein phosphatase N2 OS=Homo sapiens OX=9606 GN=PTPRN2	7	2	2	2	1038	114.3	5.64	2.61	PTPRN2	High	1
FALSE	Master Protein	Q08623	Pseudouridine-5'-phosphatase OS=Homo sapiens OX=9606 GN=PUDP PE=1 SV=3	18	1	6	1	228	25.2	5.31	11.72	PUDP	High	1
FALSE	Master Protein	Q96N64	PWWP domain-containing protein 2A OS=Homo sapiens OX=9606 GN=PWWP2A PE=1 SV=2	3	1	1	1	755	81.9	9	2.3	PWWP2A	High	1
FALSE	Master Protein	Q8TE99	2-phosphoxylose phosphatase 1 OS=Homo sapiens OX=9606 GN=PXYLP1 PE=1 SV=1	9	1	1	1	480	55.2	8.98	0	PXYLP1	High	1
FALSE	Master Protein	Q9H5N1	Rab GTPase-binding effector protein 2 OS=Homo sapiens OX=9606 GN=RABEP2 PE=1 SV=2	7	1	1	1	569	63.5	4.78	3.23	RABEP2	High	1
FALSE	Master Protein	Q3YEC7	Rab-like protein 6 OS=Homo sapiens OX=9606 GN=RABL6 PE=1 SV=2	5	1	1	1	729	79.5	5.22	0	RABL6	High	1
FALSE	Master Protein	P04049-2	Isoform 2 of RAF proto-oncogene serine/threonine-protein kinase OS=Homo sapiens OX=9606 GN=RAF1	5	1	1	1	668	75.3	9.39	3.04	RAF1	High	1
FALSE	Master Protein	Q5JS13-7	Isoform 7 of Ras-specific guanine nucleotide-releasing factor RalGPS1 OS=Homo sapiens OX=9606 GN=RALGPS1	6	1	1	1	537	59.8	9.38	0	RALGPS1	High	1
FALSE	Master Protein	O14827	Ras-specific guanine nucleotide-releasing factor 2 OS=Homo sapiens OX=9606 GN=RASGRF2 PE=1 SV=2	3	1	1	1	1237	140.7	7.53	2.6	RASGRF2	High	1
FALSE	Master Protein	Q08999-2	Isoform 2 of Retinoblastoma-like protein 2 OS=Homo sapiens OX=9606 GN=RBL2	6	1	1	1	518	59.3	6.49	0	RBL2	High	1
FALSE	Master Protein	A0AV96	RNA-binding protein 47 OS=Homo sapiens OX=9606 GN=RBM47 PE=1 SV=2	5	1	1	1	593	64.1	7.68	3.3	RBM47	High	1
FALSE	Master Protein	Q9Y580	RNA-binding protein 7 OS=Homo sapiens OX=9606 GN=RBM7 PE=1 SV=1	13	1	1	1	266	30.5	9.57	0	RBM7	High	1
FALSE	Master Protein	Q9P260	RAB11-binding protein RELCH OS=Homo sapiens OX=9606 GN=RELCH PE=1 SV=2	3	1	1	1	1216	134.5	5.45	2.87	RELCH	High	1
FALSE	Master Protein	Q13127	RE1-silencing transcription factor OS=Homo sapiens OX=9606 GN=REST PE=1 SV=3	4	1	1	1	1097	121.8	6.74	3.07	REST	High	1
FALSE	Master Protein	Q14699	Raftlin OS=Homo sapiens OX=9606 GN=RFTN1 PE=1 SV=4	5	1	1	1	578	63.1	5.67	2.67	RFTN1	High	1
FALSE	Master Protein	P49796-5	Isoform 5 of Regulator of G-protein signaling 3 OS=Homo sapiens OX=9606 GN=RGS3	6	1	1	1	602	67.2	8.62	3.38	RGS3	High	1
FALSE	Master Protein	Q8NHV9	Rhox homeobox family member 1 OS=Homo sapiens OX=9606 GN=RHOXF1 PE=1 SV=1	15	1	1	1	184	20.5	6.11	2.77	RHOXF1	High	1
FALSE	Master Protein	Q5UIP0	Telomere-associated protein RIF1 OS=Homo sapiens OX=9606 GN=RIF1 PE=1 SV=2	1	1	1	1	2472	274.3	5.52	0	RIF1	High	1
FALSE	Master Protein	Q5EBL4	RILP-like protein 1 OS=Homo sapiens OX=9606 GN=RILPL1 PE=1 SV=1	6	1	1	1	403	47.1	5.21	2.66	RILPL1	High	1
FALSE	Master Protein	Q9UQ26-1	Isoform 1 of Regulating synaptic membrane exocytosis protein 2 OS=Homo sapiens OX=9606 GN=RIMS2	3	1	1	1	1188	135.2	8.98	2.88	RIMS2	High	1
FALSE	Master Protein	Q13129	Zinc finger protein Rlf OS=Homo sapiens OX=9606 GN=RLF PE=1 SV=2	2	1	1	1	1914	217.8	6.77	3.5	RLF	High	1
FALSE	Master Protein	P10153	Non-secretory ribonuclease OS=Homo sapiens OX=9606 GN=RNASE2 PE=1 SV=2	11	2	3	2	161	18.3	8.73	9.17	RNASE2	High	1
FALSE	Master Protein	P12724	Eosinophil cationic protein OS=Homo sapiens OX=9606 GN=RNASE3 PE=1 SV=2	34	5	8	5	160	18.4	10.02	22.32	RNASE3	High	1
FALSE	Master Protein	O15541	E3 ubiquitin-protein ligase RNF113A OS=Homo sapiens OX=9606 GN=RNF113A PE=1 SV=1	7	1	1	1	343	38.8	5.69	2.8	RNF113A	High	1
FALSE	Master Protein	Q9BXT8	RING finger protein 17 OS=Homo sapiens OX=9606 GN=RNF17 PE=1 SV=3	2	1	1	1	1623	184.5	5.4	2.63	RNF17	High	1
FALSE	Master Protein	Q9H0A6	RING finger protein 32 OS=Homo sapiens OX=9606 GN=RNF32 PE=1 SV=1	10	1	1	1	362	41.5	8.88	2.9	RNF32	High	1
FALSE	Master Protein	Q96EX2	RING finger and transmembrane domain-containing protein 2 OS=Homo sapiens OX=9606 GN=RNFT2 PE=2 SV=2	10	1	1	1	444	48.9	7.84	0	RNFT2	High	1
FALSE	Master Protein	Q9HCK4-3	Isoform 3 of Roundabout homolog 2 OS=Homo sapiens OX=9606 GN=ROBO2	3	1	1	1	1394	153	6.67	2.69	ROBO2	High	1
FALSE	Master Protein	Q8IWN7	Retinitis pigmentosa 1-like 1 protein OS=Homo sapiens OX=9606 GN=RP1L1 PE=1 SV=5	1	1	1	1	2400	252.1	4.45	2.75	RP1L1	High	1
FALSE	Master Protein	Q92834	X-linked retinitis pigmentosa GTPase regulator OS=Homo sapiens OX=9606 GN=RPGR PE=1 SV=2	5	1	1	1	1020	113.3	4.86	3.37	RPGR	High	1
FALSE	Master Protein	P46778	60S ribosomal protein L21 OS=Homo sapiens OX=9606 GN=RPL21 PE=1 SV=2	9	1	1	1	160	18.6	10.49	3.44	RPL21	High	1
FALSE	Master Protein	P62899	60S ribosomal protein L31 OS=Homo sapiens OX=9606 GN=RPL31 PE=1 SV=1	11	1	1	1	125	14.5	10.54	2.25	RPL31	High	1
FALSE	Master Protein	P36578	60S ribosomal protein L4 OS=Homo sapiens OX=9606 GN=RPL4 PE=1 SV=5	5	1	1	1	427	47.7	11.06	2.45	RPL4	High	1
FALSE	Master Protein	P62277	40S ribosomal protein S13 OS=Homo sapiens OX=9606 GN=RPS13 PE=1 SV=2	5	1	1	1	151	17.2	10.54	2.14	RPS13	High	1
FALSE	Master Protein	P62847	40S ribosomal protein S24 OS=Homo sapiens OX=9606 GN=RPS24 PE=1 SV=1	9	1	1	1	133	15.4	10.78	2.13	RPS24	High	1
FALSE	Master Protein	P62851	40S ribosomal protein S25 OS=Homo sapiens OX=9606 GN=RPS25 PE=1 SV=1	7	1	1	1	125	13.7	10.11	2.15	RPS25	High	1
FALSE	Master Protein	P62081	40S ribosomal protein S7 OS=Homo sapiens OX=9606 GN=RPS7 PE=1 SV=1	6	1	1	1	194	22.1	10.1	2.26	RPS7	High	1
FALSE	Master Protein	Q8N122	Regulatory-associated protein of mTOR OS=Homo sapiens OX=9606 GN=RPTOR PE=1 SV=1	3	1	1	1	1335	148.9	6.89	3.06	RPTOR	High	1
FALSE	Master Protein	B2RC85	Radial spoke head 10 homolog B2 OS=Homo sapiens OX=9606 GN=RSPH10B2 PE=2 SV=2	4	1	1	1	870	100.5	7.49	0	RSPH10B2	High	1
FALSE	Master Protein	Q9H1X1	Radial spoke head protein 9 homolog OS=Homo sapiens OX=9606 GN=RSPH9 PE=1 SV=1	8	1	1	1	276	31.3	5.43	2.42	RSPH9	High	1
FALSE	Master Protein	Q9NZ71	Regulator of telomere elongation helicase 1 OS=Homo sapiens OX=9606 GN=RTEL1 PE=1 SV=2	3	1	1	1	1219	133.6	8.29	2.39	RTEL1	High	1
FALSE	Master Protein	Q8NET4	Retrotransposon Gag-like protein 9 OS=Homo sapiens OX=9606 GN=RTL9 PE=1 SV=1	2	1	1	1	1388	144.2	6.16	2.64	RTL9	High	1
FALSE	Master Protein	Q06455	Protein CBFA2T1 OS=Homo sapiens OX=9606 GN=RUNX1T1 PE=1 SV=2	8	1	1	1	604	67.5	7.94	2.94	RUNX1T1	High	1
FALSE	Master Protein	Q13761	Runt-related transcription factor 3 OS=Homo sapiens OX=9606 GN=RUNX3 PE=1 SV=2	22	2	3	2	415	44.3	9.47	5.9	RUNX3	High	1
FALSE	Master Protein	Q8N2Y8	AP-4 complex accessory subunit RUSC2 OS=Homo sapiens OX=9606 GN=RUSC2 PE=1 SV=3	2	1	1	1	1516	161.1	6.62	2.3	RUSC2	High	1
FALSE	Master Protein	P57060	RWD domain-containing protein 2B OS=Homo sapiens OX=9606 GN=RWDD2B PE=1 SV=1	9	1	1	1	319	36.3	5.87	2.35	RWDD2B	High	1
FALSE	Master Protein	Q15413	Ryanodine receptor 3 OS=Homo sapiens OX=9606 GN=RYR3 PE=1 SV=3	1	1	6	1	4870	551.7	5.68	14.5	RYR3	High	1
FALSE	Master Protein	P80511	Protein S100-A12 OS=Homo sapiens OX=9606 GN=S100A12 PE=1 SV=2	24	3	3	3	92	10.6	6.25	9.31	S100A12	High	1
FALSE	Master Protein	P05109	Protein S100-A8 OS=Homo sapiens OX=9606 GN=S100A8 PE=1 SV=1	19	3	3	3	93	10.8	7.03	8.38	S100A8	High	1
FALSE	Master Protein	P06702	Protein S100-A9 OS=Homo sapiens OX=9606 GN=S100A9 PE=1 SV=1	79	9	29	9	114	13.2	6.13	123.68	S100A9	High	1
FALSE	Master Protein	Q9NTJ5	Phosphatidylinositol-3-phosphatase SAC1 OS=Homo sapiens OX=9606 GN=SACM1L PE=1 SV=2	6	1	1	1	587	66.9	7.12	2.74	SACM1L	High	1
FALSE	Master Protein	Q9UPU9	Protein Smaug homolog 1 OS=Homo sapiens OX=9606 GN=SAMD4A PE=1 SV=3	3	1	1	1	718	79.4	8.32	3.07	SAMD4A	High	1
FALSE	Master Protein	Q9UPW6	DNA-binding protein SATB2 OS=Homo sapiens OX=9606 GN=SATB2 PE=1 SV=2	5	1	1	1	733	82.5	6.9	3.1	SATB2	High	1
FALSE	Master Protein	Q86VE3	Spermidine/spermine N(1)-acetyltransferase-like protein 1 OS=Homo sapiens OX=9606 GN=SATL1 PE=2 SV=4	4	1	1	1	695	75.8	5.31	2.62	SATL1	High	1
FALSE	Master Protein	Q6UWP8	Suprabasin OS=Homo sapiens OX=9606 GN=SBSN PE=1 SV=2	6	1	1	1	590	60.5	7.01	3.59	SBSN	High	1
FALSE	Master Protein	Q8N9R8	Protein SCAI OS=Homo sapiens OX=9606 GN=SCAI PE=1 SV=2	7	1	1	1	606	70.4	8.6	0	SCAI	High	1
FALSE	Master Protein	P57086	SCAN domain-containing protein 1 OS=Homo sapiens OX=9606 GN=SCAND1 PE=1 SV=1	20	1	1	1	179	19.1	9.69	0	SCAND1	High	1
FALSE	Master Protein	Q96GD3	Polycomb protein SCMH1 OS=Homo sapiens OX=9606 GN=SCMH1 PE=1 SV=1	5	1	1	1	660	73.3	9.25	2.74	SCMH1	High	1
FALSE	Master Protein	P37088	Amiloride-sensitive sodium channel subunit alpha OS=Homo sapiens OX=9606 GN=SCNN1A PE=1 SV=1	4	1	1	1	669	75.7	7.52	2.34	SCNN1A	High	1
FALSE	Master Protein	Q58EX2	Protein sidekick-2 OS=Homo sapiens OX=9606 GN=SDK2 PE=1 SV=3	2	1	1	1	2172	239.2	7.06	0	SDK2	High	1
FALSE	Master Protein	Q92503	SEC14-like protein 1 OS=Homo sapiens OX=9606 GN=SEC14L1 PE=1 SV=2	6	1	1	1	715	81.2	6.43	0	SEC14L1	High	1
FALSE	Master Protein	Q9BVL4	Protein adenylyltransferase SelO, mitochondrial OS=Homo sapiens OX=9606 GN=SELENOO PE=1 SV=3	5	1	1	1	669	73.4	5.97	2.76	SELENOO	High	1
FALSE	Master Protein	Q9UGK8	Secretion-regulating guanine nucleotide exchange factor OS=Homo sapiens OX=9606 GN=SERGEF PE=1 SV=2	8	1	1	1	458	49	6.46	2.89	SERGEF	High	1
FALSE	Master Protein	P01009	Alpha-1-antitrypsin OS=Homo sapiens OX=9606 GN=SERPINA1 PE=1 SV=3	10	3	4	3	418	46.7	5.59	10.37	SERPINA1	High	1
FALSE	Master Protein	Q9UK55	Protein Z-dependent protease inhibitor OS=Homo sapiens OX=9606 GN=SERPINA10 PE=1 SV=1	6	3	5	3	444	50.7	8.27	12.97	SERPINA10	High	1
FALSE	Master Protein	P01011	Alpha-1-antichymotrypsin OS=Homo sapiens OX=9606 GN=SERPINA3 PE=1 SV=2	13	6	6	6	423	47.6	5.52	16.79	SERPINA3	High	1
FALSE	Master Protein	P01008	Antithrombin-III OS=Homo sapiens OX=9606 GN=SERPINC1 PE=1 SV=1	10	2	2	2	464	52.6	6.71	6.14	SERPINC1	High	1
FALSE	Master Protein	P36955	Pigment epithelium-derived factor OS=Homo sapiens OX=9606 GN=SERPINF1 PE=1 SV=4	18	7	10	7	418	46.3	6.38	22.66	SERPINF1	High	1
FALSE	Master Protein	P05155	Plasma protease C1 inhibitor OS=Homo sapiens OX=9606 GN=SERPING1 PE=1 SV=2	2	1	1	1	500	55.1	6.55	2.11	SERPING1	High	1
FALSE	Master Protein	O75533	Splicing factor 3B subunit 1 OS=Homo sapiens OX=9606 GN=SF3B1 PE=1 SV=3	6	2	2	2	1304	145.7	7.09	5.98	SF3B1	High	1
FALSE	Master Protein	Q13435	Splicing factor 3B subunit 2 OS=Homo sapiens OX=9606 GN=SF3B2 PE=1 SV=2	5	1	1	1	895	100.2	5.67	0	SF3B2	High	1
FALSE	Master Protein	Q86XK3	Swi5-dependent recombination DNA repair protein 1 homolog OS=Homo sapiens OX=9606 GN=SFR1 PE=1 SV=2	18	1	1	1	245	28.2	6.39	0	SFR1	High	1
FALSE	Master Protein	Q9NRF2	SH2B adapter protein 1 OS=Homo sapiens OX=9606 GN=SH2B1 PE=1 SV=3	11	2	3	2	756	79.3	5.38	8.94	SH2B1	High	1
FALSE	Master Protein	Q6IA17	Single Ig IL-1-related receptor OS=Homo sapiens OX=9606 GN=SIGIRR PE=1 SV=3	8	1	1	1	410	45.7	6.46	2.38	SIGIRR	High	1
FALSE	Master Protein	O60292	Signal-induced proliferation-associated 1-like protein 3 OS=Homo sapiens OX=9606 GN=SIPA1L3 PE=1 SV=3	2	1	1	1	1781	194.5	8.32	3.71	SIPA1L3	High	1
FALSE	Master Protein	P84550-2	Isoform 2 of SKI family transcriptional corepressor 1 OS=Homo sapiens OX=9606 GN=SKOR1	4	1	1	1	868	93.7	7.58	2.88	SKOR1	High	1
FALSE	Master Protein	Q3KQZ1	Solute carrier family 25 member 35 OS=Homo sapiens OX=9606 GN=SLC25A35 PE=1 SV=1	16	1	2	1	300	32.4	9.11	0	SLC25A35	High	1
FALSE	Master Protein	Q7RTT9	Equilibrative nucleoside transporter 4 OS=Homo sapiens OX=9606 GN=SLC29A4 PE=1 SV=1	9	1	2	1	530	58	7.72	3.3	SLC29A4	High	1
FALSE	Master Protein	Q9HBR0	Putative sodium-coupled neutral amino acid transporter 10 OS=Homo sapiens OX=9606 GN=SLC38A10 PE=1 SV=2	2	1	1	1	1119	119.7	5.73	2.45	SLC38A10	High	1
FALSE	Master Protein	P08195-2	Isoform 2 of 4F2 cell-surface antigen heavy chain OS=Homo sapiens OX=9606 GN=SLC3A2	7	1	1	1	529	57.9	5.35	2.73	SLC3A2	High	1
FALSE	Master Protein	Q9Y6M7-13	Isoform 13 of Sodium bicarbonate cotransporter 3 OS=Homo sapiens OX=9606 GN=SLC4A7	3	1	1	1	1135	127.7	6.8	0	SLC4A7	High	1
FALSE	Master Protein	P30825	High affinity cationic amino acid transporter 1 OS=Homo sapiens OX=9606 GN=SLC7A1 PE=1 SV=1	7	1	2	1	629	67.6	5.43	2.93	SLC7A1	High	1
FALSE	Master Protein	Q92536	Y+L amino acid transporter 2 OS=Homo sapiens OX=9606 GN=SLC7A6 PE=1 SV=3	8	1	1	1	515	56.8	5.88	0	SLC7A6	High	1
FALSE	Master Protein	Q9UQE7	Structural maintenance of chromosomes protein 3 OS=Homo sapiens OX=9606 GN=SMC3 PE=1 SV=2	2	1	1	1	1217	141.5	7.18	2.68	SMC3	High	1
FALSE	Master Protein	Q9UPR3	Nonsense-mediated mRNA decay factor SMG5 OS=Homo sapiens OX=9606 GN=SMG5 PE=1 SV=3	3	1	2	1	1016	113.9	5.91	2.91	SMG5	High	1
FALSE	Master Protein	Q9HAU4	E3 ubiquitin-protein ligase SMURF2 OS=Homo sapiens OX=9606 GN=SMURF2 PE=1 SV=1	4	1	1	1	748	86.1	7.96	3.11	SMURF2	High	1
FALSE	Master Protein	P14678	Small nuclear ribonucleoprotein-associated proteins B and B' OS=Homo sapiens OX=9606 GN=SNRPB PE=1 SV=2	15	1	1	1	240	24.6	11.19	3.1	SNRPB	High	1
FALSE	Master Protein	P57768	Sorting nexin-16 OS=Homo sapiens OX=9606 GN=SNX16 PE=1 SV=2	12	1	1	1	344	39.1	4.65	3.49	SNX16	High	1
FALSE	Master Protein	Q8TEQ0	Sorting nexin-29 OS=Homo sapiens OX=9606 GN=SNX29 PE=1 SV=3	5	1	1	1	813	91.2	6.21	2.67	SNX29	High	1
FALSE	Master Protein	P08294	Extracellular superoxide dismutase [Cu-Zn] OS=Homo sapiens OX=9606 GN=SOD3 PE=1 SV=2	10	2	2	2	240	25.8	6.61	4.95	SOD3	High	1
FALSE	Master Protein	Q9BQB4	Sclerostin OS=Homo sapiens OX=9606 GN=SOST PE=1 SV=1	9	2	4	2	213	24	9.25	17.13	SOST	High	1
FALSE	Master Protein	Q8IWB4	Spermatogenesis-associated protein 31A7 OS=Homo sapiens OX=9606 GN=SPATA31A7 PE=1 SV=4	5	2	3	2	1347	148.6	8.68	5.34	SPATA31A7	High	1
FALSE	Master Protein	Q6ZUB1	Spermatogenesis-associated protein 31E1 OS=Homo sapiens OX=9606 GN=SPATA31E1 PE=2 SV=2	3	1	3	1	1445	157	9.1	7.39	SPATA31E1	High	1
FALSE	Master Protein	Q96T58	Msx2-interacting protein OS=Homo sapiens OX=9606 GN=SPEN PE=1 SV=1	1	1	1	1	3664	402	7.64	0	SPEN	High	1
FALSE	Master Protein	P10451-5	Isoform 2 of Osteopontin OS=Homo sapiens OX=9606 GN=SPP1	19	6	9	6	300	33.8	4.61	26.92	SPP1	High	1
FALSE	Master Protein	Q13103	Secreted phosphoprotein 24 OS=Homo sapiens OX=9606 GN=SPP2 PE=1 SV=1	15	2	2	2	211	24.3	8.32	5.93	SPP2	High	1
FALSE	Master Protein	Q01082	Spectrin beta chain, non-erythrocytic 1 OS=Homo sapiens OX=9606 GN=SPTBN1 PE=1 SV=2	2	1	1	1	2364	274.4	5.57	0	SPTBN1	High	1
FALSE	Master Protein	Q9UHB9	Signal recognition particle subunit SRP68 OS=Homo sapiens OX=9606 GN=SRP68 PE=1 SV=2	6	1	1	1	627	70.7	8.56	2.98	SRP68	High	1
FALSE	Master Protein	P78539	Sushi repeat-containing protein SRPX OS=Homo sapiens OX=9606 GN=SRPX PE=1 SV=1	5	1	1	1	464	51.5	8.66	2.77	SRPX	High	1
FALSE	Master Protein	Q16629	Serine/arginine-rich splicing factor 7 OS=Homo sapiens OX=9606 GN=SRSF7 PE=1 SV=1	9	1	1	1	238	27.4	11.82	2.32	SRSF7	High	1
FALSE	Master Protein	Q9BYN0	Sulfiredoxin-1 OS=Homo sapiens OX=9606 GN=SRXN1 PE=1 SV=2	19	1	3	1	137	14.3	8.19	7.76	SRXN1	High	1
FALSE	Master Protein	Q9BWG4	Single-stranded DNA-binding protein 4 OS=Homo sapiens OX=9606 GN=SSBP4 PE=1 SV=1	12	1	1	1	385	39.4	6.8	2.63	SSBP4	High	1
FALSE	Master Protein	Q969X2	Alpha-N-acetylgalactosaminide alpha-2,6-sialyltransferase 6 OS=Homo sapiens OX=9606 GN=ST6GALNAC6 PE=1 SV=1	12	1	1	1	333	38	9.88	0	ST6GALNAC6	High	1
FALSE	Master Protein	Q8WWQ8	Stabilin-2 OS=Homo sapiens OX=9606 GN=STAB2 PE=1 SV=3	2	1	1	1	2551	276.8	6.4	0	STAB2	High	1
FALSE	Master Protein	Q9P2P6	StAR-related lipid transfer protein 9 OS=Homo sapiens OX=9606 GN=STARD9 PE=1 SV=3	1	1	1	1	4700	516	6.32	3.49	STARD9	High	1
FALSE	Master Protein	Q687X5	Metalloreductase STEAP4 OS=Homo sapiens OX=9606 GN=STEAP4 PE=1 SV=1	7	1	1	1	459	51.9	9.29	3.41	STEAP4	High	1
FALSE	Master Protein	Q8N801	Protein STPG4 OS=Homo sapiens OX=9606 GN=STPG4 PE=1 SV=2	8	1	1	1	248	27.8	9.58	2.58	STPG4	High	1
FALSE	Master Protein	Q5T5C0	Syntaxin-binding protein 5 OS=Homo sapiens OX=9606 GN=STXBP5 PE=1 SV=1	2	1	1	1	1151	127.5	7.28	2.31	STXBP5	High	1
FALSE	Master Protein	Q8IX01	SURP and G-patch domain-containing protein 2 OS=Homo sapiens OX=9606 GN=SUGP2 PE=1 SV=2	2	1	1	1	1082	120.1	7.28	2.77	SUGP2	High	1
FALSE	Master Protein	Q8IYB8	ATP-dependent RNA helicase SUPV3L1, mitochondrial OS=Homo sapiens OX=9606 GN=SUPV3L1 PE=1 SV=1	5	1	1	1	786	87.9	7.99	0	SUPV3L1	High	1
FALSE	Master Protein	Q96L08	Sushi domain-containing protein 3 OS=Homo sapiens OX=9606 GN=SUSD3 PE=1 SV=1	12	1	1	1	255	27.1	10.21	3.48	SUSD3	High	1
FALSE	Master Protein	Q5VX71	Sushi domain-containing protein 4 OS=Homo sapiens OX=9606 GN=SUSD4 PE=1 SV=1	8	1	1	1	490	53.7	4.94	2.68	SUSD4	High	1
FALSE	Master Protein	Q92537	Sushi domain-containing protein 6 OS=Homo sapiens OX=9606 GN=SUSD6 PE=1 SV=1	14	1	1	1	303	32.1	5.15	0	SUSD6	High	1
FALSE	Master Protein	Q8NF91	Nesprin-1 OS=Homo sapiens OX=9606 GN=SYNE1 PE=1 SV=4	1	3	3	3	8797	1010.5	5.53	8.51	SYNE1	High	1
FALSE	Master Protein	Q8WXH0	Nesprin-2 OS=Homo sapiens OX=9606 GN=SYNE2 PE=1 SV=3	0	1	1	1	6885	795.9	5.36	3.17	SYNE2	High	1
FALSE	Master Protein	Q96PV0	Ras/Rap GTPase-activating protein SynGAP OS=Homo sapiens OX=9606 GN=SYNGAP1 PE=1 SV=4	3	1	1	1	1343	148.2	8.98	3.62	SYNGAP1	High	1
FALSE	Master Protein	Q8N3V7	Synaptopodin OS=Homo sapiens OX=9606 GN=SYNPO PE=1 SV=2	3	1	1	1	929	99.4	8.72	2.45	SYNPO	High	1
FALSE	Master Protein	Q9UMZ2	Synergin gamma OS=Homo sapiens OX=9606 GN=SYNRG PE=1 SV=2	3	1	1	1	1314	140.6	5.03	2.71	SYNRG	High	1
FALSE	Master Protein	Q9HCH5	Synaptotagmin-like protein 2 OS=Homo sapiens OX=9606 GN=SYTL2 PE=1 SV=3	9	2	2	2	934	104.9	8	0	SYTL2	High	1
FALSE	Master Protein	P21675-12	Isoform N-TAF1 of Transcription initiation factor TFIID subunit 1 OS=Homo sapiens OX=9606 GN=TAF1	2	1	2	1	1895	214.8	5.07	3.54	TAF1	High	1
FALSE	Master Protein	Q86TI0	TBC1 domain family member 1 OS=Homo sapiens OX=9606 GN=TBC1D1 PE=1 SV=2	4	1	1	1	1168	133	6.96	0	TBC1D1	High	1
FALSE	Master Protein	Q4KMP7	TBC1 domain family member 10B OS=Homo sapiens OX=9606 GN=TBC1D10B PE=1 SV=3	3	1	1	1	808	87.1	9.19	2.76	TBC1D10B	High	1
FALSE	Master Protein	Q8IYX1	TBC1 domain family member 21 OS=Homo sapiens OX=9606 GN=TBC1D21 PE=1 SV=1	6	1	1	1	336	39.2	6.19	2.73	TBC1D21	High	1
FALSE	Master Protein	Q66K14	TBC1 domain family member 9B OS=Homo sapiens OX=9606 GN=TBC1D9B PE=1 SV=3	3	1	1	1	1250	140.4	5.25	2.63	TBC1D9B	High	1
FALSE	Master Protein	O15178	T-box transcription factor T OS=Homo sapiens OX=9606 GN=TBXT PE=1 SV=1	10	1	1	1	435	47.4	7.12	3.1	TBXT	High	1
FALSE	Master Protein	Q5QJ38	Trichohyalin-like protein 1 OS=Homo sapiens OX=9606 GN=TCHHL1 PE=2 SV=1	3	1	1	1	904	99.2	4.69	2.94	TCHHL1	High	1
FALSE	Master Protein	Q13569	G/T mismatch-specific thymine DNA glycosylase OS=Homo sapiens OX=9606 GN=TDG PE=1 SV=2	10	1	1	1	410	46	6.8	3.62	TDG	High	1
FALSE	Master Protein	B5MCY1	Tudor domain-containing protein 15 OS=Homo sapiens OX=9606 GN=TDRD15 PE=2 SV=1	2	1	1	1	1934	221.6	7.03	0	TDRD15	High	1
FALSE	Master Protein	Q9Y2W6	Tudor and KH domain-containing protein OS=Homo sapiens OX=9606 GN=TDRKH PE=1 SV=2	8	1	1	1	561	62	5.02	0	TDRKH	High	1
FALSE	Master Protein	Q5XG87	Terminal nucleotidyltransferase 4A OS=Homo sapiens OX=9606 GN=TENT4A PE=1 SV=3	4	1	1	1	772	82.3	9.52	0	TENT4A	High	1
FALSE	Master Protein	Q8NDF8	Terminal nucleotidyltransferase 4B OS=Homo sapiens OX=9606 GN=TENT4B PE=1 SV=2	7	1	1	1	572	63.2	8.98	3.75	TENT4B	High	1
FALSE	Master Protein	Q9Y6I9	Testis-expressed protein 264 OS=Homo sapiens OX=9606 GN=TEX264 PE=1 SV=1	11	1	1	1	313	34.2	4.86	2.7	TEX264	High	1
FALSE	Master Protein	P02787	Serotransferrin OS=Homo sapiens OX=9606 GN=TF PE=1 SV=4	3	1	1	1	698	77	7.12	3.01	TF	High	1
FALSE	Master Protein	P07996	Thrombospondin-1 OS=Homo sapiens OX=9606 GN=THBS1 PE=1 SV=2	2	2	3	2	1170	129.3	4.94	6.47	THBS1	High	1
FALSE	Master Protein	Q8N1Q8	Acyl-coenzyme A thioesterase THEM5 OS=Homo sapiens OX=9606 GN=THEM5 PE=1 SV=2	13	1	2	1	247	27.7	7.72	5.77	THEM5	High	1
FALSE	Master Protein	Q96J01	THO complex subunit 3 OS=Homo sapiens OX=9606 GN=THOC3 PE=1 SV=1	12	1	1	1	351	38.7	6.09	0	THOC3	High	1
FALSE	Master Protein	P29401	Transketolase OS=Homo sapiens OX=9606 GN=TKT PE=1 SV=3	6	1	1	1	623	67.8	7.66	0	TKT	High	1
FALSE	Master Protein	Q86UE8	Serine/threonine-protein kinase tousled-like 2 OS=Homo sapiens OX=9606 GN=TLK2 PE=1 SV=2	5	1	1	1	772	87.6	8.41	2.97	TLK2	High	1
FALSE	Master Protein	Q9Y6L7	Tolloid-like protein 2 OS=Homo sapiens OX=9606 GN=TLL2 PE=1 SV=1	4	1	1	1	1015	113.5	5.94	2.8	TLL2	High	1
FALSE	Master Protein	Q9Y490	Talin-1 OS=Homo sapiens OX=9606 GN=TLN1 PE=1 SV=3	2	1	1	1	2541	269.6	6.07	0	TLN1	High	1
FALSE	Master Protein	Q9Y4G6	Talin-2 OS=Homo sapiens OX=9606 GN=TLN2 PE=1 SV=4	3	2	2	2	2542	271.4	5.57	3.55	TLN2	High	1
FALSE	Master Protein	Q9H1K6	Talin rod domain-containing protein 1 OS=Homo sapiens OX=9606 GN=TLNRD1 PE=1 SV=1	8	1	1	1	362	37.7	8.15	2.76	TLNRD1	High	1
FALSE	Master Protein	Q4V9L6	Transmembrane protein 119 OS=Homo sapiens OX=9606 GN=TMEM119 PE=1 SV=1	11	2	2	2	283	29.2	4.58	5.08	TMEM119	High	1
FALSE	Master Protein	Q8N131	Porimin OS=Homo sapiens OX=9606 GN=TMEM123 PE=1 SV=1	20	1	4	1	208	21.5	8.7	10.94	TMEM123	High	1
FALSE	Master Protein	Q9BSA9	Endosomal/lysosomal proton channel TMEM175 OS=Homo sapiens OX=9606 GN=TMEM175 PE=1 SV=1	4	1	1	1	504	55.6	7.66	2.33	TMEM175	High	1
FALSE	Master Protein	P82094	TATA element modulatory factor OS=Homo sapiens OX=9606 GN=TMF1 PE=1 SV=2	4	1	1	1	1093	122.8	4.92	2.92	TMF1	High	1
FALSE	Master Protein	P24821	Tenascin OS=Homo sapiens OX=9606 GN=TNC PE=1 SV=3	1	1	2	1	2201	240.7	4.89	5.25	TNC	High	1
FALSE	Master Protein	Q9H2K2	Poly [ADP-ribose] polymerase tankyrase-2 OS=Homo sapiens OX=9606 GN=TNKS2 PE=1 SV=1	5	1	1	1	1166	126.8	7.2	2.94	TNKS2	High	1
FALSE	Master Protein	Q9HBL0	Tensin-1 OS=Homo sapiens OX=9606 GN=TNS1 PE=1 SV=3	3	1	3	1	1839	196.9	8.16	0	TNS1	High	1
FALSE	Master Protein	P06753-2	Isoform 2 of Tropomyosin alpha-3 chain OS=Homo sapiens OX=9606 GN=TPM3	18	4	6	2	248	29	4.78	15.66	TPM3	High	1
FALSE	Master Protein	P67936	Tropomyosin alpha-4 chain OS=Homo sapiens OX=9606 GN=TPM4 PE=1 SV=3	11	4	5	2	248	28.5	4.69	13.3	TPM4	High	1
FALSE	Master Protein	Q9UPV9	Trafficking kinesin-binding protein 1 OS=Homo sapiens OX=9606 GN=TRAK1 PE=1 SV=1	3	1	2	1	953	106	5.85	3.04	TRAK1	High	1
FALSE	Master Protein	O60296	Trafficking kinesin-binding protein 2 OS=Homo sapiens OX=9606 GN=TRAK2 PE=1 SV=2	4	1	1	1	914	101.4	5.24	3.04	TRAK2	High	1
FALSE	Master Protein	Q9Y296	Trafficking protein particle complex subunit 4 OS=Homo sapiens OX=9606 GN=TRAPPC4 PE=1 SV=1	19	1	1	1	219	24.3	6.21	0	TRAPPC4	High	1
FALSE	Master Protein	O14717	tRNA (cytosine(38)-C(5))-methyltransferase OS=Homo sapiens OX=9606 GN=TRDMT1 PE=1 SV=1	7	1	1	1	391	44.6	6.09	2.67	TRDMT1	High	1
FALSE	Master Protein	A6NI03	Putative tripartite motif-containing protein 64B OS=Homo sapiens OX=9606 GN=TRIM64B PE=5 SV=3	7	1	1	1	449	51.5	5.25	2.88	TRIM64B	High	1
FALSE	Master Protein	Q9H0U9	Testis-specific Y-encoded-like protein 1 OS=Homo sapiens OX=9606 GN=TSPYL1 PE=1 SV=3	8	1	1	1	437	49.2	5.45	3	TSPYL1	High	1
FALSE	Master Protein	Q96PN8	Testis-specific serine/threonine-protein kinase 3 OS=Homo sapiens OX=9606 GN=TSSK3 PE=1 SV=1	16	1	1	1	268	30.1	6.71	0	TSSK3	High	1
FALSE	Master Protein	Q96AE7	Tetratricopeptide repeat protein 17 OS=Homo sapiens OX=9606 GN=TTC17 PE=1 SV=1	2	1	2	1	1141	129.5	6.58	4.98	TTC17	High	1
FALSE	Master Protein	Q6P3X3	Tetratricopeptide repeat protein 27 OS=Homo sapiens OX=9606 GN=TTC27 PE=1 SV=1	5	1	1	1	843	96.6	5.59	2.94	TTC27	High	1
FALSE	Master Protein	Q96AY4	Tetratricopeptide repeat protein 28 OS=Homo sapiens OX=9606 GN=TTC28 PE=1 SV=4	1	1	1	1	2481	270.7	6.89	2.83	TTC28	High	1
FALSE	Master Protein	A6NLP5-2	Isoform 2 of Tetratricopeptide repeat protein 36 OS=Homo sapiens OX=9606 GN=TTC36	25	1	1	1	130	14.4	11.02	0	TTC36	High	1
FALSE	Master Protein	Q8WZ42	Titin OS=Homo sapiens OX=9606 GN=TTN PE=1 SV=4	0	2	2	2	34350	3813.7	6.35	0	TTN	High	1
FALSE	Master Protein	P07437	Tubulin beta chain OS=Homo sapiens OX=9606 GN=TUBB PE=1 SV=2	6	2	2	2	444	49.6	4.89	4.8	TUBB	High	1
FALSE	Master Protein	Q15672	Twist-related protein 1 OS=Homo sapiens OX=9606 GN=TWIST1 PE=1 SV=1	15	1	2	1	202	20.9	9.44	5.84	TWIST1	High	1
FALSE	Master Protein	Q8NBS9	Thioredoxin domain-containing protein 5 OS=Homo sapiens OX=9606 GN=TXNDC5 PE=1 SV=2	10	1	1	1	432	47.6	5.97	3.77	TXNDC5	High	1
FALSE	Master Protein	Q6NUM6-2	Isoform 2 of S-adenosyl-L-methionine-dependent tRNA 4-demethylwyosine synthase TYW1B OS=Homo sapiens OX=9606 GN=TYW1B	7	1	1	1	294	34.1	7.03	2.36	TYW1B	High	1
FALSE	Master Protein	P41226	Ubiquitin-like modifier-activating enzyme 7 OS=Homo sapiens OX=9606 GN=UBA7 PE=1 SV=2	3	1	1	1	1012	111.6	6.04	0	UBA7	High	1
FALSE	Master Protein	O60701	UDP-glucose 6-dehydrogenase OS=Homo sapiens OX=9606 GN=UGDH PE=1 SV=1	5	1	1	1	494	55	7.12	2.65	UGDH	High	1
FALSE	Master Protein	Q9UPW8	Protein unc-13 homolog A OS=Homo sapiens OX=9606 GN=UNC13A PE=2 SV=4	2	1	1	1	1703	192.9	5.35	3.18	UNC13A	High	1
FALSE	Master Protein	Q9UPT9	Ubiquitin carboxyl-terminal hydrolase 22 OS=Homo sapiens OX=9606 GN=USP22 PE=1 SV=2	6	1	1	1	525	59.9	8.05	2.32	USP22	High	1
FALSE	Master Protein	Q96RU2-2	Isoform 2 of Ubiquitin carboxyl-terminal hydrolase 28 OS=Homo sapiens OX=9606 GN=USP28	3	1	1	1	1045	119	5.16	3.26	USP28	High	1
FALSE	Master Protein	Q8TEY7	Ubiquitin carboxyl-terminal hydrolase 33 OS=Homo sapiens OX=9606 GN=USP33 PE=1 SV=2	4	1	3	1	942	106.7	6.02	8.66	USP33	High	1
FALSE	Master Protein	Q70CQ1	Ubiquitin carboxyl-terminal hydrolase 49 OS=Homo sapiens OX=9606 GN=USP49 PE=1 SV=1	5	1	2	1	688	79.1	9.19	3.19	USP49	High	1
FALSE	Master Protein	P13611	Versican core protein OS=Homo sapiens OX=9606 GN=VCAN PE=1 SV=3	1	1	1	1	3396	372.6	4.51	0	VCAN	High	1
FALSE	Master Protein	O15240	Neurosecretory protein VGF OS=Homo sapiens OX=9606 GN=VGF PE=1 SV=2	4	2	2	2	615	67.2	4.78	8.61	VGF	High	1
FALSE	Master Protein	P08670	Vimentin OS=Homo sapiens OX=9606 GN=VIM PE=1 SV=4	33	11	11	11	466	53.6	5.12	32.34	VIM	High	1
FALSE	Master Protein	Q7Z7G8	Intermembrane lipid transfer protein VPS13B OS=Homo sapiens OX=9606 GN=VPS13B PE=1 SV=2	1	1	1	1	4022	448.4	6.46	0	VPS13B	High	1
FALSE	Master Protein	Q9H267	Vacuolar protein sorting-associated protein 33B OS=Homo sapiens OX=9606 GN=VPS33B PE=1 SV=2	6	1	2	1	617	70.5	6.71	3.02	VPS33B	High	1
FALSE	Master Protein	Q9H7M9	V-type immunoglobulin domain-containing suppressor of T-cell activation OS=Homo sapiens OX=9606 GN=VSIR PE=1 SV=3	8	1	1	1	311	33.9	6.95	2.79	VSIR	High	1
FALSE	Master Protein	P04004	Vitronectin OS=Homo sapiens OX=9606 GN=VTN PE=1 SV=1	8	3	4	3	478	54.3	5.8	12.48	VTN	High	1
FALSE	Master Protein	Q5GFL6	von Willebrand factor A domain-containing protein 2 OS=Homo sapiens OX=9606 GN=VWA2 PE=1 SV=1	5	1	1	1	755	82	8.02	3.16	VWA2	High	1
FALSE	Master Protein	O94967	WD repeat-containing protein 47 OS=Homo sapiens OX=9606 GN=WDR47 PE=1 SV=1	3	1	1	1	919	101.9	5.94	2.9	WDR47	High	1
FALSE	Master Protein	Q6AWC2	Protein WWC2 OS=Homo sapiens OX=9606 GN=WWC2 PE=1 SV=2	2	1	1	1	1192	133.8	5.53	2.4	WWC2	High	1
FALSE	Master Protein	O00308	NEDD4-like E3 ubiquitin-protein ligase WWP2 OS=Homo sapiens OX=9606 GN=WWP2 PE=1 SV=2	4	1	1	1	870	98.9	7.12	0	WWP2	High	1
FALSE	Master Protein	A4UGR9	Xin actin-binding repeat-containing protein 2 OS=Homo sapiens OX=9606 GN=XIRP2 PE=1 SV=2	1	1	1	1	3374	382.1	6.38	2.8	XIRP2	High	1
FALSE	Master Protein	Q5BJH7	Protein YIF1B OS=Homo sapiens OX=9606 GN=YIF1B PE=1 SV=1	12	1	4	1	314	34.4	9.16	3.44	YIF1B	High	1
FALSE	Master Protein	Q9H6S0	3'-5' RNA helicase YTHDC2 OS=Homo sapiens OX=9606 GN=YTHDC2 PE=1 SV=2	2	1	1	1	1430	160.1	8.4	2.72	YTHDC2	High	1
FALSE	Master Protein	Q8NAP8	Zinc finger and BTB domain-containing protein 8B OS=Homo sapiens OX=9606 GN=ZBTB8B PE=1 SV=2	8	1	2	1	495	54.1	5.15	3.78	ZBTB8B	High	1
FALSE	Master Protein	Q9P243	Zinc finger protein ZFAT OS=Homo sapiens OX=9606 GN=ZFAT PE=1 SV=2	2	1	1	1	1243	138.9	7.25	2.34	ZFAT	High	1
FALSE	Master Protein	Q15911	Zinc finger homeobox protein 3 OS=Homo sapiens OX=9606 GN=ZFHX3 PE=1 SV=2	1	1	1	1	3703	404.2	6.2	0	ZFHX3	High	1
FALSE	Master Protein	Q6P2D0	Zinc finger protein 1 homolog OS=Homo sapiens OX=9606 GN=ZFP1 PE=1 SV=2	7	1	1	1	407	47.5	8.57	3.05	ZFP1	High	1
FALSE	Master Protein	Q8NB50	Zinc finger protein 62 homolog OS=Homo sapiens OX=9606 GN=ZFP62 PE=1 SV=3	4	1	1	1	900	102.4	9.04	2.98	ZFP62	High	1
FALSE	Master Protein	Q8IX07	Zinc finger protein ZFPM1 OS=Homo sapiens OX=9606 GN=ZFPM1 PE=1 SV=2	3	1	1	1	1006	104.8	7.87	3.13	ZFPM1	High	1
FALSE	Master Protein	O60481	Zinc finger protein ZIC 3 OS=Homo sapiens OX=9606 GN=ZIC3 PE=1 SV=1	6	1	1	1	467	50.5	8.65	2.72	ZIC3	High	1
FALSE	Master Protein	Q8NF64	Zinc finger MIZ domain-containing protein 2 OS=Homo sapiens OX=9606 GN=ZMIZ2 PE=1 SV=2	3	1	2	1	920	96.5	7.12	0	ZMIZ2	High	1
FALSE	Master Protein	P52744-2	Isoform 2 of Zinc finger protein 138 OS=Homo sapiens OX=9606 GN=ZNF138	10	1	1	1	293	34.3	9.31	2.35	ZNF138	High	1
FALSE	Master Protein	P52746	Zinc finger protein 142 OS=Homo sapiens OX=9606 GN=ZNF142 PE=1 SV=4	3	1	1	1	1687	187.8	7.91	3.57	ZNF142	High	1
FALSE	Master Protein	Q9BSG1	Zinc finger protein 2 OS=Homo sapiens OX=9606 GN=ZNF2 PE=1 SV=5	9	1	1	1	425	48.7	8.51	2.93	ZNF2	High	1
FALSE	Master Protein	O43345	Zinc finger protein 208 OS=Homo sapiens OX=9606 GN=ZNF208 PE=2 SV=2	3	1	1	1	1280	147.4	9.01	0	ZNF208	High	1
FALSE	Master Protein	O75346	Zinc finger protein 253 OS=Homo sapiens OX=9606 GN=ZNF253 PE=2 SV=2	8	1	1	1	499	57.6	9.16	3.19	ZNF253	High	1
FALSE	Master Protein	O14978	Zinc finger protein 263 OS=Homo sapiens OX=9606 GN=ZNF263 PE=1 SV=2	6	1	1	1	683	77.3	6.99	0	ZNF263	High	1
FALSE	Master Protein	Q96GC6	Neurotrophin receptor-interacting factor homolog OS=Homo sapiens OX=9606 GN=ZNF274 PE=1 SV=2	6	1	2	1	653	74.1	6.74	6.6	ZNF274	High	1
FALSE	Master Protein	Q9Y2X9	Zinc finger protein 281 OS=Homo sapiens OX=9606 GN=ZNF281 PE=1 SV=1	4	1	3	1	895	96.9	8.48	9.8	ZNF281	High	1
FALSE	Master Protein	Q9HBT7	Zinc finger protein 287 OS=Homo sapiens OX=9606 GN=ZNF287 PE=2 SV=2	2	1	1	1	761	88.3	8.56	2.33	ZNF287	High	1
FALSE	Master Protein	A6NFI3	Zinc finger protein 316 OS=Homo sapiens OX=9606 GN=ZNF316 PE=1 SV=1	4	1	1	1	1004	108.4	5.31	3.29	ZNF316	High	1
FALSE	Master Protein	Q9C0G0	Zinc finger protein 407 OS=Homo sapiens OX=9606 GN=ZNF407 PE=1 SV=2	1	1	1	1	2248	247.2	6.49	2.6	ZNF407	High	1
FALSE	Master Protein	Q96IQ9	Zinc finger protein 414 OS=Homo sapiens OX=9606 GN=ZNF414 PE=1 SV=2	8	1	1	1	312	32.8	7.81	2.54	ZNF414	High	1
FALSE	Master Protein	Q7Z4V0	Zinc finger protein 438 OS=Homo sapiens OX=9606 GN=ZNF438 PE=1 SV=1	3	1	1	1	828	91.8	9.39	2.69	ZNF438	High	1
FALSE	Master Protein	Q96JM2	Zinc finger protein 462 OS=Homo sapiens OX=9606 GN=ZNF462 PE=1 SV=3	2	1	1	1	2506	284.5	7.58	0	ZNF462	High	1
FALSE	Master Protein	Q96JG9	Zinc finger protein 469 OS=Homo sapiens OX=9606 GN=ZNF469 PE=1 SV=3	1	2	2	2	3925	409.9	7.72	4.71	ZNF469	High	1
FALSE	Master Protein	Q96F45	Zinc finger protein 503 OS=Homo sapiens OX=9606 GN=ZNF503 PE=1 SV=1	6	1	1	1	646	62.5	8.7	2.7	ZNF503	High	1
FALSE	Master Protein	O15090	Zinc finger protein 536 OS=Homo sapiens OX=9606 GN=ZNF536 PE=1 SV=3	3	1	2	1	1300	141.3	7.27	0	ZNF536	High	1
FALSE	Master Protein	Q9H0D2	Zinc finger protein 541 OS=Homo sapiens OX=9606 GN=ZNF541 PE=1 SV=3	1	1	1	1	1346	145.5	7.96	2.34	ZNF541	High	1
FALSE	Master Protein	O15014	Zinc finger protein 609 OS=Homo sapiens OX=9606 GN=ZNF609 PE=1 SV=2	2	1	1	1	1411	151.1	8.03	2.38	ZNF609	High	1
FALSE	Master Protein	Q5T7W0	Zinc finger protein 618 OS=Homo sapiens OX=9606 GN=ZNF618 PE=1 SV=1	3	1	1	1	954	104.9	7.09	2.64	ZNF618	High	1
FALSE	Master Protein	Q9H582	Zinc finger protein 644 OS=Homo sapiens OX=9606 GN=ZNF644 PE=1 SV=2	3	1	1	1	1327	149.5	8.16	0	ZNF644	High	1
FALSE	Master Protein	A6NN14	Zinc finger protein 729 OS=Homo sapiens OX=9606 GN=ZNF729 PE=2 SV=4	3	1	3	1	1252	144.9	9.5	2.95	ZNF729	High	1
FALSE	Master Protein	Q0VGE8	Zinc finger protein 816 OS=Homo sapiens OX=9606 GN=ZNF816 PE=2 SV=2	4	1	1	1	651	75.7	9.29	2.71	ZNF816	High	1
FALSE	Master Protein	O75541	Zinc finger protein 821 OS=Homo sapiens OX=9606 GN=ZNF821 PE=1 SV=3	8	1	1	1	412	46.8	6.55	2.72	ZNF821	High	1
FALSE	Master Protein	Q17R98	Zinc finger protein 827 OS=Homo sapiens OX=9606 GN=ZNF827 PE=1 SV=1	3	1	1	1	1081	119.1	6.89	3.22	ZNF827	High	1
FALSE	Master Protein	Q8TBC5	Zinc finger and SCAN domain-containing protein 18 OS=Homo sapiens OX=9606 GN=ZSCAN18 PE=1 SV=2	7	1	1	1	510	54.8	4.82	0	ZSCAN18	High	1
