# Supplementary material for: Bone Allograft Acid Lysates Change the Genetic Signature of Gingival Fibroblasts
Source: Int J Mol Sci. 2023 Nov 10;24(22):16181. doi: 10.3390/ijms242216181 (PMC10671348; doi:10.3390/ijms242216181)
Supplement: Supplementary file 1 [file ijms-24-16181-s001.zip › ijms-2685056-supplementary/Supplementary Files/Proteomics_Supl Tables 2/String analysis of 122 proteins/enrichment.all.tsv]

#category	term ID	term description	observed gene count	background gene count	strength	false discovery rate	matching proteins in your network (IDs)	matching proteins in your network (labels)
GO Process	GO:0030199	Collagen fibril organization	11	59	1.49	6.31e-09	9606.ENSP00000225964,9606.ENSP00000266718,9606.ENSP00000297268,9606.ENSP00000304408,9606.ENSP00000325146,9606.ENSP00000327650,9606.ENSP00000359114,9606.ENSP00000360882,9606.ENSP00000363840,9606.ENSP00000364000,9606.ENSP00000369889	COL1A1,LUM,COL1A2,COL3A1,COL12A1,VPS33B,COL11A1,COL5A1,COL11A2,COL5A2,COL2A1
GO Process	GO:0030198	Extracellular matrix organization	15	278	0.95	2.27e-06	9606.ENSP00000216336,9606.ENSP00000225964,9606.ENSP00000266718,9606.ENSP00000284981,9606.ENSP00000284984,9606.ENSP00000297268,9606.ENSP00000303153,9606.ENSP00000304408,9606.ENSP00000325146,9606.ENSP00000327650,9606.ENSP00000359114,9606.ENSP00000360882,9606.ENSP00000363840,9606.ENSP00000364000,9606.ENSP00000369889	CTSG,COL1A1,LUM,APP,ADAMTS1,COL1A2,COL22A1,COL3A1,COL12A1,VPS33B,COL11A1,COL5A1,COL11A2,COL5A2,COL2A1
GO Process	GO:0097435	Supramolecular fiber organization	20	570	0.76	2.27e-06	9606.ENSP00000225964,9606.ENSP00000246662,9606.ENSP00000252244,9606.ENSP00000266718,9606.ENSP00000284981,9606.ENSP00000297268,9606.ENSP00000304408,9606.ENSP00000325146,9606.ENSP00000327650,9606.ENSP00000338728,9606.ENSP00000349238,9606.ENSP00000359114,9606.ENSP00000360882,9606.ENSP00000363840,9606.ENSP00000364000,9606.ENSP00000369889,9606.ENSP00000455507,9606.ENSP00000467141,9606.ENSP00000478061,…	COL1A1,KRT9,KRT1,LUM,APP,COL1A2,COL3A1,COL12A1,VPS33B,CCDC88A,CCDC88B,COL11A1,COL5A1,COL11A2,COL5A2,COL2A1,OBSCN,TTN,MARCKS,TPM4
GO Process	GO:0018149	Peptide cross-linking	7	37	1.49	2.08e-05	9606.ENSP00000052754,9606.ENSP00000252244,9606.ENSP00000260356,9606.ENSP00000304408,9606.ENSP00000327336,9606.ENSP00000357789,9606.ENSP00000360497	DCN,KRT1,THBS1,COL3A1,BGN,FLG,RNF113A
GO Process	GO:0001503	Ossification	13	287	0.87	7.80e-05	9606.ENSP00000225964,9606.ENSP00000228682,9606.ENSP00000242261,9606.ENSP00000273784,9606.ENSP00000297268,9606.ENSP00000301691,9606.ENSP00000359114,9606.ENSP00000363840,9606.ENSP00000364000,9606.ENSP00000369889,9606.ENSP00000370473,9606.ENSP00000378517,9606.ENSP00000494125	COL1A1,GLI1,TWIST1,AHSG,COL1A2,SOST,COL11A1,COL11A2,COL5A2,COL2A1,IGFBP3,SPP1,TPM4
GO Process	GO:0006959	Humoral immune response	12	268	0.87	0.00027	9606.ENSP00000216336,9606.ENSP00000252244,9606.ENSP00000284981,9606.ENSP00000302324,9606.ENSP00000308541,9606.ENSP00000315130,9606.ENSP00000344219,9606.ENSP00000355228,9606.ENSP00000357727,9606.ENSP00000358151,9606.ENSP00000363770,9606.ENSP00000493985	CTSG,KRT1,APP,RNASE3,F2,CLU,SUSD4,HMGN2,S100A9,H2BC21,C1QC,KNG1
GO Process	GO:0001501	Skeletal system development	15	513	0.68	0.0013	9606.ENSP00000225964,9606.ENSP00000242261,9606.ENSP00000258969,9606.ENSP00000273784,9606.ENSP00000296946,9606.ENSP00000297268,9606.ENSP00000304408,9606.ENSP00000327336,9606.ENSP00000327650,9606.ENSP00000355192,9606.ENSP00000359114,9606.ENSP00000363840,9606.ENSP00000364000,9606.ENSP00000369889,9606.ENSP00000378534	COL1A1,TWIST1,CHAD,AHSG,TBXT,COL1A2,COL3A1,BGN,VPS33B,CACNA1S,COL11A1,COL11A2,COL5A2,COL2A1,MEPE
GO Process	GO:0032502	Developmental process	60	5657	0.24	0.0013	9606.ENSP00000052754,9606.ENSP00000216181,9606.ENSP00000222345,9606.ENSP00000225964,9606.ENSP00000228682,9606.ENSP00000242261,9606.ENSP00000243077,9606.ENSP00000246662,9606.ENSP00000251157,9606.ENSP00000252244,9606.ENSP00000254336,9606.ENSP00000254722,9606.ENSP00000255324,9606.ENSP00000257552,9606.ENSP00000258888,9606.ENSP00000258969,9606.ENSP00000259915,9606.ENSP00000260356,9606.ENSP00000273784,…	DCN,MYH9,SIPA1L3,COL1A1,GLI1,TWIST1,LRP1,KRT9,DOCK7,KRT1,C19orf57,SERPINF1,RNF17,MSI1,ALPK3,CHAD,POU5F1,THBS1,AHSG,APP,ADAMTS1,OSBPL11,TBXT,COL1A2,KMT2D,COL22A1,COL3A1,CLU,DNMBP,DUOX1,SPATA31E1,COL12A1,BGN,VPS33B,CCDC88A,SPTBN1,SYNE2,CES1,CACNA1S,S100A9,FLG,COL11A1,EYS,COL5A1,COL11A2,COL5A2,RILPL1,COL2A1,IGFBP3,SPP1,MEPE,CTNND1,TAF1,STPG4,CNTN5,OBSCN,TTN,MARCKS,TPM4,LDB1
GO Process	GO:0009888	Tissue development	28	1723	0.43	0.0021	9606.ENSP00000222345,9606.ENSP00000225964,9606.ENSP00000228682,9606.ENSP00000242261,9606.ENSP00000246662,9606.ENSP00000252244,9606.ENSP00000257552,9606.ENSP00000258888,9606.ENSP00000259915,9606.ENSP00000296946,9606.ENSP00000297268,9606.ENSP00000303153,9606.ENSP00000304408,9606.ENSP00000325146,9606.ENSP00000327336,9606.ENSP00000353720,9606.ENSP00000355192,9606.ENSP00000357789,9606.ENSP00000359114,…	SIPA1L3,COL1A1,GLI1,TWIST1,KRT9,KRT1,MSI1,ALPK3,POU5F1,TBXT,COL1A2,COL22A1,COL3A1,COL12A1,BGN,CES1,CACNA1S,FLG,COL11A1,COL5A1,COL11A2,RILPL1,COL2A1,SPP1,MEPE,TTN,MARCKS,LDB1
GO Process	GO:0032501	Multicellular organismal process	64	6490	0.21	0.0047	9606.ENSP00000205948,9606.ENSP00000216181,9606.ENSP00000216336,9606.ENSP00000222345,9606.ENSP00000225964,9606.ENSP00000228682,9606.ENSP00000242261,9606.ENSP00000243077,9606.ENSP00000246662,9606.ENSP00000251157,9606.ENSP00000252244,9606.ENSP00000254336,9606.ENSP00000254722,9606.ENSP00000255324,9606.ENSP00000257552,9606.ENSP00000258888,9606.ENSP00000258969,9606.ENSP00000259915,9606.ENSP00000260356,…	APOH,MYH9,CTSG,SIPA1L3,COL1A1,GLI1,TWIST1,LRP1,KRT9,DOCK7,KRT1,C19orf57,SERPINF1,RNF17,MSI1,ALPK3,CHAD,POU5F1,THBS1,LUM,NCOR1,AHSG,APP,ADAMTS1,ALB,TBXT,COL1A2,KMT2D,SOST,COL22A1,COL3A1,F2,CLU,DUOX1,SPATA31E1,COL12A1,BGN,VPS33B,CCDC88A,SPTBN1,SYNE2,CACNA1S,S100A9,FLG,COL11A1,EYS,COL5A1,COL11A2,COL5A2,COL2A1,SLC7A1,IGFBP3,SPP1,MEPE,CTNND1,TAF1,STPG4,CNTN5,SERPINA3,TTN,MARCKS,KNG1,TPM4,LDB1
GO Process	GO:0019730	Antimicrobial humoral response	8	149	0.95	0.0062	9606.ENSP00000216336,9606.ENSP00000284981,9606.ENSP00000302324,9606.ENSP00000308541,9606.ENSP00000355228,9606.ENSP00000357727,9606.ENSP00000358151,9606.ENSP00000493985	CTSG,APP,RNASE3,F2,HMGN2,S100A9,H2BC21,KNG1
GO Process	GO:0048856	Anatomical structure development	54	5117	0.24	0.0064	9606.ENSP00000052754,9606.ENSP00000216181,9606.ENSP00000222345,9606.ENSP00000225964,9606.ENSP00000228682,9606.ENSP00000242261,9606.ENSP00000243077,9606.ENSP00000246662,9606.ENSP00000251157,9606.ENSP00000252244,9606.ENSP00000254722,9606.ENSP00000255324,9606.ENSP00000257552,9606.ENSP00000258888,9606.ENSP00000258969,9606.ENSP00000259915,9606.ENSP00000260356,9606.ENSP00000273784,9606.ENSP00000284981,…	DCN,MYH9,SIPA1L3,COL1A1,GLI1,TWIST1,LRP1,KRT9,DOCK7,KRT1,SERPINF1,RNF17,MSI1,ALPK3,CHAD,POU5F1,THBS1,AHSG,APP,ADAMTS1,TBXT,COL1A2,KMT2D,COL22A1,COL3A1,CLU,DUOX1,COL12A1,BGN,VPS33B,CCDC88A,SPTBN1,SYNE2,CES1,CACNA1S,S100A9,FLG,COL11A1,EYS,COL5A1,COL11A2,COL5A2,RILPL1,COL2A1,SPP1,MEPE,CTNND1,TAF1,STPG4,CNTN5,OBSCN,TTN,MARCKS,LDB1
GO Process	GO:0061844	Antimicrobial humoral immune response mediated by antimicrobial peptide	7	113	1.01	0.0088	9606.ENSP00000284981,9606.ENSP00000302324,9606.ENSP00000308541,9606.ENSP00000355228,9606.ENSP00000357727,9606.ENSP00000358151,9606.ENSP00000493985	APP,RNASE3,F2,HMGN2,S100A9,H2BC21,KNG1
GO Process	GO:0009653	Anatomical structure morphogenesis	30	2229	0.34	0.0232	9606.ENSP00000052754,9606.ENSP00000216181,9606.ENSP00000222345,9606.ENSP00000225964,9606.ENSP00000228682,9606.ENSP00000242261,9606.ENSP00000243077,9606.ENSP00000251157,9606.ENSP00000259915,9606.ENSP00000260356,9606.ENSP00000284981,9606.ENSP00000284984,9606.ENSP00000296946,9606.ENSP00000297268,9606.ENSP00000303153,9606.ENSP00000304408,9606.ENSP00000315130,9606.ENSP00000325146,9606.ENSP00000349259,…	DCN,MYH9,SIPA1L3,COL1A1,GLI1,TWIST1,LRP1,DOCK7,POU5F1,THBS1,APP,ADAMTS1,TBXT,COL1A2,COL22A1,COL3A1,CLU,COL12A1,SPTBN1,CACNA1S,COL11A1,COL5A1,COL11A2,COL5A2,RILPL1,COL2A1,CNTN5,OBSCN,TTN,LDB1
GO Process	GO:0001649	Osteoblast differentiation	7	141	0.91	0.0305	9606.ENSP00000225964,9606.ENSP00000228682,9606.ENSP00000242261,9606.ENSP00000363840,9606.ENSP00000370473,9606.ENSP00000378517,9606.ENSP00000494125	COL1A1,GLI1,TWIST1,COL11A2,IGFBP3,SPP1,TPM4
GO Process	GO:0016043	Cellular component organization	54	5436	0.21	0.0305	9606.ENSP00000216122,9606.ENSP00000216181,9606.ENSP00000216336,9606.ENSP00000222345,9606.ENSP00000225964,9606.ENSP00000246662,9606.ENSP00000251157,9606.ENSP00000252244,9606.ENSP00000254336,9606.ENSP00000258654,9606.ENSP00000260356,9606.ENSP00000266079,9606.ENSP00000266718,9606.ENSP00000268712,9606.ENSP00000284981,9606.ENSP00000284984,9606.ENSP00000297268,9606.ENSP00000299638,9606.ENSP00000301067,…	MCM5,MYH9,CTSG,SIPA1L3,COL1A1,KRT9,DOCK7,KRT1,C19orf57,COG3,THBS1,PRPF6,LUM,NCOR1,APP,ADAMTS1,COL1A2,POLR2M,KMT2D,COL22A1,COL3A1,CLU,TLK2,SH2B1,COL12A1,VPS33B,RFTN1,CCDC88A,DOK7,CCDC88B,SPTBN1,SYNE2,CACNA1S,HMGN2,H2BC21,COL11A1,COL5A1,C1QC,COL11A2,COL5A2,RILPL1,COL2A1,SPP1,TMEM123,CTNND1,TAF1,STPG4,CNTN5,OBSCN,TTN,MARCKS,RYR3,TPM4,LDB1
GO Process	GO:0030154	Cell differentiation	40	3507	0.27	0.0305	9606.ENSP00000216181,9606.ENSP00000222345,9606.ENSP00000225964,9606.ENSP00000228682,9606.ENSP00000242261,9606.ENSP00000243077,9606.ENSP00000246662,9606.ENSP00000251157,9606.ENSP00000252244,9606.ENSP00000255324,9606.ENSP00000257552,9606.ENSP00000258888,9606.ENSP00000259915,9606.ENSP00000284981,9606.ENSP00000296220,9606.ENSP00000296946,9606.ENSP00000301067,9606.ENSP00000303153,9606.ENSP00000304408,…	MYH9,SIPA1L3,COL1A1,GLI1,TWIST1,LRP1,KRT9,DOCK7,KRT1,RNF17,MSI1,ALPK3,POU5F1,APP,OSBPL11,TBXT,KMT2D,COL22A1,COL3A1,CLU,SPATA31E1,COL12A1,VPS33B,SYNE2,CES1,CACNA1S,S100A9,FLG,COL11A1,COL11A2,RILPL1,COL2A1,IGFBP3,SPP1,CNTN5,OBSCN,TTN,MARCKS,TPM4,LDB1
GO Process	GO:0048585	Negative regulation of response to stimulus	24	1612	0.39	0.0307	9606.ENSP00000052754,9606.ENSP00000205948,9606.ENSP00000228682,9606.ENSP00000242261,9606.ENSP00000243077,9606.ENSP00000252244,9606.ENSP00000254722,9606.ENSP00000260356,9606.ENSP00000268712,9606.ENSP00000273784,9606.ENSP00000284981,9606.ENSP00000297405,9606.ENSP00000301691,9606.ENSP00000304408,9606.ENSP00000308541,9606.ENSP00000315130,9606.ENSP00000344219,9606.ENSP00000347730,9606.ENSP00000360497,…	DCN,APOH,GLI1,TWIST1,LRP1,KRT1,SERPINF1,THBS1,NCOR1,AHSG,APP,CSMD3,SOST,COL3A1,F2,CLU,SUSD4,ZNF536,RNF113A,COL2A1,IGFBP3,SPP1,CTNND1,KNG1
GO Process	GO:0043588	Skin development	9	266	0.74	0.0326	9606.ENSP00000225964,9606.ENSP00000246662,9606.ENSP00000252244,9606.ENSP00000297268,9606.ENSP00000304408,9606.ENSP00000357789,9606.ENSP00000360882,9606.ENSP00000364000,9606.ENSP00000501277	COL1A1,KRT9,KRT1,COL1A2,COL3A1,FLG,COL5A1,COL5A2,LDB1
GO Process	GO:0045861	Negative regulation of proteolysis	10	339	0.69	0.0359	9606.ENSP00000243077,9606.ENSP00000254722,9606.ENSP00000260356,9606.ENSP00000273784,9606.ENSP00000284981,9606.ENSP00000308541,9606.ENSP00000316512,9606.ENSP00000406549,9606.ENSP00000450540,9606.ENSP00000493985	LRP1,SERPINF1,THBS1,AHSG,APP,F2,TLK2,TAF1,SERPINA3,KNG1
GO Process	GO:0048646	Anatomical structure formation involved in morphogenesis	17	938	0.47	0.0407	9606.ENSP00000216181,9606.ENSP00000225964,9606.ENSP00000242261,9606.ENSP00000259915,9606.ENSP00000260356,9606.ENSP00000284984,9606.ENSP00000296946,9606.ENSP00000303153,9606.ENSP00000304408,9606.ENSP00000325146,9606.ENSP00000349259,9606.ENSP00000355192,9606.ENSP00000359114,9606.ENSP00000369889,9606.ENSP00000455507,9606.ENSP00000467141,9606.ENSP00000501277	MYH9,COL1A1,TWIST1,POU5F1,THBS1,ADAMTS1,TBXT,COL22A1,COL3A1,COL12A1,SPTBN1,CACNA1S,COL11A1,COL2A1,OBSCN,TTN,LDB1
GO Process	GO:0060348	Bone development	8	216	0.78	0.0407	9606.ENSP00000225964,9606.ENSP00000242261,9606.ENSP00000258969,9606.ENSP00000296946,9606.ENSP00000304408,9606.ENSP00000327336,9606.ENSP00000327650,9606.ENSP00000369889	COL1A1,TWIST1,CHAD,TBXT,COL3A1,BGN,VPS33B,COL2A1
GO Process	GO:0060390	Regulation of SMAD protein signal transduction	4	32	1.31	0.0407	9606.ENSP00000243077,9606.ENSP00000259915,9606.ENSP00000321221,9606.ENSP00000349259	LRP1,POU5F1,SH2B1,SPTBN1
GO Process	GO:1903034	Regulation of response to wounding	7	162	0.85	0.0446	9606.ENSP00000205948,9606.ENSP00000252244,9606.ENSP00000260356,9606.ENSP00000308541,9606.ENSP00000317997,9606.ENSP00000378517,9606.ENSP00000493985	APOH,KRT1,THBS1,F2,DUOX1,SPP1,KNG1
GO Function	GO:0005201	Extracellular matrix structural constituent	17	131	1.33	1.33e-13	9606.ENSP00000052754,9606.ENSP00000225964,9606.ENSP00000260356,9606.ENSP00000266718,9606.ENSP00000297268,9606.ENSP00000303153,9606.ENSP00000304408,9606.ENSP00000325146,9606.ENSP00000327336,9606.ENSP00000332806,9606.ENSP00000359114,9606.ENSP00000360882,9606.ENSP00000363840,9606.ENSP00000364000,9606.ENSP00000369889,9606.ENSP00000378534,9606.ENSP00000485659	DCN,COL1A1,THBS1,LUM,COL1A2,COL22A1,COL3A1,COL12A1,BGN,EMILIN3,COL11A1,COL5A1,COL11A2,COL5A2,COL2A1,MEPE,MUC5AC
GO Function	GO:0005198	Structural molecule activity	26	776	0.74	4.16e-09	9606.ENSP00000052754,9606.ENSP00000225964,9606.ENSP00000246662,9606.ENSP00000252244,9606.ENSP00000260356,9606.ENSP00000266718,9606.ENSP00000297268,9606.ENSP00000303153,9606.ENSP00000304408,9606.ENSP00000325146,9606.ENSP00000327336,9606.ENSP00000332806,9606.ENSP00000349259,9606.ENSP00000352400,9606.ENSP00000357789,9606.ENSP00000358151,9606.ENSP00000359114,9606.ENSP00000360882,9606.ENSP00000363840,…	DCN,COL1A1,KRT9,KRT1,THBS1,LUM,COL1A2,COL22A1,COL3A1,COL12A1,BGN,EMILIN3,SPTBN1,NUP214,FLG,H2BC21,COL11A1,COL5A1,COL11A2,COL5A2,COL2A1,MEPE,OBSCN,TTN,MUC5AC,TPM4
GO Function	GO:0030020	Extracellular matrix structural constituent conferring tensile strength	8	28	1.67	6.16e-08	9606.ENSP00000225964,9606.ENSP00000297268,9606.ENSP00000304408,9606.ENSP00000325146,9606.ENSP00000360882,9606.ENSP00000363840,9606.ENSP00000364000,9606.ENSP00000369889	COL1A1,COL1A2,COL3A1,COL12A1,COL5A1,COL11A2,COL5A2,COL2A1
GO Function	GO:0048407	Platelet-derived growth factor binding	5	11	1.87	3.82e-05	9606.ENSP00000225964,9606.ENSP00000297268,9606.ENSP00000304408,9606.ENSP00000360882,9606.ENSP00000369889	COL1A1,COL1A2,COL3A1,COL5A1,COL2A1
GO Function	GO:0005539	Glycosaminoglycan binding	12	245	0.91	5.27e-05	9606.ENSP00000052754,9606.ENSP00000205948,9606.ENSP00000216336,9606.ENSP00000260356,9606.ENSP00000284981,9606.ENSP00000284984,9606.ENSP00000301691,9606.ENSP00000308541,9606.ENSP00000327336,9606.ENSP00000359114,9606.ENSP00000360882,9606.ENSP00000493985	DCN,APOH,CTSG,THBS1,APP,ADAMTS1,SOST,F2,BGN,COL11A1,COL5A1,KNG1
GO Function	GO:0008201	Heparin binding	10	173	0.98	0.00014	9606.ENSP00000205948,9606.ENSP00000216336,9606.ENSP00000260356,9606.ENSP00000284981,9606.ENSP00000284984,9606.ENSP00000301691,9606.ENSP00000308541,9606.ENSP00000359114,9606.ENSP00000360882,9606.ENSP00000493985	APOH,CTSG,THBS1,APP,ADAMTS1,SOST,F2,COL11A1,COL5A1,KNG1
GO Function	GO:1901681	Sulfur compound binding	11	272	0.82	0.00086	9606.ENSP00000205948,9606.ENSP00000216336,9606.ENSP00000243077,9606.ENSP00000260356,9606.ENSP00000284981,9606.ENSP00000284984,9606.ENSP00000301691,9606.ENSP00000308541,9606.ENSP00000359114,9606.ENSP00000360882,9606.ENSP00000493985	APOH,CTSG,LRP1,THBS1,APP,ADAMTS1,SOST,F2,COL11A1,COL5A1,KNG1
GO Function	GO:0043394	Proteoglycan binding	5	37	1.35	0.0033	9606.ENSP00000243077,9606.ENSP00000260356,9606.ENSP00000284981,9606.ENSP00000360882,9606.ENSP00000369889	LRP1,THBS1,APP,COL5A1,COL2A1
GO Function	GO:0019838	Growth factor binding	7	127	0.96	0.0095	9606.ENSP00000225964,9606.ENSP00000260356,9606.ENSP00000297268,9606.ENSP00000304408,9606.ENSP00000360882,9606.ENSP00000369889,9606.ENSP00000370473	COL1A1,THBS1,COL1A2,COL3A1,COL5A1,COL2A1,IGFBP3
GO Function	GO:0050840	Extracellular matrix binding	5	56	1.17	0.0167	9606.ENSP00000052754,9606.ENSP00000260356,9606.ENSP00000327336,9606.ENSP00000359114,9606.ENSP00000378517	DCN,THBS1,BGN,COL11A1,SPP1
GO Function	GO:0005178	Integrin binding	7	159	0.86	0.0307	9606.ENSP00000215637,9606.ENSP00000216181,9606.ENSP00000260356,9606.ENSP00000284981,9606.ENSP00000304408,9606.ENSP00000360882,9606.ENSP00000378517	MADCAM1,MYH9,THBS1,APP,COL3A1,COL5A1,SPP1
GO Function	GO:0044877	Protein-containing complex binding	20	1261	0.42	0.0341	9606.ENSP00000052754,9606.ENSP00000215637,9606.ENSP00000216181,9606.ENSP00000243077,9606.ENSP00000260356,9606.ENSP00000266079,9606.ENSP00000266718,9606.ENSP00000284981,9606.ENSP00000304408,9606.ENSP00000315130,9606.ENSP00000327650,9606.ENSP00000338728,9606.ENSP00000349259,9606.ENSP00000350719,9606.ENSP00000355228,9606.ENSP00000360882,9606.ENSP00000378517,9606.ENSP00000467141,9606.ENSP00000478061,…	DCN,MADCAM1,MYH9,LRP1,THBS1,PRPF6,LUM,APP,COL3A1,CLU,VPS33B,CCDC88A,SPTBN1,SYNE2,HMGN2,COL5A1,SPP1,TTN,MARCKS,TPM4
GO Component	GO:0031012	Extracellular matrix	33	552	0.99	9.13e-20	9606.ENSP00000052754,9606.ENSP00000205948,9606.ENSP00000216336,9606.ENSP00000225964,9606.ENSP00000252244,9606.ENSP00000254722,9606.ENSP00000258969,9606.ENSP00000260356,9606.ENSP00000266718,9606.ENSP00000273784,9606.ENSP00000284984,9606.ENSP00000297268,9606.ENSP00000303153,9606.ENSP00000304408,9606.ENSP00000308541,9606.ENSP00000315130,9606.ENSP00000325146,9606.ENSP00000327336,9606.ENSP00000332806,…	DCN,APOH,CTSG,COL1A1,KRT1,SERPINF1,CHAD,THBS1,LUM,AHSG,ADAMTS1,COL1A2,COL22A1,COL3A1,F2,CLU,COL12A1,BGN,EMILIN3,S100A9,FLG,COL11A1,EYS,COL5A1,C1QC,COL11A2,COL5A2,COL2A1,VWA2,MEPE,SERPINA3,MUC5AC,KNG1
GO Component	GO:0062023	Collagen-containing extracellular matrix	29	407	1.07	2.05e-19	9606.ENSP00000052754,9606.ENSP00000205948,9606.ENSP00000216336,9606.ENSP00000225964,9606.ENSP00000252244,9606.ENSP00000254722,9606.ENSP00000260356,9606.ENSP00000266718,9606.ENSP00000273784,9606.ENSP00000284984,9606.ENSP00000297268,9606.ENSP00000304408,9606.ENSP00000308541,9606.ENSP00000315130,9606.ENSP00000325146,9606.ENSP00000327336,9606.ENSP00000332806,9606.ENSP00000357727,9606.ENSP00000357789,…	DCN,APOH,CTSG,COL1A1,KRT1,SERPINF1,THBS1,LUM,AHSG,ADAMTS1,COL1A2,COL3A1,F2,CLU,COL12A1,BGN,EMILIN3,S100A9,FLG,COL11A1,EYS,COL5A1,C1QC,COL11A2,COL5A2,COL2A1,VWA2,SERPINA3,KNG1
GO Component	GO:0005788	Endoplasmic reticulum lumen	22	312	1.06	3.52e-14	9606.ENSP00000225964,9606.ENSP00000260356,9606.ENSP00000273784,9606.ENSP00000284981,9606.ENSP00000295897,9606.ENSP00000297268,9606.ENSP00000303153,9606.ENSP00000304408,9606.ENSP00000308541,9606.ENSP00000315130,9606.ENSP00000325146,9606.ENSP00000353720,9606.ENSP00000359114,9606.ENSP00000360882,9606.ENSP00000363840,9606.ENSP00000364000,9606.ENSP00000365172,9606.ENSP00000369889,9606.ENSP00000370473,…	COL1A1,THBS1,AHSG,APP,ALB,COL1A2,COL22A1,COL3A1,F2,CLU,COL12A1,CES1,COL11A1,COL5A1,COL11A2,COL5A2,POGLUT2,COL2A1,IGFBP3,SPP1,MEPE,KNG1
GO Component	GO:0005583	Fibrillar collagen trimer	9	12	2.09	9.13e-13	9606.ENSP00000225964,9606.ENSP00000266718,9606.ENSP00000297268,9606.ENSP00000304408,9606.ENSP00000359114,9606.ENSP00000360882,9606.ENSP00000363840,9606.ENSP00000364000,9606.ENSP00000369889	COL1A1,LUM,COL1A2,COL3A1,COL11A1,COL5A1,COL11A2,COL5A2,COL2A1
GO Component	GO:0005581	Collagen trimer	12	95	1.32	5.42e-10	9606.ENSP00000225964,9606.ENSP00000266718,9606.ENSP00000297268,9606.ENSP00000303153,9606.ENSP00000304408,9606.ENSP00000325146,9606.ENSP00000359114,9606.ENSP00000360882,9606.ENSP00000363770,9606.ENSP00000363840,9606.ENSP00000364000,9606.ENSP00000369889	COL1A1,LUM,COL1A2,COL22A1,COL3A1,COL12A1,COL11A1,COL5A1,C1QC,COL11A2,COL5A2,COL2A1
GO Component	GO:0005615	Extracellular space	52	3247	0.42	1.14e-09	9606.ENSP00000052754,9606.ENSP00000205948,9606.ENSP00000216181,9606.ENSP00000216336,9606.ENSP00000222345,9606.ENSP00000225964,9606.ENSP00000246662,9606.ENSP00000252244,9606.ENSP00000254722,9606.ENSP00000258969,9606.ENSP00000260356,9606.ENSP00000266718,9606.ENSP00000273784,9606.ENSP00000276390,9606.ENSP00000284981,9606.ENSP00000295897,9606.ENSP00000297268,9606.ENSP00000297405,9606.ENSP00000301691,…	DCN,APOH,MYH9,CTSG,SIPA1L3,COL1A1,KRT9,KRT1,SERPINF1,CHAD,THBS1,LUM,AHSG,ATP6V1B2,APP,ALB,COL1A2,CSMD3,SOST,RNASE3,COL22A1,RNASE2,COL3A1,F2,CLU,COL12A1,BGN,RFTN1,SPTBN1,SYNE2,HMGN2,S100A9,H2BC21,COL11A1,EYS,COL5A1,C1QC,COL11A2,COL5A2,COL2A1,IGFBP3,VWA2,SPP1,MUC16,CTNND1,PRSS45P,SERPINA3,TTN,MARCKS,MUC5AC,KNG1,TPM4
GO Component	GO:0005576	Extracellular region	57	4175	0.35	3.34e-08	9606.ENSP00000052754,9606.ENSP00000205948,9606.ENSP00000216181,9606.ENSP00000216336,9606.ENSP00000222345,9606.ENSP00000225964,9606.ENSP00000246662,9606.ENSP00000252244,9606.ENSP00000254722,9606.ENSP00000258969,9606.ENSP00000260356,9606.ENSP00000266718,9606.ENSP00000273784,9606.ENSP00000276390,9606.ENSP00000284981,9606.ENSP00000284984,9606.ENSP00000295897,9606.ENSP00000297268,9606.ENSP00000297405,…	DCN,APOH,MYH9,CTSG,SIPA1L3,COL1A1,KRT9,KRT1,SERPINF1,CHAD,THBS1,LUM,AHSG,ATP6V1B2,APP,ADAMTS1,ALB,COL1A2,CSMD3,SOST,RNASE3,COL22A1,RNASE2,COL3A1,F2,CLU,COL12A1,BGN,EMILIN3,RFTN1,SUSD4,SPTBN1,SYNE2,HMGN2,S100A9,H2BC21,COL11A1,EYS,COL5A1,C1QC,COL11A2,COL5A2,COL2A1,IGFBP3,VWA2,SPP1,MEPE,MUC16,CTNND1,PRSS45P,CNTN5,SERPINA3,TTN,MARCKS,MUC5AC,KNG1,TPM4
GO Component	GO:0005592	Collagen type XI trimer	5	5	2.22	3.43e-07	9606.ENSP00000359114,9606.ENSP00000360882,9606.ENSP00000363840,9606.ENSP00000364000,9606.ENSP00000369889	COL11A1,COL5A1,COL11A2,COL5A2,COL2A1
GO Component	GO:0070013	Intracellular organelle lumen	63	5660	0.26	7.57e-06	9606.ENSP00000052754,9606.ENSP00000205948,9606.ENSP00000216122,9606.ENSP00000216181,9606.ENSP00000216336,9606.ENSP00000222345,9606.ENSP00000225964,9606.ENSP00000228682,9606.ENSP00000242261,9606.ENSP00000252244,9606.ENSP00000259915,9606.ENSP00000260356,9606.ENSP00000266079,9606.ENSP00000266718,9606.ENSP00000268712,9606.ENSP00000273784,9606.ENSP00000284981,9606.ENSP00000295897,9606.ENSP00000296220,…	DCN,APOH,MCM5,MYH9,CTSG,SIPA1L3,COL1A1,GLI1,TWIST1,KRT1,POU5F1,THBS1,PRPF6,LUM,NCOR1,AHSG,APP,ALB,OSBPL11,TBXT,COL1A2,POLR2M,KMT2D,RNASE3,COL22A1,RNASE2,COL3A1,F2,CLU,ACSS1,COL12A1,BGN,DOK7,CCDC88B,SPTBN1,SYNE2,NUP214,CES1,S100A9,H2BC21,COL11A1,RNF113A,COL5A1,PALM2AKAP2,COL11A2,COL5A2,POGLUT2,PRUNE2,RILPL1,COL2A1,IGFBP3,SPP1,MEPE,MUC16,CMYA5,TAF1,SERPINA3,OBSCN,CD3EAP,TTN,MUC5AC,KNG1,LDB1
GO Component	GO:0071944	Cell periphery	65	6015	0.25	9.69e-06	9606.ENSP00000052754,9606.ENSP00000205948,9606.ENSP00000215637,9606.ENSP00000216181,9606.ENSP00000216336,9606.ENSP00000222345,9606.ENSP00000225964,9606.ENSP00000243077,9606.ENSP00000252244,9606.ENSP00000254722,9606.ENSP00000258654,9606.ENSP00000258969,9606.ENSP00000260356,9606.ENSP00000266718,9606.ENSP00000273784,9606.ENSP00000276390,9606.ENSP00000284981,9606.ENSP00000284984,9606.ENSP00000297268,…	DCN,APOH,MADCAM1,MYH9,CTSG,SIPA1L3,COL1A1,LRP1,KRT1,SERPINF1,COG3,CHAD,THBS1,LUM,AHSG,ATP6V1B2,APP,ADAMTS1,COL1A2,CSMD3,COL22A1,COL3A1,F2,CLU,DUOX1,SH2B1,COL12A1,BGN,EMILIN3,RFTN1,CCDC88A,DOK7,SPTBN1,SYNE2,AHNAK2,CACNA1S,S100A9,FLG,COL11A1,EYS,COL5A1,PALM2AKAP2,C1QC,COL11A2,COL5A2,SUSD3,RILPL1,COL2A1,SLC7A1,VWA2,MEPE,MUC16,TMEM123,CTNND1,TBC1D10B,CMYA5,CNTN5,SERPINA3,OBSCN,TTN,MARCKS,MUC5AC,RYR3,…
GO Component	GO:0070062	Extracellular exosome	34	2096	0.43	9.88e-06	9606.ENSP00000205948,9606.ENSP00000216181,9606.ENSP00000216336,9606.ENSP00000246662,9606.ENSP00000252244,9606.ENSP00000254722,9606.ENSP00000260356,9606.ENSP00000266718,9606.ENSP00000273784,9606.ENSP00000276390,9606.ENSP00000284981,9606.ENSP00000295897,9606.ENSP00000297268,9606.ENSP00000303276,9606.ENSP00000308541,9606.ENSP00000315130,9606.ENSP00000325146,9606.ENSP00000327336,9606.ENSP00000334153,…	APOH,MYH9,CTSG,KRT9,KRT1,SERPINF1,THBS1,LUM,AHSG,ATP6V1B2,APP,ALB,COL1A2,RNASE2,F2,CLU,COL12A1,BGN,RFTN1,SPTBN1,SYNE2,S100A9,H2BC21,EYS,VWA2,SPP1,MUC16,CTNND1,SERPINA3,TTN,MARCKS,MUC5AC,KNG1,TPM4
GO Component	GO:0031091	Platelet alpha granule	8	89	1.17	1.35e-05	9606.ENSP00000260356,9606.ENSP00000273784,9606.ENSP00000284981,9606.ENSP00000295897,9606.ENSP00000315130,9606.ENSP00000327650,9606.ENSP00000450540,9606.ENSP00000493985	THBS1,AHSG,APP,ALB,CLU,VPS33B,SERPINA3,KNG1
GO Component	GO:0031093	Platelet alpha granule lumen	7	66	1.24	2.85e-05	9606.ENSP00000260356,9606.ENSP00000273784,9606.ENSP00000284981,9606.ENSP00000295897,9606.ENSP00000315130,9606.ENSP00000450540,9606.ENSP00000493985	THBS1,AHSG,APP,ALB,CLU,SERPINA3,KNG1
GO Component	GO:0012505	Endomembrane system	54	4721	0.27	3.81e-05	9606.ENSP00000052754,9606.ENSP00000205948,9606.ENSP00000216181,9606.ENSP00000216336,9606.ENSP00000222345,9606.ENSP00000225964,9606.ENSP00000243077,9606.ENSP00000252244,9606.ENSP00000258654,9606.ENSP00000260356,9606.ENSP00000266718,9606.ENSP00000273784,9606.ENSP00000276390,9606.ENSP00000284981,9606.ENSP00000295897,9606.ENSP00000296220,9606.ENSP00000297268,9606.ENSP00000299638,9606.ENSP00000301691,…	DCN,APOH,MYH9,CTSG,SIPA1L3,COL1A1,LRP1,KRT1,COG3,THBS1,LUM,AHSG,ATP6V1B2,APP,ALB,OSBPL11,COL1A2,POLR2M,SOST,RNASE3,COL22A1,RNASE2,COL3A1,F2,CLU,DNMBP,DUOX1,COL12A1,BGN,VPS33B,RFTN1,CCDC88A,CCDC88B,SYNE2,NUP214,CES1,CACNA1S,S100A9,COL11A1,COL5A1,COL11A2,COL5A2,POGLUT2,PRUNE2,COL2A1,IGFBP3,SPP1,MEPE,MUC16,CMYA5,SERPINA3,MUC5AC,RYR3,KNG1
GO Component	GO:0099512	Supramolecular fiber	21	1000	0.54	7.00e-05	9606.ENSP00000216181,9606.ENSP00000225964,9606.ENSP00000246662,9606.ENSP00000252244,9606.ENSP00000266718,9606.ENSP00000297268,9606.ENSP00000304408,9606.ENSP00000316512,9606.ENSP00000349259,9606.ENSP00000350719,9606.ENSP00000355192,9606.ENSP00000359114,9606.ENSP00000360882,9606.ENSP00000363840,9606.ENSP00000364000,9606.ENSP00000369889,9606.ENSP00000394770,9606.ENSP00000455507,9606.ENSP00000467141,…	MYH9,COL1A1,KRT9,KRT1,LUM,COL1A2,COL3A1,TLK2,SPTBN1,SYNE2,CACNA1S,COL11A1,COL5A1,COL11A2,COL5A2,COL2A1,CMYA5,OBSCN,TTN,RYR3,TPM4
GO Component	GO:0034774	Secretory granule lumen	12	321	0.79	7.37e-05	9606.ENSP00000205948,9606.ENSP00000216336,9606.ENSP00000260356,9606.ENSP00000273784,9606.ENSP00000284981,9606.ENSP00000295897,9606.ENSP00000302324,9606.ENSP00000303276,9606.ENSP00000315130,9606.ENSP00000357727,9606.ENSP00000450540,9606.ENSP00000493985	APOH,CTSG,THBS1,AHSG,APP,ALB,RNASE3,RNASE2,CLU,S100A9,SERPINA3,KNG1
GO Component	GO:0072562	Blood microparticle	8	118	1.05	7.49e-05	9606.ENSP00000252244,9606.ENSP00000273784,9606.ENSP00000295897,9606.ENSP00000308541,9606.ENSP00000315130,9606.ENSP00000363770,9606.ENSP00000450540,9606.ENSP00000493985	KRT1,AHSG,ALB,F2,CLU,C1QC,SERPINA3,KNG1
GO Component	GO:0005796	Golgi lumen	7	106	1.04	0.00040	9606.ENSP00000052754,9606.ENSP00000266718,9606.ENSP00000284981,9606.ENSP00000308541,9606.ENSP00000327336,9606.ENSP00000381008,9606.ENSP00000485659	DCN,LUM,APP,F2,BGN,MUC16,MUC5AC
GO Component	GO:0099080	Supramolecular complex	23	1366	0.44	0.00059	9606.ENSP00000216181,9606.ENSP00000216336,9606.ENSP00000225964,9606.ENSP00000246662,9606.ENSP00000252244,9606.ENSP00000266718,9606.ENSP00000297268,9606.ENSP00000304408,9606.ENSP00000316512,9606.ENSP00000349259,9606.ENSP00000350719,9606.ENSP00000355192,9606.ENSP00000357789,9606.ENSP00000359114,9606.ENSP00000360882,9606.ENSP00000363840,9606.ENSP00000364000,9606.ENSP00000369889,9606.ENSP00000394770,…	MYH9,CTSG,COL1A1,KRT9,KRT1,LUM,COL1A2,COL3A1,TLK2,SPTBN1,SYNE2,CACNA1S,FLG,COL11A1,COL5A1,COL11A2,COL5A2,COL2A1,CMYA5,OBSCN,TTN,RYR3,TPM4
GO Component	GO:0005783	Endoplasmic reticulum	29	2021	0.37	0.00067	9606.ENSP00000225964,9606.ENSP00000260356,9606.ENSP00000273784,9606.ENSP00000284981,9606.ENSP00000295897,9606.ENSP00000297268,9606.ENSP00000303153,9606.ENSP00000304408,9606.ENSP00000308541,9606.ENSP00000315130,9606.ENSP00000317997,9606.ENSP00000325146,9606.ENSP00000338728,9606.ENSP00000349238,9606.ENSP00000350719,9606.ENSP00000353720,9606.ENSP00000355192,9606.ENSP00000359114,9606.ENSP00000360882,…	COL1A1,THBS1,AHSG,APP,ALB,COL1A2,COL22A1,COL3A1,F2,CLU,DUOX1,COL12A1,CCDC88A,CCDC88B,SYNE2,CES1,CACNA1S,COL11A1,COL5A1,COL11A2,COL5A2,POGLUT2,COL2A1,IGFBP3,SPP1,MEPE,CMYA5,RYR3,KNG1
GO Component	GO:0031430	M band	4	24	1.44	0.0015	9606.ENSP00000349259,9606.ENSP00000394770,9606.ENSP00000455507,9606.ENSP00000467141	SPTBN1,CMYA5,OBSCN,TTN
GO Component	GO:0031982	Vesicle	43	3957	0.25	0.0030	9606.ENSP00000205948,9606.ENSP00000216181,9606.ENSP00000216336,9606.ENSP00000225964,9606.ENSP00000243077,9606.ENSP00000246662,9606.ENSP00000252244,9606.ENSP00000254722,9606.ENSP00000260356,9606.ENSP00000266718,9606.ENSP00000273784,9606.ENSP00000276390,9606.ENSP00000284981,9606.ENSP00000284984,9606.ENSP00000295897,9606.ENSP00000296220,9606.ENSP00000297268,9606.ENSP00000302324,9606.ENSP00000303276,…	APOH,MYH9,CTSG,COL1A1,LRP1,KRT9,KRT1,SERPINF1,THBS1,LUM,AHSG,ATP6V1B2,APP,ADAMTS1,ALB,OSBPL11,COL1A2,RNASE3,RNASE2,F2,CLU,COL12A1,BGN,VPS33B,RFTN1,CCDC88A,SPTBN1,SYNE2,S100A9,H2BC21,EYS,VWA2,SPP1,MUC16,TMEM123,CTNND1,SERPINA3,TTN,MARCKS,MUC5AC,RYR3,KNG1,TPM4
GO Component	GO:0030017	Sarcomere	8	217	0.78	0.0041	9606.ENSP00000349259,9606.ENSP00000350719,9606.ENSP00000355192,9606.ENSP00000394770,9606.ENSP00000455507,9606.ENSP00000467141,9606.ENSP00000489262,9606.ENSP00000494125	SPTBN1,SYNE2,CACNA1S,CMYA5,OBSCN,TTN,RYR3,TPM4
GO Component	GO:0030141	Secretory granule	16	873	0.48	0.0054	9606.ENSP00000205948,9606.ENSP00000216181,9606.ENSP00000216336,9606.ENSP00000225964,9606.ENSP00000252244,9606.ENSP00000260356,9606.ENSP00000273784,9606.ENSP00000284981,9606.ENSP00000295897,9606.ENSP00000302324,9606.ENSP00000303276,9606.ENSP00000315130,9606.ENSP00000327650,9606.ENSP00000357727,9606.ENSP00000450540,9606.ENSP00000493985	APOH,MYH9,CTSG,COL1A1,KRT1,THBS1,AHSG,APP,ALB,RNASE3,RNASE2,CLU,VPS33B,S100A9,SERPINA3,KNG1
GO Component	GO:0016529	Sarcoplasmic reticulum	5	73	1.05	0.0063	9606.ENSP00000260356,9606.ENSP00000350719,9606.ENSP00000355192,9606.ENSP00000394770,9606.ENSP00000489262	THBS1,SYNE2,CACNA1S,CMYA5,RYR3
GO Component	GO:0005775	Vacuolar lumen	7	175	0.82	0.0066	9606.ENSP00000052754,9606.ENSP00000216336,9606.ENSP00000266718,9606.ENSP00000302324,9606.ENSP00000303276,9606.ENSP00000327336,9606.ENSP00000450540	DCN,CTSG,LUM,RNASE3,RNASE2,BGN,SERPINA3
GO Component	GO:0043231	Intracellular membrane-bounded organelle	93	12149	0.1	0.0085	9606.ENSP00000052754,9606.ENSP00000205948,9606.ENSP00000216122,9606.ENSP00000216181,9606.ENSP00000216336,9606.ENSP00000222345,9606.ENSP00000225964,9606.ENSP00000228682,9606.ENSP00000242261,9606.ENSP00000243077,9606.ENSP00000246662,9606.ENSP00000252244,9606.ENSP00000254722,9606.ENSP00000255324,9606.ENSP00000257552,9606.ENSP00000258654,9606.ENSP00000258888,9606.ENSP00000259915,9606.ENSP00000260356,…	DCN,APOH,MCM5,MYH9,CTSG,SIPA1L3,COL1A1,GLI1,TWIST1,LRP1,KRT9,KRT1,SERPINF1,RNF17,MSI1,COG3,ALPK3,POU5F1,THBS1,PRPF6,LUM,NCOR1,AHSG,ATP6V1B2,APP,ADAMTS1,ALB,OSBPL11,TBXT,COL1A2,POLR2M,KMT2D,SOST,RNASE3,COL22A1,RNASE2,COL3A1,F2,CLU,DNMBP,TLK2,ACSS1,DUOX1,SH2B1,COL12A1,BGN,VPS33B,RFTN1,CCDC88A,DOK7,ZNF536,CCDC88B,SPTBN1,SYNE2,NUP214,AHNAK2,CES1,CACNA1S,HMGN2,S100A9,FLG,H2BC21,COL11A1,RNF113A,COL5A1,…
GO Component	GO:0005584	Collagen type I trimer	2	2	2.22	0.0105	9606.ENSP00000225964,9606.ENSP00000297268	COL1A1,COL1A2
GO Component	GO:0099503	Secretory vesicle	17	1047	0.43	0.0109	9606.ENSP00000205948,9606.ENSP00000216181,9606.ENSP00000216336,9606.ENSP00000225964,9606.ENSP00000252244,9606.ENSP00000260356,9606.ENSP00000273784,9606.ENSP00000276390,9606.ENSP00000284981,9606.ENSP00000295897,9606.ENSP00000302324,9606.ENSP00000303276,9606.ENSP00000315130,9606.ENSP00000327650,9606.ENSP00000357727,9606.ENSP00000450540,9606.ENSP00000493985	APOH,MYH9,CTSG,COL1A1,KRT1,THBS1,AHSG,ATP6V1B2,APP,ALB,RNASE3,RNASE2,CLU,VPS33B,S100A9,SERPINA3,KNG1
GO Component	GO:0042585	Germinal vesicle	2	3	2.04	0.0163	9606.ENSP00000408527,9606.ENSP00000478061	STPG4,MARCKS
GO Component	GO:0005604	Basement membrane	5	98	0.92	0.0182	9606.ENSP00000254722,9606.ENSP00000284984,9606.ENSP00000360882,9606.ENSP00000369889,9606.ENSP00000376708	SERPINF1,ADAMTS1,COL5A1,COL2A1,VWA2
GO Component	GO:0005794	Golgi apparatus	22	1650	0.34	0.0182	9606.ENSP00000052754,9606.ENSP00000222345,9606.ENSP00000225964,9606.ENSP00000243077,9606.ENSP00000258654,9606.ENSP00000266718,9606.ENSP00000273784,9606.ENSP00000284981,9606.ENSP00000295897,9606.ENSP00000296220,9606.ENSP00000301691,9606.ENSP00000308541,9606.ENSP00000315130,9606.ENSP00000315659,9606.ENSP00000327336,9606.ENSP00000327650,9606.ENSP00000338728,9606.ENSP00000349238,9606.ENSP00000365908,…	DCN,SIPA1L3,COL1A1,LRP1,COG3,LUM,AHSG,APP,ALB,OSBPL11,SOST,F2,CLU,DNMBP,BGN,VPS33B,CCDC88A,CCDC88B,PRUNE2,SPP1,MUC16,MUC5AC
GO Component	GO:0005588	Collagen type V trimer	2	4	1.91	0.0229	9606.ENSP00000360882,9606.ENSP00000364000	COL5A1,COL5A2
GO Component	GO:0043229	Intracellular organelle	97	13231	0.08	0.0276	9606.ENSP00000052754,9606.ENSP00000171887,9606.ENSP00000205948,9606.ENSP00000216122,9606.ENSP00000216181,9606.ENSP00000216336,9606.ENSP00000222345,9606.ENSP00000225964,9606.ENSP00000228682,9606.ENSP00000242261,9606.ENSP00000243077,9606.ENSP00000246662,9606.ENSP00000252244,9606.ENSP00000254336,9606.ENSP00000254722,9606.ENSP00000255324,9606.ENSP00000257552,9606.ENSP00000258654,9606.ENSP00000258888,…	DCN,TNS1,APOH,MCM5,MYH9,CTSG,SIPA1L3,COL1A1,GLI1,TWIST1,LRP1,KRT9,KRT1,C19orf57,SERPINF1,RNF17,MSI1,COG3,ALPK3,POU5F1,THBS1,PRPF6,LUM,NCOR1,AHSG,ATP6V1B2,APP,ADAMTS1,ALB,OSBPL11,TBXT,COL1A2,POLR2M,KMT2D,SOST,RNASE3,COL22A1,RNASE2,COL3A1,F2,CLU,DNMBP,TLK2,ACSS1,DUOX1,SH2B1,COL12A1,BGN,VPS33B,RFTN1,CCDC88A,DOK7,ZNF536,CCDC88B,SPTBN1,SYNE2,NUP214,AHNAK2,CES1,CACNA1S,HMGN2,S100A9,FLG,H2BC21,COL11A1,E…
GO Component	GO:0034364	High-density lipoprotein particle	3	29	1.23	0.0387	9606.ENSP00000205948,9606.ENSP00000284981,9606.ENSP00000315130	APOH,APP,CLU
GO Component	GO:0043227	Membrane-bounded organelle	96	13188	0.08	0.0465	9606.ENSP00000052754,9606.ENSP00000205948,9606.ENSP00000216122,9606.ENSP00000216181,9606.ENSP00000216336,9606.ENSP00000222345,9606.ENSP00000225964,9606.ENSP00000228682,9606.ENSP00000242261,9606.ENSP00000243077,9606.ENSP00000246662,9606.ENSP00000252244,9606.ENSP00000254722,9606.ENSP00000255324,9606.ENSP00000257552,9606.ENSP00000258654,9606.ENSP00000258888,9606.ENSP00000259915,9606.ENSP00000260356,…	DCN,APOH,MCM5,MYH9,CTSG,SIPA1L3,COL1A1,GLI1,TWIST1,LRP1,KRT9,KRT1,SERPINF1,RNF17,MSI1,COG3,ALPK3,POU5F1,THBS1,PRPF6,LUM,NCOR1,AHSG,ATP6V1B2,APP,ADAMTS1,ALB,OSBPL11,TBXT,COL1A2,POLR2M,KMT2D,SOST,RNASE3,COL22A1,RNASE2,COL3A1,F2,CLU,DNMBP,TLK2,ACSS1,DUOX1,SH2B1,COL12A1,BGN,VPS33B,RFTN1,CCDC88A,DOK7,ZNF536,CCDC88B,SPTBN1,SYNE2,NUP214,AHNAK2,CES1,CACNA1S,HMGN2,S100A9,FLG,H2BC21,COL11A1,EYS,RNF113A,COL…
GO Component	GO:0031252	Cell leading edge	9	422	0.54	0.0491	9606.ENSP00000216181,9606.ENSP00000276390,9606.ENSP00000284981,9606.ENSP00000317997,9606.ENSP00000338728,9606.ENSP00000349259,9606.ENSP00000350719,9606.ENSP00000382004,9606.ENSP00000501277	MYH9,ATP6V1B2,APP,DUOX1,CCDC88A,SPTBN1,SYNE2,CTNND1,LDB1
GO Component	GO:0032432	Actin filament bundle	4	74	0.95	0.0499	9606.ENSP00000216181,9606.ENSP00000222345,9606.ENSP00000478061,9606.ENSP00000494125	MYH9,SIPA1L3,MARCKS,TPM4
STRING clusters	CL:19468	Collagen chain trimerization	11	32	1.75	3.24e-12	9606.ENSP00000225964,9606.ENSP00000266718,9606.ENSP00000297268,9606.ENSP00000303153,9606.ENSP00000304408,9606.ENSP00000325146,9606.ENSP00000359114,9606.ENSP00000360882,9606.ENSP00000363840,9606.ENSP00000364000,9606.ENSP00000369889	COL1A1,LUM,COL1A2,COL22A1,COL3A1,COL12A1,COL11A1,COL5A1,COL11A2,COL5A2,COL2A1
STRING clusters	CL:19471	Banded collagen fibril	9	10	2.17	3.24e-12	9606.ENSP00000225964,9606.ENSP00000266718,9606.ENSP00000297268,9606.ENSP00000304408,9606.ENSP00000359114,9606.ENSP00000360882,9606.ENSP00000363840,9606.ENSP00000364000,9606.ENSP00000369889	COL1A1,LUM,COL1A2,COL3A1,COL11A1,COL5A1,COL11A2,COL5A2,COL2A1
STRING clusters	CL:19461	Collagen biosynthesis and modifying enzymes	12	60	1.52	1.79e-11	9606.ENSP00000225964,9606.ENSP00000254722,9606.ENSP00000266718,9606.ENSP00000297268,9606.ENSP00000303153,9606.ENSP00000304408,9606.ENSP00000325146,9606.ENSP00000359114,9606.ENSP00000360882,9606.ENSP00000363840,9606.ENSP00000364000,9606.ENSP00000369889	COL1A1,SERPINF1,LUM,COL1A2,COL22A1,COL3A1,COL12A1,COL11A1,COL5A1,COL11A2,COL5A2,COL2A1
STRING clusters	CL:19457	Extracellular matrix organization	16	180	1.16	3.72e-11	9606.ENSP00000052754,9606.ENSP00000225964,9606.ENSP00000254722,9606.ENSP00000260356,9606.ENSP00000266718,9606.ENSP00000297268,9606.ENSP00000303153,9606.ENSP00000304408,9606.ENSP00000325146,9606.ENSP00000327336,9606.ENSP00000359114,9606.ENSP00000360882,9606.ENSP00000363840,9606.ENSP00000364000,9606.ENSP00000369889,9606.ENSP00000378517	DCN,COL1A1,SERPINF1,THBS1,LUM,COL1A2,COL22A1,COL3A1,COL12A1,BGN,COL11A1,COL5A1,COL11A2,COL5A2,COL2A1,SPP1
STRING clusters	CL:19458	Collagen formation, and Protein complex involved in cell adhesion	13	119	1.25	6.77e-10	9606.ENSP00000225964,9606.ENSP00000254722,9606.ENSP00000260356,9606.ENSP00000266718,9606.ENSP00000297268,9606.ENSP00000303153,9606.ENSP00000304408,9606.ENSP00000325146,9606.ENSP00000359114,9606.ENSP00000360882,9606.ENSP00000363840,9606.ENSP00000364000,9606.ENSP00000369889	COL1A1,SERPINF1,THBS1,LUM,COL1A2,COL22A1,COL3A1,COL12A1,COL11A1,COL5A1,COL11A2,COL5A2,COL2A1
STRING clusters	CL:19474	Fibrillar collagen, C-terminal	5	5	2.22	8.42e-07	9606.ENSP00000225964,9606.ENSP00000297268,9606.ENSP00000304408,9606.ENSP00000360882,9606.ENSP00000364000	COL1A1,COL1A2,COL3A1,COL5A1,COL5A2
STRING clusters	CL:18726	Complement and coagulation cascades, and Protein-lipid complex	7	161	0.85	0.0307	9606.ENSP00000205948,9606.ENSP00000243077,9606.ENSP00000273784,9606.ENSP00000295897,9606.ENSP00000308541,9606.ENSP00000315130,9606.ENSP00000363770	APOH,LRP1,AHSG,ALB,F2,CLU,C1QC
KEGG	hsa04974	Protein digestion and absorption	9	100	1.17	6.96e-06	9606.ENSP00000225964,9606.ENSP00000297268,9606.ENSP00000303153,9606.ENSP00000304408,9606.ENSP00000325146,9606.ENSP00000359114,9606.ENSP00000360882,9606.ENSP00000364000,9606.ENSP00000369889	COL1A1,COL1A2,COL22A1,COL3A1,COL12A1,COL11A1,COL5A1,COL5A2,COL2A1
KEGG	hsa04512	ECM-receptor interaction	6	88	1.05	0.0038	9606.ENSP00000225964,9606.ENSP00000258969,9606.ENSP00000260356,9606.ENSP00000297268,9606.ENSP00000369889,9606.ENSP00000378517	COL1A1,CHAD,THBS1,COL1A2,COL2A1,SPP1
Reactome	HSA-1474244	Extracellular matrix organization	20	300	1.04	1.25e-11	9606.ENSP00000052754,9606.ENSP00000215637,9606.ENSP00000216336,9606.ENSP00000225964,9606.ENSP00000260356,9606.ENSP00000266718,9606.ENSP00000284981,9606.ENSP00000284984,9606.ENSP00000297268,9606.ENSP00000303153,9606.ENSP00000304408,9606.ENSP00000325146,9606.ENSP00000327336,9606.ENSP00000332806,9606.ENSP00000359114,9606.ENSP00000360882,9606.ENSP00000363840,9606.ENSP00000364000,9606.ENSP00000369889,…	DCN,MADCAM1,CTSG,COL1A1,THBS1,LUM,APP,ADAMTS1,COL1A2,COL22A1,COL3A1,COL12A1,BGN,EMILIN3,COL11A1,COL5A1,COL11A2,COL5A2,COL2A1,SPP1
Reactome	HSA-8948216	Collagen chain trimerization	10	44	1.57	9.87e-10	9606.ENSP00000225964,9606.ENSP00000297268,9606.ENSP00000303153,9606.ENSP00000304408,9606.ENSP00000325146,9606.ENSP00000359114,9606.ENSP00000360882,9606.ENSP00000363840,9606.ENSP00000364000,9606.ENSP00000369889	COL1A1,COL1A2,COL22A1,COL3A1,COL12A1,COL11A1,COL5A1,COL11A2,COL5A2,COL2A1
Reactome	HSA-1474228	Degradation of the extracellular matrix	13	140	1.18	6.77e-09	9606.ENSP00000052754,9606.ENSP00000216336,9606.ENSP00000225964,9606.ENSP00000284984,9606.ENSP00000297268,9606.ENSP00000304408,9606.ENSP00000325146,9606.ENSP00000359114,9606.ENSP00000360882,9606.ENSP00000363840,9606.ENSP00000364000,9606.ENSP00000369889,9606.ENSP00000378517	DCN,CTSG,COL1A1,ADAMTS1,COL1A2,COL3A1,COL12A1,COL11A1,COL5A1,COL11A2,COL5A2,COL2A1,SPP1
Reactome	HSA-8875878	MET promotes cell motility	9	41	1.56	9.37e-09	9606.ENSP00000225964,9606.ENSP00000251157,9606.ENSP00000297268,9606.ENSP00000304408,9606.ENSP00000359114,9606.ENSP00000360882,9606.ENSP00000363840,9606.ENSP00000364000,9606.ENSP00000369889	COL1A1,DOCK7,COL1A2,COL3A1,COL11A1,COL5A1,COL11A2,COL5A2,COL2A1
Reactome	HSA-8874081	MET activates PTK2 signaling	8	30	1.64	2.28e-08	9606.ENSP00000225964,9606.ENSP00000297268,9606.ENSP00000304408,9606.ENSP00000359114,9606.ENSP00000360882,9606.ENSP00000363840,9606.ENSP00000364000,9606.ENSP00000369889	COL1A1,COL1A2,COL3A1,COL11A1,COL5A1,COL11A2,COL5A2,COL2A1
Reactome	HSA-3000178	ECM proteoglycans	10	76	1.33	3.55e-08	9606.ENSP00000052754,9606.ENSP00000225964,9606.ENSP00000266718,9606.ENSP00000284981,9606.ENSP00000297268,9606.ENSP00000304408,9606.ENSP00000327336,9606.ENSP00000360882,9606.ENSP00000364000,9606.ENSP00000369889	DCN,COL1A1,LUM,APP,COL1A2,COL3A1,BGN,COL5A1,COL5A2,COL2A1
Reactome	HSA-216083	Integrin cell surface interactions	10	85	1.29	8.41e-08	9606.ENSP00000215637,9606.ENSP00000225964,9606.ENSP00000260356,9606.ENSP00000266718,9606.ENSP00000297268,9606.ENSP00000304408,9606.ENSP00000360882,9606.ENSP00000364000,9606.ENSP00000369889,9606.ENSP00000378517	MADCAM1,COL1A1,THBS1,LUM,COL1A2,COL3A1,COL5A1,COL5A2,COL2A1,SPP1
Reactome	HSA-3000171	Non-integrin membrane-ECM interactions	9	59	1.4	8.41e-08	9606.ENSP00000225964,9606.ENSP00000260356,9606.ENSP00000297268,9606.ENSP00000304408,9606.ENSP00000359114,9606.ENSP00000360882,9606.ENSP00000363840,9606.ENSP00000364000,9606.ENSP00000369889	COL1A1,THBS1,COL1A2,COL3A1,COL11A1,COL5A1,COL11A2,COL5A2,COL2A1
Reactome	HSA-2022090	Assembly of collagen fibrils and other multimeric structures	9	61	1.38	8.79e-08	9606.ENSP00000225964,9606.ENSP00000297268,9606.ENSP00000304408,9606.ENSP00000325146,9606.ENSP00000359114,9606.ENSP00000360882,9606.ENSP00000363840,9606.ENSP00000364000,9606.ENSP00000369889	COL1A1,COL1A2,COL3A1,COL12A1,COL11A1,COL5A1,COL11A2,COL5A2,COL2A1
Reactome	HSA-1442490	Collagen degradation	9	64	1.36	1.08e-07	9606.ENSP00000225964,9606.ENSP00000297268,9606.ENSP00000304408,9606.ENSP00000325146,9606.ENSP00000359114,9606.ENSP00000360882,9606.ENSP00000363840,9606.ENSP00000364000,9606.ENSP00000369889	COL1A1,COL1A2,COL3A1,COL12A1,COL11A1,COL5A1,COL11A2,COL5A2,COL2A1
Reactome	HSA-3000170	Syndecan interactions	6	27	1.56	6.86e-06	9606.ENSP00000225964,9606.ENSP00000260356,9606.ENSP00000297268,9606.ENSP00000304408,9606.ENSP00000360882,9606.ENSP00000364000	COL1A1,THBS1,COL1A2,COL3A1,COL5A1,COL5A2
Reactome	HSA-76002	Platelet activation, signaling and aggregation	12	260	0.88	1.51e-05	9606.ENSP00000205948,9606.ENSP00000225964,9606.ENSP00000260356,9606.ENSP00000273784,9606.ENSP00000284981,9606.ENSP00000295897,9606.ENSP00000297268,9606.ENSP00000308541,9606.ENSP00000315130,9606.ENSP00000450540,9606.ENSP00000467141,9606.ENSP00000493985	APOH,COL1A1,THBS1,AHSG,APP,ALB,COL1A2,F2,CLU,SERPINA3,TTN,KNG1
Reactome	HSA-381426	Regulation of Insulin-like Growth Factor (IGF) transport and uptake by Insulin-like Growth Factor Binding Proteins (IGFBPs)	9	124	1.08	1.67e-05	9606.ENSP00000216336,9606.ENSP00000273784,9606.ENSP00000284981,9606.ENSP00000295897,9606.ENSP00000308541,9606.ENSP00000370473,9606.ENSP00000378517,9606.ENSP00000378534,9606.ENSP00000493985	CTSG,AHSG,APP,ALB,F2,IGFBP3,SPP1,MEPE,KNG1
Reactome	HSA-114608	Platelet degranulation	9	126	1.07	1.79e-05	9606.ENSP00000205948,9606.ENSP00000260356,9606.ENSP00000273784,9606.ENSP00000284981,9606.ENSP00000295897,9606.ENSP00000315130,9606.ENSP00000450540,9606.ENSP00000467141,9606.ENSP00000493985	APOH,THBS1,AHSG,APP,ALB,CLU,SERPINA3,TTN,KNG1
Reactome	HSA-186797	Signaling by PDGF	6	58	1.23	0.00029	9606.ENSP00000260356,9606.ENSP00000304408,9606.ENSP00000360882,9606.ENSP00000364000,9606.ENSP00000369889,9606.ENSP00000378517	THBS1,COL3A1,COL5A1,COL5A2,COL2A1,SPP1
Reactome	HSA-375165	NCAM signaling for neurite out-growth	6	63	1.19	0.00044	9606.ENSP00000304408,9606.ENSP00000349259,9606.ENSP00000355192,9606.ENSP00000360882,9606.ENSP00000364000,9606.ENSP00000369889	COL3A1,SPTBN1,CACNA1S,COL5A1,COL5A2,COL2A1
Reactome	HSA-9006934	Signaling by Receptor Tyrosine Kinases	14	521	0.64	0.00049	9606.ENSP00000225964,9606.ENSP00000251157,9606.ENSP00000260356,9606.ENSP00000268712,9606.ENSP00000276390,9606.ENSP00000297268,9606.ENSP00000304408,9606.ENSP00000359114,9606.ENSP00000360882,9606.ENSP00000363840,9606.ENSP00000364000,9606.ENSP00000369889,9606.ENSP00000378517,9606.ENSP00000382004	COL1A1,DOCK7,THBS1,NCOR1,ATP6V1B2,COL1A2,COL3A1,COL11A1,COL5A1,COL11A2,COL5A2,COL2A1,SPP1,CTNND1
Reactome	HSA-8957275	Post-translational protein phosphorylation	7	107	1.03	0.00063	9606.ENSP00000273784,9606.ENSP00000284981,9606.ENSP00000295897,9606.ENSP00000370473,9606.ENSP00000378517,9606.ENSP00000378534,9606.ENSP00000493985	AHSG,APP,ALB,IGFBP3,SPP1,MEPE,KNG1
Reactome	HSA-419037	NCAM1 interactions	5	42	1.29	0.00093	9606.ENSP00000304408,9606.ENSP00000355192,9606.ENSP00000360882,9606.ENSP00000364000,9606.ENSP00000369889	COL3A1,CACNA1S,COL5A1,COL5A2,COL2A1
Reactome	HSA-2173782	Binding and Uptake of Ligands by Scavenger Receptors	5	43	1.28	0.00099	9606.ENSP00000225964,9606.ENSP00000243077,9606.ENSP00000295897,9606.ENSP00000297268,9606.ENSP00000304408	COL1A1,LRP1,ALB,COL1A2,COL3A1
Reactome	HSA-109582	Hemostasis	14	607	0.58	0.0022	9606.ENSP00000205948,9606.ENSP00000225964,9606.ENSP00000251157,9606.ENSP00000260356,9606.ENSP00000273784,9606.ENSP00000284981,9606.ENSP00000295897,9606.ENSP00000297268,9606.ENSP00000308541,9606.ENSP00000315130,9606.ENSP00000321221,9606.ENSP00000450540,9606.ENSP00000467141,9606.ENSP00000493985	APOH,COL1A1,DOCK7,THBS1,AHSG,APP,ALB,COL1A2,F2,CLU,SH2B1,SERPINA3,TTN,KNG1
Reactome	HSA-3781865	Diseases of glycosylation	7	144	0.9	0.0033	9606.ENSP00000052754,9606.ENSP00000260356,9606.ENSP00000266718,9606.ENSP00000284984,9606.ENSP00000327336,9606.ENSP00000381008,9606.ENSP00000485659	DCN,THBS1,LUM,ADAMTS1,BGN,MUC16,MUC5AC
Reactome	HSA-162582	Signal Transduction	30	2540	0.29	0.0214	9606.ENSP00000216181,9606.ENSP00000225964,9606.ENSP00000228682,9606.ENSP00000251157,9606.ENSP00000260356,9606.ENSP00000268712,9606.ENSP00000276390,9606.ENSP00000284981,9606.ENSP00000296220,9606.ENSP00000297268,9606.ENSP00000301067,9606.ENSP00000301691,9606.ENSP00000304408,9606.ENSP00000308541,9606.ENSP00000315659,9606.ENSP00000321221,9606.ENSP00000338728,9606.ENSP00000349259,9606.ENSP00000357727,…	MYH9,COL1A1,GLI1,DOCK7,THBS1,NCOR1,ATP6V1B2,APP,OSBPL11,COL1A2,KMT2D,SOST,COL3A1,F2,DNMBP,SH2B1,CCDC88A,SPTBN1,S100A9,H2BC21,COL11A1,COL5A1,COL11A2,COL5A2,COL2A1,SPP1,CTNND1,OBSCN,KNG1,TPM4
Reactome	HSA-3000480	Scavenging by Class A Receptors	3	18	1.44	0.0217	9606.ENSP00000225964,9606.ENSP00000297268,9606.ENSP00000304408	COL1A1,COL1A2,COL3A1
Reactome	HSA-1266738	Developmental Biology	17	1108	0.4	0.0344	9606.ENSP00000216181,9606.ENSP00000246662,9606.ENSP00000252244,9606.ENSP00000257552,9606.ENSP00000259915,9606.ENSP00000268712,9606.ENSP00000296946,9606.ENSP00000301067,9606.ENSP00000304408,9606.ENSP00000349259,9606.ENSP00000355192,9606.ENSP00000357789,9606.ENSP00000358151,9606.ENSP00000360882,9606.ENSP00000364000,9606.ENSP00000369889,9606.ENSP00000501277	MYH9,KRT9,KRT1,MSI1,POU5F1,NCOR1,TBXT,KMT2D,COL3A1,SPTBN1,CACNA1S,FLG,H2BC21,COL5A1,COL5A2,COL2A1,LDB1
WikiPathways	WP2911	miRNA targets in ECM and membrane receptors	5	22	1.57	0.00042	9606.ENSP00000260356,9606.ENSP00000297268,9606.ENSP00000304408,9606.ENSP00000360882,9606.ENSP00000364000	THBS1,COL1A2,COL3A1,COL5A1,COL5A2
WikiPathways	WP3932	Focal adhesion: PI3K-Akt-mTOR-signaling pathway	11	301	0.78	0.0012	9606.ENSP00000225964,9606.ENSP00000258969,9606.ENSP00000260356,9606.ENSP00000297268,9606.ENSP00000304408,9606.ENSP00000359114,9606.ENSP00000360882,9606.ENSP00000363840,9606.ENSP00000364000,9606.ENSP00000369889,9606.ENSP00000378517	COL1A1,CHAD,THBS1,COL1A2,COL3A1,COL11A1,COL5A1,COL11A2,COL5A2,COL2A1,SPP1
WikiPathways	WP3967	miR-509-3p alteration of YAP1/ECM axis	4	17	1.59	0.0018	9606.ENSP00000225964,9606.ENSP00000242261,9606.ENSP00000304408,9606.ENSP00000360882	COL1A1,TWIST1,COL3A1,COL5A1
WikiPathways	WP453	Inflammatory response pathway	4	30	1.34	0.0101	9606.ENSP00000225964,9606.ENSP00000260356,9606.ENSP00000297268,9606.ENSP00000304408	COL1A1,THBS1,COL1A2,COL3A1
WikiPathways	WP306	Focal adhesion	7	195	0.77	0.0362	9606.ENSP00000225964,9606.ENSP00000258969,9606.ENSP00000260356,9606.ENSP00000297268,9606.ENSP00000364000,9606.ENSP00000369889,9606.ENSP00000378517	COL1A1,CHAD,THBS1,COL1A2,COL5A2,COL2A1,SPP1
Monarch	HP:0002644	Abnormal pelvic girdle bone morphology	19	512	0.78	5.72e-06	9606.ENSP00000225964,9606.ENSP00000228682,9606.ENSP00000242261,9606.ENSP00000254722,9606.ENSP00000297268,9606.ENSP00000301067,9606.ENSP00000301691,9606.ENSP00000304408,9606.ENSP00000325146,9606.ENSP00000327336,9606.ENSP00000327650,9606.ENSP00000344432,9606.ENSP00000359114,9606.ENSP00000360882,9606.ENSP00000363840,9606.ENSP00000364000,9606.ENSP00000369889,9606.ENSP00000406549,9606.ENSP00000467141	COL1A1,GLI1,TWIST1,SERPINF1,COL1A2,KMT2D,SOST,COL3A1,COL12A1,BGN,VPS33B,DOK7,COL11A1,COL5A1,COL11A2,COL5A2,COL2A1,TAF1,TTN
Monarch	HP:0002758	Osteoarthritis	8	56	1.37	2.90e-05	9606.ENSP00000225964,9606.ENSP00000297268,9606.ENSP00000304408,9606.ENSP00000359114,9606.ENSP00000360882,9606.ENSP00000363840,9606.ENSP00000364000,9606.ENSP00000369889	COL1A1,COL1A2,COL3A1,COL11A1,COL5A1,COL11A2,COL5A2,COL2A1
Monarch	HP:0011729	Abnormality of joint mobility	25	1063	0.59	2.90e-05	9606.ENSP00000225964,9606.ENSP00000228682,9606.ENSP00000242261,9606.ENSP00000252244,9606.ENSP00000254722,9606.ENSP00000273784,9606.ENSP00000276390,9606.ENSP00000297268,9606.ENSP00000301067,9606.ENSP00000304408,9606.ENSP00000308541,9606.ENSP00000316512,9606.ENSP00000325146,9606.ENSP00000327336,9606.ENSP00000327650,9606.ENSP00000344432,9606.ENSP00000350719,9606.ENSP00000359114,9606.ENSP00000360497,…	COL1A1,GLI1,TWIST1,KRT1,SERPINF1,AHSG,ATP6V1B2,COL1A2,KMT2D,COL3A1,F2,TLK2,COL12A1,BGN,VPS33B,DOK7,SYNE2,COL11A1,RNF113A,COL5A1,COL11A2,COL5A2,COL2A1,TAF1,TTN
Monarch	HP:0025019	Arterial rupture	5	8	2.01	2.90e-05	9606.ENSP00000225964,9606.ENSP00000297268,9606.ENSP00000304408,9606.ENSP00000360882,9606.ENSP00000364000	COL1A1,COL1A2,COL3A1,COL5A1,COL5A2
Monarch	HP:0001073	Cigarette-paper scars	5	10	1.91	4.35e-05	9606.ENSP00000225964,9606.ENSP00000304408,9606.ENSP00000325146,9606.ENSP00000360882,9606.ENSP00000364000	COL1A1,COL3A1,COL12A1,COL5A1,COL5A2
Monarch	HP:0001382	Joint hypermobility	13	279	0.88	4.41e-05	9606.ENSP00000225964,9606.ENSP00000276390,9606.ENSP00000297268,9606.ENSP00000301067,9606.ENSP00000304408,9606.ENSP00000316512,9606.ENSP00000325146,9606.ENSP00000327336,9606.ENSP00000359114,9606.ENSP00000360882,9606.ENSP00000364000,9606.ENSP00000369889,9606.ENSP00000406549	COL1A1,ATP6V1B2,COL1A2,KMT2D,COL3A1,TLK2,COL12A1,BGN,COL11A1,COL5A1,COL5A2,COL2A1,TAF1
Monarch	HP:0000765	Abnormal thorax morphology	20	743	0.65	4.70e-05	9606.ENSP00000225964,9606.ENSP00000228682,9606.ENSP00000242261,9606.ENSP00000254722,9606.ENSP00000276390,9606.ENSP00000297268,9606.ENSP00000301691,9606.ENSP00000304408,9606.ENSP00000325146,9606.ENSP00000327336,9606.ENSP00000344432,9606.ENSP00000350719,9606.ENSP00000359114,9606.ENSP00000360497,9606.ENSP00000360882,9606.ENSP00000363840,9606.ENSP00000364000,9606.ENSP00000369889,9606.ENSP00000406549,…	COL1A1,GLI1,TWIST1,SERPINF1,ATP6V1B2,COL1A2,SOST,COL3A1,COL12A1,BGN,DOK7,SYNE2,COL11A1,RNF113A,COL5A1,COL11A2,COL5A2,COL2A1,TAF1,TTN
Monarch	HP:0003272	Abnormal hip bone morphology	16	461	0.76	4.70e-05	9606.ENSP00000225964,9606.ENSP00000228682,9606.ENSP00000254722,9606.ENSP00000297268,9606.ENSP00000301067,9606.ENSP00000304408,9606.ENSP00000325146,9606.ENSP00000327336,9606.ENSP00000327650,9606.ENSP00000359114,9606.ENSP00000360882,9606.ENSP00000363840,9606.ENSP00000364000,9606.ENSP00000369889,9606.ENSP00000406549,9606.ENSP00000467141	COL1A1,GLI1,SERPINF1,COL1A2,KMT2D,COL3A1,COL12A1,BGN,VPS33B,COL11A1,COL5A1,COL11A2,COL5A2,COL2A1,TAF1,TTN
Monarch	HP:0000015	Bladder diverticulum	5	14	1.77	9.92e-05	9606.ENSP00000225964,9606.ENSP00000297268,9606.ENSP00000304408,9606.ENSP00000360882,9606.ENSP00000364000	COL1A1,COL1A2,COL3A1,COL5A1,COL5A2
Monarch	HP:0030009	Cervical insufficiency	4	4	2.22	9.92e-05	9606.ENSP00000225964,9606.ENSP00000304408,9606.ENSP00000360882,9606.ENSP00000364000	COL1A1,COL3A1,COL5A1,COL5A2
Monarch	HP:0000977	Soft skin	6	35	1.45	0.00017	9606.ENSP00000225964,9606.ENSP00000276390,9606.ENSP00000297268,9606.ENSP00000325146,9606.ENSP00000360882,9606.ENSP00000364000	COL1A1,ATP6V1B2,COL1A2,COL12A1,COL5A1,COL5A2
Monarch	HP:0001075	Atrophic scars	6	35	1.45	0.00017	9606.ENSP00000225964,9606.ENSP00000297268,9606.ENSP00000304408,9606.ENSP00000325146,9606.ENSP00000360882,9606.ENSP00000364000	COL1A1,COL1A2,COL3A1,COL12A1,COL5A1,COL5A2
Monarch	HP:0000139	Uterine prolapse	4	6	2.04	0.00023	9606.ENSP00000225964,9606.ENSP00000304408,9606.ENSP00000360882,9606.ENSP00000364000	COL1A1,COL3A1,COL5A1,COL5A2
Monarch	HP:0000993	Molluscoid pseudotumors	4	6	2.04	0.00023	9606.ENSP00000225964,9606.ENSP00000304408,9606.ENSP00000360882,9606.ENSP00000364000	COL1A1,COL3A1,COL5A1,COL5A2
Monarch	HP:0001058	Poor wound healing	5	20	1.61	0.00028	9606.ENSP00000225964,9606.ENSP00000297268,9606.ENSP00000325146,9606.ENSP00000360882,9606.ENSP00000364000	COL1A1,COL1A2,COL12A1,COL5A1,COL5A2
Monarch	HP:0008921	Neonatal short-limb short stature	5	20	1.61	0.00028	9606.ENSP00000225964,9606.ENSP00000228682,9606.ENSP00000254722,9606.ENSP00000297268,9606.ENSP00000369889	COL1A1,GLI1,SERPINF1,COL1A2,COL2A1
Monarch	HP:0000987	Atypical scarring of skin	9	146	1.01	0.00029	9606.ENSP00000225964,9606.ENSP00000243077,9606.ENSP00000266079,9606.ENSP00000297268,9606.ENSP00000304408,9606.ENSP00000325146,9606.ENSP00000359655,9606.ENSP00000360882,9606.ENSP00000364000	COL1A1,LRP1,PRPF6,COL1A2,COL3A1,COL12A1,EYS,COL5A1,COL5A2
Monarch	HP:0001787	Abnormal delivery	6	43	1.36	0.00029	9606.ENSP00000225964,9606.ENSP00000297268,9606.ENSP00000308541,9606.ENSP00000360882,9606.ENSP00000364000,9606.ENSP00000406549	COL1A1,COL1A2,F2,COL5A1,COL5A2,TAF1
Monarch	HP:0005262	Abnormality of the synovia	12	305	0.81	0.00029	9606.ENSP00000225964,9606.ENSP00000228682,9606.ENSP00000254722,9606.ENSP00000297268,9606.ENSP00000301067,9606.ENSP00000304408,9606.ENSP00000308541,9606.ENSP00000325146,9606.ENSP00000327336,9606.ENSP00000360882,9606.ENSP00000364000,9606.ENSP00000369889	COL1A1,GLI1,SERPINF1,COL1A2,KMT2D,COL3A1,F2,COL12A1,BGN,COL5A1,COL5A2,COL2A1
Monarch	HP:0030791	Abnormal jaw morphology	20	883	0.57	0.00029	9606.ENSP00000225964,9606.ENSP00000242261,9606.ENSP00000254722,9606.ENSP00000276390,9606.ENSP00000297268,9606.ENSP00000301691,9606.ENSP00000304408,9606.ENSP00000325146,9606.ENSP00000327336,9606.ENSP00000327650,9606.ENSP00000338728,9606.ENSP00000344432,9606.ENSP00000359114,9606.ENSP00000360497,9606.ENSP00000360882,9606.ENSP00000363840,9606.ENSP00000364000,9606.ENSP00000369889,9606.ENSP00000406549,…	COL1A1,TWIST1,SERPINF1,ATP6V1B2,COL1A2,SOST,COL3A1,COL12A1,BGN,VPS33B,CCDC88A,DOK7,COL11A1,RNF113A,COL5A1,COL11A2,COL5A2,COL2A1,TAF1,TTN
Monarch	EFO:0003777	Heart disease	9	155	0.98	0.00035	9606.ENSP00000225964,9606.ENSP00000243077,9606.ENSP00000297268,9606.ENSP00000304408,9606.ENSP00000360882,9606.ENSP00000364000,9606.ENSP00000365908,9606.ENSP00000369889,9606.ENSP00000467141	COL1A1,LRP1,COL1A2,COL3A1,COL5A1,COL5A2,PRUNE2,COL2A1,TTN
Monarch	HP:0000118	Phenotypic abnormality	56	5129	0.25	0.00042	9606.ENSP00000052754,9606.ENSP00000216181,9606.ENSP00000225964,9606.ENSP00000228682,9606.ENSP00000242261,9606.ENSP00000243077,9606.ENSP00000246662,9606.ENSP00000251157,9606.ENSP00000252244,9606.ENSP00000254722,9606.ENSP00000255324,9606.ENSP00000258888,9606.ENSP00000259915,9606.ENSP00000266079,9606.ENSP00000273784,9606.ENSP00000276390,9606.ENSP00000284981,9606.ENSP00000295897,9606.ENSP00000296946,…	DCN,MYH9,COL1A1,GLI1,TWIST1,LRP1,KRT9,DOCK7,KRT1,SERPINF1,RNF17,ALPK3,POU5F1,PRPF6,AHSG,ATP6V1B2,APP,ALB,TBXT,COL1A2,KMT2D,SOST,COL3A1,F2,CLU,DNMBP,TLK2,SH2B1,COL12A1,BGN,VPS33B,CCDC88A,DOK7,ZNF536,CCDC88B,SPTBN1,SYNE2,NUP214,CES1,CACNA1S,FLG,COL11A1,EYS,RNF113A,COL5A1,PALM2AKAP2,C1QC,COL11A2,COL5A2,COL2A1,PROSER3,CTNND1,TAF1,CNTN5,TTN,KNG1
Monarch	HP:0000277	Abnormal mandible morphology	19	841	0.57	0.00042	9606.ENSP00000225964,9606.ENSP00000242261,9606.ENSP00000254722,9606.ENSP00000276390,9606.ENSP00000297268,9606.ENSP00000301691,9606.ENSP00000304408,9606.ENSP00000325146,9606.ENSP00000327650,9606.ENSP00000338728,9606.ENSP00000344432,9606.ENSP00000359114,9606.ENSP00000360497,9606.ENSP00000360882,9606.ENSP00000363840,9606.ENSP00000364000,9606.ENSP00000369889,9606.ENSP00000406549,9606.ENSP00000467141	COL1A1,TWIST1,SERPINF1,ATP6V1B2,COL1A2,SOST,COL3A1,COL12A1,VPS33B,CCDC88A,DOK7,COL11A1,RNF113A,COL5A1,COL11A2,COL5A2,COL2A1,TAF1,TTN
Monarch	HP:0000520	Proptosis	10	215	0.88	0.00042	9606.ENSP00000225964,9606.ENSP00000242261,9606.ENSP00000301691,9606.ENSP00000304408,9606.ENSP00000327336,9606.ENSP00000344432,9606.ENSP00000359114,9606.ENSP00000363840,9606.ENSP00000369889,9606.ENSP00000406549	COL1A1,TWIST1,SOST,COL3A1,BGN,DOK7,COL11A1,COL11A2,COL2A1,TAF1
Monarch	HP:0000772	Abnormal rib morphology	11	262	0.84	0.00042	9606.ENSP00000225964,9606.ENSP00000228682,9606.ENSP00000254722,9606.ENSP00000276390,9606.ENSP00000297268,9606.ENSP00000301691,9606.ENSP00000327336,9606.ENSP00000344432,9606.ENSP00000359114,9606.ENSP00000363840,9606.ENSP00000369889	COL1A1,GLI1,SERPINF1,ATP6V1B2,COL1A2,SOST,BGN,DOK7,COL11A1,COL11A2,COL2A1
Monarch	HP:0001369	Arthritis	9	159	0.97	0.00042	9606.ENSP00000225964,9606.ENSP00000297268,9606.ENSP00000304408,9606.ENSP00000308541,9606.ENSP00000359114,9606.ENSP00000360882,9606.ENSP00000363840,9606.ENSP00000364000,9606.ENSP00000369889	COL1A1,COL1A2,COL3A1,F2,COL11A1,COL5A1,COL11A2,COL5A2,COL2A1
Monarch	HP:0003468	Abnormal vertebral morphology	13	387	0.74	0.00042	9606.ENSP00000225964,9606.ENSP00000242261,9606.ENSP00000254722,9606.ENSP00000276390,9606.ENSP00000296946,9606.ENSP00000297268,9606.ENSP00000301067,9606.ENSP00000301691,9606.ENSP00000327336,9606.ENSP00000359114,9606.ENSP00000363840,9606.ENSP00000369889,9606.ENSP00000406549	COL1A1,TWIST1,SERPINF1,ATP6V1B2,TBXT,COL1A2,KMT2D,SOST,BGN,COL11A1,COL11A2,COL2A1,TAF1
Monarch	HP:0003549	Abnormality of connective tissue	24	1294	0.48	0.00042	9606.ENSP00000225964,9606.ENSP00000243077,9606.ENSP00000252244,9606.ENSP00000254722,9606.ENSP00000266079,9606.ENSP00000273784,9606.ENSP00000295897,9606.ENSP00000297268,9606.ENSP00000301067,9606.ENSP00000304408,9606.ENSP00000325146,9606.ENSP00000327336,9606.ENSP00000327650,9606.ENSP00000344432,9606.ENSP00000350719,9606.ENSP00000359114,9606.ENSP00000359655,9606.ENSP00000360497,9606.ENSP00000360882,…	COL1A1,LRP1,KRT1,SERPINF1,PRPF6,AHSG,ALB,COL1A2,KMT2D,COL3A1,COL12A1,BGN,VPS33B,DOK7,SYNE2,COL11A1,EYS,RNF113A,COL5A1,COL11A2,COL5A2,COL2A1,TAF1,TTN
Monarch	HP:0009122	Aplasia/hypoplasia affecting bones of the axial skeleton	18	751	0.59	0.00042	9606.ENSP00000225964,9606.ENSP00000228682,9606.ENSP00000242261,9606.ENSP00000254722,9606.ENSP00000276390,9606.ENSP00000296946,9606.ENSP00000297268,9606.ENSP00000304408,9606.ENSP00000325146,9606.ENSP00000327336,9606.ENSP00000327650,9606.ENSP00000344432,9606.ENSP00000359114,9606.ENSP00000360497,9606.ENSP00000363840,9606.ENSP00000369889,9606.ENSP00000406549,9606.ENSP00000467141	COL1A1,GLI1,TWIST1,SERPINF1,ATP6V1B2,TBXT,COL1A2,COL3A1,COL12A1,BGN,VPS33B,DOK7,COL11A1,RNF113A,COL11A2,COL2A1,TAF1,TTN
Monarch	HP:0040064	Abnormality of limbs	31	2018	0.4	0.00042	9606.ENSP00000225964,9606.ENSP00000228682,9606.ENSP00000242261,9606.ENSP00000246662,9606.ENSP00000252244,9606.ENSP00000254722,9606.ENSP00000273784,9606.ENSP00000276390,9606.ENSP00000295897,9606.ENSP00000297268,9606.ENSP00000301067,9606.ENSP00000301691,9606.ENSP00000304408,9606.ENSP00000308541,9606.ENSP00000316512,9606.ENSP00000325146,9606.ENSP00000327336,9606.ENSP00000327650,9606.ENSP00000344432,…	COL1A1,GLI1,TWIST1,KRT9,KRT1,SERPINF1,AHSG,ATP6V1B2,ALB,COL1A2,KMT2D,SOST,COL3A1,F2,TLK2,COL12A1,BGN,VPS33B,DOK7,SYNE2,FLG,COL11A1,EYS,RNF113A,COL5A1,COL11A2,COL5A2,COL2A1,CTNND1,TAF1,TTN
Monarch	HP:0000592	Blue sclerae	7	83	1.14	0.00043	9606.ENSP00000225964,9606.ENSP00000254722,9606.ENSP00000297268,9606.ENSP00000301067,9606.ENSP00000304408,9606.ENSP00000325146,9606.ENSP00000360882	COL1A1,SERPINF1,COL1A2,KMT2D,COL3A1,COL12A1,COL5A1
Monarch	HP:0003312	Abnormal form of the vertebral bodies	11	274	0.82	0.00043	9606.ENSP00000225964,9606.ENSP00000242261,9606.ENSP00000254722,9606.ENSP00000276390,9606.ENSP00000297268,9606.ENSP00000301067,9606.ENSP00000301691,9606.ENSP00000327336,9606.ENSP00000359114,9606.ENSP00000363840,9606.ENSP00000369889	COL1A1,TWIST1,SERPINF1,ATP6V1B2,COL1A2,KMT2D,SOST,BGN,COL11A1,COL11A2,COL2A1
Monarch	HP:0001574	Abnormality of the integument	33	2266	0.38	0.00047	9606.ENSP00000216181,9606.ENSP00000225964,9606.ENSP00000228682,9606.ENSP00000242261,9606.ENSP00000243077,9606.ENSP00000246662,9606.ENSP00000251157,9606.ENSP00000252244,9606.ENSP00000266079,9606.ENSP00000273784,9606.ENSP00000276390,9606.ENSP00000297268,9606.ENSP00000301067,9606.ENSP00000301691,9606.ENSP00000304408,9606.ENSP00000308541,9606.ENSP00000316512,9606.ENSP00000325146,9606.ENSP00000327650,…	MYH9,COL1A1,GLI1,TWIST1,LRP1,KRT9,DOCK7,KRT1,PRPF6,AHSG,ATP6V1B2,COL1A2,KMT2D,SOST,COL3A1,F2,TLK2,COL12A1,VPS33B,DOK7,CCDC88B,SYNE2,FLG,COL11A1,EYS,RNF113A,COL5A1,COL11A2,COL5A2,COL2A1,CTNND1,TAF1,TTN
Monarch	HP:0001027	Soft, doughy skin	4	11	1.78	0.00048	9606.ENSP00000225964,9606.ENSP00000297268,9606.ENSP00000360882,9606.ENSP00000364000	COL1A1,COL1A2,COL5A1,COL5A2
Monarch	HP:0001634	Mitral valve prolapse	7	86	1.13	0.00048	9606.ENSP00000225964,9606.ENSP00000297268,9606.ENSP00000304408,9606.ENSP00000360882,9606.ENSP00000364000,9606.ENSP00000369889,9606.ENSP00000467141	COL1A1,COL1A2,COL3A1,COL5A1,COL5A2,COL2A1,TTN
Monarch	HP:0025323	Abnormal arterial physiology	10	224	0.87	0.00048	9606.ENSP00000225964,9606.ENSP00000255324,9606.ENSP00000284981,9606.ENSP00000297268,9606.ENSP00000304408,9606.ENSP00000308541,9606.ENSP00000327650,9606.ENSP00000360882,9606.ENSP00000364000,9606.ENSP00000493985	COL1A1,RNF17,APP,COL1A2,COL3A1,F2,VPS33B,COL5A1,COL5A2,KNG1
Monarch	HP:0030163	Abnormal vascular physiology	12	340	0.76	0.00048	9606.ENSP00000225964,9606.ENSP00000254722,9606.ENSP00000255324,9606.ENSP00000284981,9606.ENSP00000295897,9606.ENSP00000297268,9606.ENSP00000304408,9606.ENSP00000308541,9606.ENSP00000327650,9606.ENSP00000360882,9606.ENSP00000364000,9606.ENSP00000493985	COL1A1,SERPINF1,RNF17,APP,ALB,COL1A2,COL3A1,F2,VPS33B,COL5A1,COL5A2,KNG1
Monarch	HP:0009145	Abnormal cerebral artery morphology	6	55	1.25	0.00050	9606.ENSP00000225964,9606.ENSP00000284981,9606.ENSP00000304408,9606.ENSP00000327336,9606.ENSP00000360882,9606.ENSP00000364000	COL1A1,APP,COL3A1,BGN,COL5A1,COL5A2
Monarch	HP:0001762	Talipes equinovarus	11	286	0.8	0.00051	9606.ENSP00000225964,9606.ENSP00000228682,9606.ENSP00000297268,9606.ENSP00000304408,9606.ENSP00000325146,9606.ENSP00000344432,9606.ENSP00000360882,9606.ENSP00000364000,9606.ENSP00000369889,9606.ENSP00000406549,9606.ENSP00000467141	COL1A1,GLI1,COL1A2,COL3A1,COL12A1,DOK7,COL5A1,COL5A2,COL2A1,TAF1,TTN
Monarch	HP:0000883	Thin ribs	6	56	1.25	0.00052	9606.ENSP00000225964,9606.ENSP00000254722,9606.ENSP00000297268,9606.ENSP00000344432,9606.ENSP00000359114,9606.ENSP00000369889	COL1A1,SERPINF1,COL1A2,DOK7,COL11A1,COL2A1
Monarch	HP:0000925	Abnormality of the vertebral column	23	1252	0.48	0.00052	9606.ENSP00000225964,9606.ENSP00000242261,9606.ENSP00000254722,9606.ENSP00000273784,9606.ENSP00000276390,9606.ENSP00000296946,9606.ENSP00000297268,9606.ENSP00000301067,9606.ENSP00000301691,9606.ENSP00000304408,9606.ENSP00000316512,9606.ENSP00000325146,9606.ENSP00000327336,9606.ENSP00000344432,9606.ENSP00000350719,9606.ENSP00000359114,9606.ENSP00000360497,9606.ENSP00000360882,9606.ENSP00000363840,…	COL1A1,TWIST1,SERPINF1,AHSG,ATP6V1B2,TBXT,COL1A2,KMT2D,SOST,COL3A1,TLK2,COL12A1,BGN,DOK7,SYNE2,COL11A1,RNF113A,COL5A1,COL11A2,COL5A2,COL2A1,TAF1,TTN
Monarch	HP:0001883	Talipes	12	349	0.75	0.00052	9606.ENSP00000225964,9606.ENSP00000228682,9606.ENSP00000297268,9606.ENSP00000304408,9606.ENSP00000325146,9606.ENSP00000327650,9606.ENSP00000344432,9606.ENSP00000360882,9606.ENSP00000364000,9606.ENSP00000369889,9606.ENSP00000406549,9606.ENSP00000467141	COL1A1,GLI1,COL1A2,COL3A1,COL12A1,VPS33B,DOK7,COL5A1,COL5A2,COL2A1,TAF1,TTN
Monarch	HP:0004947	Arteriovenous fistula	4	12	1.74	0.00052	9606.ENSP00000225964,9606.ENSP00000304408,9606.ENSP00000360882,9606.ENSP00000364000	COL1A1,COL3A1,COL5A1,COL5A2
Monarch	HP:0010674	Abnormality of the curvature of the vertebral column	20	975	0.53	0.00052	9606.ENSP00000225964,9606.ENSP00000242261,9606.ENSP00000254722,9606.ENSP00000273784,9606.ENSP00000276390,9606.ENSP00000297268,9606.ENSP00000301067,9606.ENSP00000304408,9606.ENSP00000316512,9606.ENSP00000325146,9606.ENSP00000327336,9606.ENSP00000344432,9606.ENSP00000350719,9606.ENSP00000360497,9606.ENSP00000360882,9606.ENSP00000363840,9606.ENSP00000364000,9606.ENSP00000369889,9606.ENSP00000406549,…	COL1A1,TWIST1,SERPINF1,AHSG,ATP6V1B2,COL1A2,KMT2D,COL3A1,TLK2,COL12A1,BGN,DOK7,SYNE2,RNF113A,COL5A1,COL11A2,COL5A2,COL2A1,TAF1,TTN
Monarch	HP:0011121	Abnormality of skin morphology	27	1648	0.43	0.00052	9606.ENSP00000216181,9606.ENSP00000225964,9606.ENSP00000228682,9606.ENSP00000242261,9606.ENSP00000243077,9606.ENSP00000246662,9606.ENSP00000252244,9606.ENSP00000266079,9606.ENSP00000273784,9606.ENSP00000276390,9606.ENSP00000297268,9606.ENSP00000301067,9606.ENSP00000304408,9606.ENSP00000308541,9606.ENSP00000325146,9606.ENSP00000327650,9606.ENSP00000344432,9606.ENSP00000350719,9606.ENSP00000357789,…	MYH9,COL1A1,GLI1,TWIST1,LRP1,KRT9,KRT1,PRPF6,AHSG,ATP6V1B2,COL1A2,KMT2D,COL3A1,F2,COL12A1,VPS33B,DOK7,SYNE2,FLG,EYS,RNF113A,COL5A1,COL5A2,COL2A1,CTNND1,TAF1,TTN
Monarch	HP:0001384	Abnormal hip joint morphology	11	292	0.79	0.00053	9606.ENSP00000225964,9606.ENSP00000228682,9606.ENSP00000254722,9606.ENSP00000297268,9606.ENSP00000301067,9606.ENSP00000304408,9606.ENSP00000325146,9606.ENSP00000327336,9606.ENSP00000360882,9606.ENSP00000364000,9606.ENSP00000369889	COL1A1,GLI1,SERPINF1,COL1A2,KMT2D,COL3A1,COL12A1,BGN,COL5A1,COL5A2,COL2A1
Monarch	HP:0001622	Premature birth	8	135	0.99	0.00053	9606.ENSP00000225964,9606.ENSP00000295897,9606.ENSP00000297268,9606.ENSP00000304408,9606.ENSP00000344432,9606.ENSP00000359114,9606.ENSP00000360882,9606.ENSP00000364000	COL1A1,ALB,COL1A2,COL3A1,DOK7,COL11A1,COL5A1,COL5A2
Monarch	HP:0002813	Abnormality of limb bone morphology	25	1459	0.45	0.00053	9606.ENSP00000225964,9606.ENSP00000228682,9606.ENSP00000242261,9606.ENSP00000252244,9606.ENSP00000254722,9606.ENSP00000273784,9606.ENSP00000276390,9606.ENSP00000297268,9606.ENSP00000301067,9606.ENSP00000301691,9606.ENSP00000304408,9606.ENSP00000308541,9606.ENSP00000325146,9606.ENSP00000327336,9606.ENSP00000344432,9606.ENSP00000359114,9606.ENSP00000359655,9606.ENSP00000360497,9606.ENSP00000360882,…	COL1A1,GLI1,TWIST1,KRT1,SERPINF1,AHSG,ATP6V1B2,COL1A2,KMT2D,SOST,COL3A1,F2,COL12A1,BGN,DOK7,COL11A1,EYS,RNF113A,COL5A1,COL11A2,COL5A2,COL2A1,CTNND1,TAF1,TTN
Monarch	HP:0005656	Positional foot deformity	12	354	0.75	0.00053	9606.ENSP00000225964,9606.ENSP00000228682,9606.ENSP00000297268,9606.ENSP00000304408,9606.ENSP00000325146,9606.ENSP00000327650,9606.ENSP00000344432,9606.ENSP00000360882,9606.ENSP00000364000,9606.ENSP00000369889,9606.ENSP00000406549,9606.ENSP00000467141	COL1A1,GLI1,COL1A2,COL3A1,COL12A1,VPS33B,DOK7,COL5A1,COL5A2,COL2A1,TAF1,TTN
Monarch	HP:0011297	Abnormal digit morphology	23	1263	0.48	0.00053	9606.ENSP00000225964,9606.ENSP00000228682,9606.ENSP00000242261,9606.ENSP00000252244,9606.ENSP00000273784,9606.ENSP00000276390,9606.ENSP00000297268,9606.ENSP00000301067,9606.ENSP00000301691,9606.ENSP00000304408,9606.ENSP00000325146,9606.ENSP00000327336,9606.ENSP00000344432,9606.ENSP00000359114,9606.ENSP00000359655,9606.ENSP00000360497,9606.ENSP00000360882,9606.ENSP00000363840,9606.ENSP00000364000,…	COL1A1,GLI1,TWIST1,KRT1,AHSG,ATP6V1B2,COL1A2,KMT2D,SOST,COL3A1,COL12A1,BGN,DOK7,COL11A1,EYS,RNF113A,COL5A1,COL11A2,COL5A2,COL2A1,CTNND1,TAF1,TTN
Monarch	HP:0011844	Abnormal appendicular skeleton morphology	26	1557	0.44	0.00053	9606.ENSP00000225964,9606.ENSP00000228682,9606.ENSP00000242261,9606.ENSP00000252244,9606.ENSP00000254722,9606.ENSP00000273784,9606.ENSP00000276390,9606.ENSP00000297268,9606.ENSP00000301067,9606.ENSP00000301691,9606.ENSP00000304408,9606.ENSP00000308541,9606.ENSP00000325146,9606.ENSP00000327336,9606.ENSP00000327650,9606.ENSP00000344432,9606.ENSP00000359114,9606.ENSP00000359655,9606.ENSP00000360497,…	COL1A1,GLI1,TWIST1,KRT1,SERPINF1,AHSG,ATP6V1B2,COL1A2,KMT2D,SOST,COL3A1,F2,COL12A1,BGN,VPS33B,DOK7,COL11A1,EYS,RNF113A,COL5A1,COL11A2,COL5A2,COL2A1,CTNND1,TAF1,TTN
Monarch	HP:0031364	Ecchymosis	5	31	1.42	0.00053	9606.ENSP00000225964,9606.ENSP00000304408,9606.ENSP00000308541,9606.ENSP00000360882,9606.ENSP00000364000	COL1A1,COL3A1,F2,COL5A1,COL5A2
Monarch	HP:0005294	Arterial dissection	4	13	1.7	0.00057	9606.ENSP00000225964,9606.ENSP00000304408,9606.ENSP00000360882,9606.ENSP00000364000	COL1A1,COL3A1,COL5A1,COL5A2
Monarch	HP:0001030	Fragile skin	5	34	1.38	0.00072	9606.ENSP00000225964,9606.ENSP00000297268,9606.ENSP00000304408,9606.ENSP00000360882,9606.ENSP00000364000	COL1A1,COL1A2,COL3A1,COL5A1,COL5A2
Monarch	HP:0000974	Hyperextensible skin	6	63	1.19	0.00073	9606.ENSP00000225964,9606.ENSP00000297268,9606.ENSP00000304408,9606.ENSP00000325146,9606.ENSP00000360882,9606.ENSP00000364000	COL1A1,COL1A2,COL3A1,COL12A1,COL5A1,COL5A2
Monarch	HP:0005918	Abnormal finger phalanx morphology	15	589	0.62	0.00073	9606.ENSP00000225964,9606.ENSP00000228682,9606.ENSP00000242261,9606.ENSP00000276390,9606.ENSP00000301067,9606.ENSP00000301691,9606.ENSP00000304408,9606.ENSP00000325146,9606.ENSP00000327336,9606.ENSP00000344432,9606.ENSP00000359114,9606.ENSP00000360882,9606.ENSP00000363840,9606.ENSP00000364000,9606.ENSP00000369889	COL1A1,GLI1,TWIST1,ATP6V1B2,KMT2D,SOST,COL3A1,COL12A1,BGN,DOK7,COL11A1,COL5A1,COL11A2,COL5A2,COL2A1
Monarch	HP:0002814	Abnormality of the lower limb	25	1506	0.44	0.00078	9606.ENSP00000225964,9606.ENSP00000228682,9606.ENSP00000242261,9606.ENSP00000246662,9606.ENSP00000252244,9606.ENSP00000254722,9606.ENSP00000276390,9606.ENSP00000295897,9606.ENSP00000297268,9606.ENSP00000301067,9606.ENSP00000304408,9606.ENSP00000316512,9606.ENSP00000325146,9606.ENSP00000327336,9606.ENSP00000327650,9606.ENSP00000344432,9606.ENSP00000350719,9606.ENSP00000359114,9606.ENSP00000359655,…	COL1A1,GLI1,TWIST1,KRT9,KRT1,SERPINF1,ATP6V1B2,ALB,COL1A2,KMT2D,COL3A1,TLK2,COL12A1,BGN,VPS33B,DOK7,SYNE2,COL11A1,EYS,COL5A1,COL11A2,COL5A2,COL2A1,TAF1,TTN
Monarch	HP:0025014	Subcutaneous spheroids	3	3	2.22	0.00079	9606.ENSP00000225964,9606.ENSP00000360882,9606.ENSP00000364000	COL1A1,COL5A1,COL5A2
Monarch	HP:0003834	Shoulder dislocation	4	15	1.64	0.00084	9606.ENSP00000225964,9606.ENSP00000297268,9606.ENSP00000360882,9606.ENSP00000364000	COL1A1,COL1A2,COL5A1,COL5A2
Monarch	HP:0006256	Abnormality of hand joint mobility	5	36	1.36	0.00085	9606.ENSP00000252244,9606.ENSP00000297268,9606.ENSP00000304408,9606.ENSP00000325146,9606.ENSP00000360882	KRT1,COL1A2,COL3A1,COL12A1,COL5A1
Monarch	HP:0031703	Abnormal ear morphology	23	1320	0.46	0.00088	9606.ENSP00000225964,9606.ENSP00000242261,9606.ENSP00000251157,9606.ENSP00000254722,9606.ENSP00000266079,9606.ENSP00000273784,9606.ENSP00000276390,9606.ENSP00000297268,9606.ENSP00000301067,9606.ENSP00000301691,9606.ENSP00000304408,9606.ENSP00000316512,9606.ENSP00000327650,9606.ENSP00000344432,9606.ENSP00000359114,9606.ENSP00000359655,9606.ENSP00000360497,9606.ENSP00000360882,9606.ENSP00000363840,…	COL1A1,TWIST1,DOCK7,SERPINF1,PRPF6,AHSG,ATP6V1B2,COL1A2,KMT2D,SOST,COL3A1,TLK2,VPS33B,DOK7,COL11A1,EYS,RNF113A,COL5A1,COL11A2,COL2A1,CTNND1,TAF1,TTN
Monarch	HP:0000271	Abnormality of the face	35	2641	0.34	0.00093	9606.ENSP00000216181,9606.ENSP00000225964,9606.ENSP00000228682,9606.ENSP00000242261,9606.ENSP00000243077,9606.ENSP00000251157,9606.ENSP00000252244,9606.ENSP00000254722,9606.ENSP00000259915,9606.ENSP00000266079,9606.ENSP00000273784,9606.ENSP00000276390,9606.ENSP00000295897,9606.ENSP00000297268,9606.ENSP00000301067,9606.ENSP00000301691,9606.ENSP00000304408,9606.ENSP00000308541,9606.ENSP00000316512,…	MYH9,COL1A1,GLI1,TWIST1,LRP1,DOCK7,KRT1,SERPINF1,POU5F1,PRPF6,AHSG,ATP6V1B2,ALB,COL1A2,KMT2D,SOST,COL3A1,F2,TLK2,COL12A1,BGN,VPS33B,CCDC88A,DOK7,ZNF536,COL11A1,EYS,RNF113A,COL5A1,COL11A2,COL5A2,COL2A1,CTNND1,TAF1,TTN
Monarch	HP:0004944	Dilatation of the cerebral artery	5	37	1.35	0.00093	9606.ENSP00000225964,9606.ENSP00000304408,9606.ENSP00000327336,9606.ENSP00000360882,9606.ENSP00000364000	COL1A1,COL3A1,BGN,COL5A1,COL5A2
Monarch	HP:0003498	Disproportionate short stature	8	151	0.94	0.00096	9606.ENSP00000225964,9606.ENSP00000228682,9606.ENSP00000254722,9606.ENSP00000297268,9606.ENSP00000327336,9606.ENSP00000359114,9606.ENSP00000363840,9606.ENSP00000369889	COL1A1,GLI1,SERPINF1,COL1A2,BGN,COL11A1,COL11A2,COL2A1
Monarch	HP:0000782	Abnormal scapula morphology	8	153	0.93	0.0010	9606.ENSP00000301691,9606.ENSP00000304408,9606.ENSP00000325146,9606.ENSP00000350719,9606.ENSP00000359114,9606.ENSP00000363840,9606.ENSP00000369889,9606.ENSP00000467141	SOST,COL3A1,COL12A1,SYNE2,COL11A1,COL11A2,COL2A1,TTN
Monarch	HP:0000926	Platyspondyly	7	111	1.02	0.0011	9606.ENSP00000225964,9606.ENSP00000254722,9606.ENSP00000297268,9606.ENSP00000327336,9606.ENSP00000359114,9606.ENSP00000363840,9606.ENSP00000369889	COL1A1,SERPINF1,COL1A2,BGN,COL11A1,COL11A2,COL2A1
Monarch	HP:0001231	Abnormal fingernail morphology	8	156	0.93	0.0011	9606.ENSP00000228682,9606.ENSP00000246662,9606.ENSP00000252244,9606.ENSP00000276390,9606.ENSP00000301691,9606.ENSP00000359114,9606.ENSP00000360497,9606.ENSP00000363840	GLI1,KRT9,KRT1,ATP6V1B2,SOST,COL11A1,RNF113A,COL11A2
Monarch	HP:0001374	Congenital hip dislocation	6	72	1.14	0.0011	9606.ENSP00000225964,9606.ENSP00000297268,9606.ENSP00000301067,9606.ENSP00000304408,9606.ENSP00000325146,9606.ENSP00000364000	COL1A1,COL1A2,KMT2D,COL3A1,COL12A1,COL5A2
Monarch	HP:0001633	Abnormal mitral valve morphology	7	109	1.02	0.0011	9606.ENSP00000225964,9606.ENSP00000297268,9606.ENSP00000304408,9606.ENSP00000360882,9606.ENSP00000364000,9606.ENSP00000369889,9606.ENSP00000467141	COL1A1,COL1A2,COL3A1,COL5A1,COL5A2,COL2A1,TTN
Monarch	HP:0001760	Abnormal foot morphology	22	1253	0.46	0.0011	9606.ENSP00000225964,9606.ENSP00000228682,9606.ENSP00000242261,9606.ENSP00000246662,9606.ENSP00000252244,9606.ENSP00000276390,9606.ENSP00000297268,9606.ENSP00000304408,9606.ENSP00000316512,9606.ENSP00000325146,9606.ENSP00000327336,9606.ENSP00000327650,9606.ENSP00000344432,9606.ENSP00000350719,9606.ENSP00000359114,9606.ENSP00000359655,9606.ENSP00000360882,9606.ENSP00000363840,9606.ENSP00000364000,…	COL1A1,GLI1,TWIST1,KRT9,KRT1,ATP6V1B2,COL1A2,COL3A1,TLK2,COL12A1,BGN,VPS33B,DOK7,SYNE2,COL11A1,EYS,COL5A1,COL11A2,COL5A2,COL2A1,TAF1,TTN
Monarch	HP:0006505	Abnormal limb epiphysis morphology	7	111	1.02	0.0011	9606.ENSP00000225964,9606.ENSP00000228682,9606.ENSP00000297268,9606.ENSP00000327336,9606.ENSP00000359114,9606.ENSP00000363840,9606.ENSP00000369889	COL1A1,GLI1,COL1A2,BGN,COL11A1,COL11A2,COL2A1
Monarch	HP:0025509	Piezogenic pedal papules	3	4	2.09	0.0011	9606.ENSP00000225964,9606.ENSP00000360882,9606.ENSP00000364000	COL1A1,COL5A1,COL5A2
Monarch	HP:0000951	Abnormality of the skin	28	1888	0.39	0.0012	9606.ENSP00000216181,9606.ENSP00000225964,9606.ENSP00000228682,9606.ENSP00000242261,9606.ENSP00000243077,9606.ENSP00000246662,9606.ENSP00000252244,9606.ENSP00000266079,9606.ENSP00000273784,9606.ENSP00000276390,9606.ENSP00000297268,9606.ENSP00000301067,9606.ENSP00000304408,9606.ENSP00000308541,9606.ENSP00000325146,9606.ENSP00000327650,9606.ENSP00000344432,9606.ENSP00000349238,9606.ENSP00000350719,…	MYH9,COL1A1,GLI1,TWIST1,LRP1,KRT9,KRT1,PRPF6,AHSG,ATP6V1B2,COL1A2,KMT2D,COL3A1,F2,COL12A1,VPS33B,DOK7,CCDC88B,SYNE2,FLG,EYS,RNF113A,COL5A1,COL5A2,COL2A1,CTNND1,TAF1,TTN
Monarch	HP:0000163	Abnormal oral cavity morphology	28	1901	0.38	0.0013	9606.ENSP00000216181,9606.ENSP00000225964,9606.ENSP00000228682,9606.ENSP00000242261,9606.ENSP00000251157,9606.ENSP00000254722,9606.ENSP00000259915,9606.ENSP00000276390,9606.ENSP00000297268,9606.ENSP00000301067,9606.ENSP00000301691,9606.ENSP00000304408,9606.ENSP00000308541,9606.ENSP00000316512,9606.ENSP00000325146,9606.ENSP00000327336,9606.ENSP00000338728,9606.ENSP00000344432,9606.ENSP00000347730,…	MYH9,COL1A1,GLI1,TWIST1,DOCK7,SERPINF1,POU5F1,ATP6V1B2,COL1A2,KMT2D,SOST,COL3A1,F2,TLK2,COL12A1,BGN,CCDC88A,DOK7,ZNF536,COL11A1,RNF113A,COL5A1,COL11A2,COL5A2,COL2A1,CTNND1,TAF1,TTN
Monarch	HP:0000189	Narrow palate	8	162	0.91	0.0013	9606.ENSP00000242261,9606.ENSP00000276390,9606.ENSP00000304408,9606.ENSP00000325146,9606.ENSP00000344432,9606.ENSP00000359114,9606.ENSP00000360497,9606.ENSP00000406549	TWIST1,ATP6V1B2,COL3A1,COL12A1,DOK7,COL11A1,RNF113A,TAF1
Monarch	HP:0003010	Prolonged bleeding time	5	42	1.29	0.0013	9606.ENSP00000216181,9606.ENSP00000225964,9606.ENSP00000308541,9606.ENSP00000360882,9606.ENSP00000364000	MYH9,COL1A1,F2,COL5A1,COL5A2
Monarch	HP:0009115	Aplasia/hypoplasia involving the skeleton	19	985	0.5	0.0013	9606.ENSP00000225964,9606.ENSP00000228682,9606.ENSP00000242261,9606.ENSP00000254722,9606.ENSP00000276390,9606.ENSP00000296946,9606.ENSP00000297268,9606.ENSP00000301067,9606.ENSP00000304408,9606.ENSP00000325146,9606.ENSP00000327336,9606.ENSP00000327650,9606.ENSP00000344432,9606.ENSP00000359114,9606.ENSP00000360497,9606.ENSP00000363840,9606.ENSP00000369889,9606.ENSP00000406549,9606.ENSP00000467141	COL1A1,GLI1,TWIST1,SERPINF1,ATP6V1B2,TBXT,COL1A2,KMT2D,COL3A1,COL12A1,BGN,VPS33B,DOK7,COL11A1,RNF113A,COL11A2,COL2A1,TAF1,TTN
Monarch	HP:0000260	Wide anterior fontanel	6	77	1.11	0.0015	9606.ENSP00000225964,9606.ENSP00000242261,9606.ENSP00000254722,9606.ENSP00000297268,9606.ENSP00000359114,9606.ENSP00000363840	COL1A1,TWIST1,SERPINF1,COL1A2,COL11A1,COL11A2
Monarch	HP:0000370	Abnormality of the middle ear	13	490	0.64	0.0015	9606.ENSP00000225964,9606.ENSP00000242261,9606.ENSP00000254722,9606.ENSP00000266079,9606.ENSP00000297268,9606.ENSP00000301067,9606.ENSP00000301691,9606.ENSP00000316512,9606.ENSP00000359655,9606.ENSP00000363840,9606.ENSP00000369889,9606.ENSP00000382004,9606.ENSP00000406549	COL1A1,TWIST1,SERPINF1,PRPF6,COL1A2,KMT2D,SOST,TLK2,EYS,COL11A2,COL2A1,CTNND1,TAF1
Monarch	HP:0001367	Abnormal joint morphology	18	905	0.51	0.0015	9606.ENSP00000225964,9606.ENSP00000228682,9606.ENSP00000242261,9606.ENSP00000254722,9606.ENSP00000297268,9606.ENSP00000301067,9606.ENSP00000304408,9606.ENSP00000308541,9606.ENSP00000325146,9606.ENSP00000327336,9606.ENSP00000344432,9606.ENSP00000350719,9606.ENSP00000359114,9606.ENSP00000360497,9606.ENSP00000360882,9606.ENSP00000363840,9606.ENSP00000364000,9606.ENSP00000369889	COL1A1,GLI1,TWIST1,SERPINF1,COL1A2,KMT2D,COL3A1,F2,COL12A1,BGN,DOK7,SYNE2,COL11A1,RNF113A,COL5A1,COL11A2,COL5A2,COL2A1
Monarch	HP:0004872	Incisional hernia	3	5	1.99	0.0016	9606.ENSP00000225964,9606.ENSP00000360882,9606.ENSP00000364000	COL1A1,COL5A1,COL5A2
Monarch	HP:0009810	Abnormality of upper limb joint	12	420	0.67	0.0016	9606.ENSP00000225964,9606.ENSP00000228682,9606.ENSP00000242261,9606.ENSP00000325146,9606.ENSP00000327336,9606.ENSP00000344432,9606.ENSP00000350719,9606.ENSP00000359114,9606.ENSP00000360882,9606.ENSP00000363840,9606.ENSP00000364000,9606.ENSP00000369889	COL1A1,GLI1,TWIST1,COL12A1,BGN,DOK7,SYNE2,COL11A1,COL5A1,COL11A2,COL5A2,COL2A1
Monarch	HP:0000347	Micrognathia	15	659	0.57	0.0017	9606.ENSP00000225964,9606.ENSP00000242261,9606.ENSP00000254722,9606.ENSP00000276390,9606.ENSP00000297268,9606.ENSP00000304408,9606.ENSP00000325146,9606.ENSP00000327650,9606.ENSP00000344432,9606.ENSP00000359114,9606.ENSP00000360497,9606.ENSP00000363840,9606.ENSP00000369889,9606.ENSP00000406549,9606.ENSP00000467141	COL1A1,TWIST1,SERPINF1,ATP6V1B2,COL1A2,COL3A1,COL12A1,VPS33B,DOK7,COL11A1,RNF113A,COL11A2,COL2A1,TAF1,TTN
Monarch	HP:0000478	Abnormality of the eye	36	2876	0.31	0.0017	9606.ENSP00000052754,9606.ENSP00000216181,9606.ENSP00000225964,9606.ENSP00000228682,9606.ENSP00000242261,9606.ENSP00000251157,9606.ENSP00000252244,9606.ENSP00000254722,9606.ENSP00000266079,9606.ENSP00000273784,9606.ENSP00000276390,9606.ENSP00000284981,9606.ENSP00000297268,9606.ENSP00000301067,9606.ENSP00000301691,9606.ENSP00000304408,9606.ENSP00000315130,9606.ENSP00000315659,9606.ENSP00000316512,…	DCN,MYH9,COL1A1,GLI1,TWIST1,DOCK7,KRT1,SERPINF1,PRPF6,AHSG,ATP6V1B2,APP,COL1A2,KMT2D,SOST,COL3A1,CLU,DNMBP,TLK2,COL12A1,BGN,CCDC88A,DOK7,SYNE2,COL11A1,EYS,RNF113A,COL5A1,PALM2AKAP2,COL11A2,COL5A2,COL2A1,PROSER3,CTNND1,TAF1,TTN
Monarch	HP:0001155	Abnormality of the hand	22	1312	0.44	0.0017	9606.ENSP00000225964,9606.ENSP00000228682,9606.ENSP00000242261,9606.ENSP00000246662,9606.ENSP00000252244,9606.ENSP00000273784,9606.ENSP00000276390,9606.ENSP00000297268,9606.ENSP00000301067,9606.ENSP00000301691,9606.ENSP00000304408,9606.ENSP00000308541,9606.ENSP00000325146,9606.ENSP00000327336,9606.ENSP00000344432,9606.ENSP00000357789,9606.ENSP00000359114,9606.ENSP00000360882,9606.ENSP00000363840,…	COL1A1,GLI1,TWIST1,KRT9,KRT1,AHSG,ATP6V1B2,COL1A2,KMT2D,SOST,COL3A1,F2,COL12A1,BGN,DOK7,FLG,COL11A1,COL5A1,COL11A2,COL5A2,COL2A1,TTN
Monarch	HP:0001376	Limitation of joint mobility	11	356	0.71	0.0017	9606.ENSP00000225964,9606.ENSP00000252244,9606.ENSP00000297268,9606.ENSP00000308541,9606.ENSP00000325146,9606.ENSP00000327336,9606.ENSP00000344432,9606.ENSP00000350719,9606.ENSP00000363840,9606.ENSP00000369889,9606.ENSP00000467141	COL1A1,KRT1,COL1A2,F2,COL12A1,BGN,DOK7,SYNE2,COL11A2,COL2A1,TTN
Monarch	HP:0002829	Arthralgia	7	124	0.97	0.0017	9606.ENSP00000225964,9606.ENSP00000308541,9606.ENSP00000359114,9606.ENSP00000360882,9606.ENSP00000363840,9606.ENSP00000364000,9606.ENSP00000369889	COL1A1,F2,COL11A1,COL5A1,COL11A2,COL5A2,COL2A1
Monarch	HP:0003170	Abnormal acetabulum morphology	6	81	1.08	0.0017	9606.ENSP00000225964,9606.ENSP00000228682,9606.ENSP00000254722,9606.ENSP00000297268,9606.ENSP00000327336,9606.ENSP00000369889	COL1A1,GLI1,SERPINF1,COL1A2,BGN,COL2A1
Monarch	HP:0003307	Hyperlordosis	8	171	0.89	0.0017	9606.ENSP00000242261,9606.ENSP00000297268,9606.ENSP00000325146,9606.ENSP00000327336,9606.ENSP00000350719,9606.ENSP00000363840,9606.ENSP00000369889,9606.ENSP00000467141	TWIST1,COL1A2,COL12A1,BGN,SYNE2,COL11A2,COL2A1,TTN
Monarch	HP:0008065	Aplasia/Hypoplasia of the skin	8	170	0.89	0.0017	9606.ENSP00000225964,9606.ENSP00000276390,9606.ENSP00000297268,9606.ENSP00000304408,9606.ENSP00000325146,9606.ENSP00000360882,9606.ENSP00000364000,9606.ENSP00000406549	COL1A1,ATP6V1B2,COL1A2,COL3A1,COL12A1,COL5A1,COL5A2,TAF1
Monarch	HP:0008873	Disproportionate short-limb short stature	7	122	0.97	0.0017	9606.ENSP00000225964,9606.ENSP00000228682,9606.ENSP00000254722,9606.ENSP00000297268,9606.ENSP00000359114,9606.ENSP00000363840,9606.ENSP00000369889	COL1A1,GLI1,SERPINF1,COL1A2,COL11A1,COL11A2,COL2A1
Monarch	HP:0009118	Aplasia/Hypoplasia of the mandible	15	660	0.57	0.0017	9606.ENSP00000225964,9606.ENSP00000242261,9606.ENSP00000254722,9606.ENSP00000276390,9606.ENSP00000297268,9606.ENSP00000304408,9606.ENSP00000325146,9606.ENSP00000327650,9606.ENSP00000344432,9606.ENSP00000359114,9606.ENSP00000360497,9606.ENSP00000363840,9606.ENSP00000369889,9606.ENSP00000406549,9606.ENSP00000467141	COL1A1,TWIST1,SERPINF1,ATP6V1B2,COL1A2,COL3A1,COL12A1,VPS33B,DOK7,COL11A1,RNF113A,COL11A2,COL2A1,TAF1,TTN
Monarch	HP:0025487	Abnormality of bladder morphology	5	46	1.25	0.0017	9606.ENSP00000225964,9606.ENSP00000297268,9606.ENSP00000304408,9606.ENSP00000360882,9606.ENSP00000364000	COL1A1,COL1A2,COL3A1,COL5A1,COL5A2
Monarch	EFO:0000319	Cardiovascular disease	10	293	0.75	0.0018	9606.ENSP00000225964,9606.ENSP00000243077,9606.ENSP00000297268,9606.ENSP00000304408,9606.ENSP00000360882,9606.ENSP00000364000,9606.ENSP00000365908,9606.ENSP00000369889,9606.ENSP00000467141,9606.ENSP00000493985	COL1A1,LRP1,COL1A2,COL3A1,COL5A1,COL5A2,PRUNE2,COL2A1,TTN,KNG1
Monarch	HP:0002817	Abnormality of the upper limb	23	1426	0.42	0.0019	9606.ENSP00000225964,9606.ENSP00000228682,9606.ENSP00000242261,9606.ENSP00000246662,9606.ENSP00000252244,9606.ENSP00000273784,9606.ENSP00000276390,9606.ENSP00000297268,9606.ENSP00000301067,9606.ENSP00000301691,9606.ENSP00000304408,9606.ENSP00000308541,9606.ENSP00000325146,9606.ENSP00000327336,9606.ENSP00000344432,9606.ENSP00000350719,9606.ENSP00000357789,9606.ENSP00000359114,9606.ENSP00000360882,…	COL1A1,GLI1,TWIST1,KRT9,KRT1,AHSG,ATP6V1B2,COL1A2,KMT2D,SOST,COL3A1,F2,COL12A1,BGN,DOK7,SYNE2,FLG,COL11A1,COL5A1,COL11A2,COL5A2,COL2A1,TTN
Monarch	HP:0000174	Abnormal palate morphology	19	1035	0.48	0.0020	9606.ENSP00000216181,9606.ENSP00000242261,9606.ENSP00000259915,9606.ENSP00000276390,9606.ENSP00000297268,9606.ENSP00000301067,9606.ENSP00000304408,9606.ENSP00000316512,9606.ENSP00000325146,9606.ENSP00000327336,9606.ENSP00000344432,9606.ENSP00000347730,9606.ENSP00000359114,9606.ENSP00000360497,9606.ENSP00000363840,9606.ENSP00000369889,9606.ENSP00000382004,9606.ENSP00000406549,9606.ENSP00000467141	MYH9,TWIST1,POU5F1,ATP6V1B2,COL1A2,KMT2D,COL3A1,TLK2,COL12A1,BGN,DOK7,ZNF536,COL11A1,RNF113A,COL11A2,COL2A1,CTNND1,TAF1,TTN
Monarch	HP:0000947	Dumbbell-shaped long bone	3	6	1.91	0.0020	9606.ENSP00000359114,9606.ENSP00000363840,9606.ENSP00000369889	COL11A1,COL11A2,COL2A1
Monarch	HP:0003771	Pulp calcification	3	6	1.91	0.0020	9606.ENSP00000225964,9606.ENSP00000360882,9606.ENSP00000364000	COL1A1,COL5A1,COL5A2
Monarch	HP:0010749	Blepharochalasis	3	6	1.91	0.0020	9606.ENSP00000225964,9606.ENSP00000360882,9606.ENSP00000364000	COL1A1,COL5A1,COL5A2
Monarch	HP:0000978	Bruising susceptibility	7	130	0.95	0.0022	9606.ENSP00000216181,9606.ENSP00000225964,9606.ENSP00000297268,9606.ENSP00000304408,9606.ENSP00000308541,9606.ENSP00000360882,9606.ENSP00000364000	MYH9,COL1A1,COL1A2,COL3A1,F2,COL5A1,COL5A2
Monarch	HP:0001373	Joint dislocation	10	303	0.73	0.0022	9606.ENSP00000225964,9606.ENSP00000297268,9606.ENSP00000301067,9606.ENSP00000304408,9606.ENSP00000325146,9606.ENSP00000327336,9606.ENSP00000360497,9606.ENSP00000360882,9606.ENSP00000364000,9606.ENSP00000369889	COL1A1,COL1A2,KMT2D,COL3A1,COL12A1,BGN,RNF113A,COL5A1,COL5A2,COL2A1
Monarch	HP:0000272	Malar flattening	8	185	0.85	0.0024	9606.ENSP00000225964,9606.ENSP00000242261,9606.ENSP00000297268,9606.ENSP00000301691,9606.ENSP00000327336,9606.ENSP00000359114,9606.ENSP00000363840,9606.ENSP00000369889	COL1A1,TWIST1,COL1A2,SOST,BGN,COL11A1,COL11A2,COL2A1
Monarch	HP:0000286	Epicanthus	12	447	0.64	0.0024	9606.ENSP00000225964,9606.ENSP00000242261,9606.ENSP00000276390,9606.ENSP00000297268,9606.ENSP00000304408,9606.ENSP00000316512,9606.ENSP00000338728,9606.ENSP00000359114,9606.ENSP00000360497,9606.ENSP00000360882,9606.ENSP00000364000,9606.ENSP00000406549	COL1A1,TWIST1,ATP6V1B2,COL1A2,COL3A1,TLK2,CCDC88A,COL11A1,RNF113A,COL5A1,COL5A2,TAF1
Monarch	HP:0001763	Pes planus	10	308	0.73	0.0024	9606.ENSP00000225964,9606.ENSP00000276390,9606.ENSP00000297268,9606.ENSP00000316512,9606.ENSP00000325146,9606.ENSP00000327336,9606.ENSP00000360882,9606.ENSP00000364000,9606.ENSP00000369889,9606.ENSP00000467141	COL1A1,ATP6V1B2,COL1A2,TLK2,COL12A1,BGN,COL5A1,COL5A2,COL2A1,TTN
Monarch	HP:0004334	Dermal atrophy	6	88	1.05	0.0024	9606.ENSP00000225964,9606.ENSP00000297268,9606.ENSP00000304408,9606.ENSP00000325146,9606.ENSP00000360882,9606.ENSP00000364000	COL1A1,COL1A2,COL3A1,COL12A1,COL5A1,COL5A2
Monarch	HP:0008064	Ichthyosis	7	133	0.94	0.0024	9606.ENSP00000246662,9606.ENSP00000252244,9606.ENSP00000273784,9606.ENSP00000327650,9606.ENSP00000350719,9606.ENSP00000357789,9606.ENSP00000360497	KRT9,KRT1,AHSG,VPS33B,SYNE2,FLG,RNF113A
Monarch	HP:0031365	Macular purpura	5	52	1.2	0.0024	9606.ENSP00000225964,9606.ENSP00000304408,9606.ENSP00000308541,9606.ENSP00000360882,9606.ENSP00000364000	COL1A1,COL3A1,F2,COL5A1,COL5A2
Monarch	HP:0040160	Generalized osteoporosis	4	24	1.44	0.0024	9606.ENSP00000225964,9606.ENSP00000254722,9606.ENSP00000297268,9606.ENSP00000369889	COL1A1,SERPINF1,COL1A2,COL2A1
Monarch	HP:0006243	Phalangeal dislocation	3	7	1.85	0.0025	9606.ENSP00000225964,9606.ENSP00000360882,9606.ENSP00000364000	COL1A1,COL5A1,COL5A2
Monarch	HP:0010750	Dermatochalasis	3	7	1.85	0.0025	9606.ENSP00000225964,9606.ENSP00000360882,9606.ENSP00000364000	COL1A1,COL5A1,COL5A2
Monarch	HP:0031869	Recurrent joint dislocation	3	7	1.85	0.0025	9606.ENSP00000225964,9606.ENSP00000297268,9606.ENSP00000364000	COL1A1,COL1A2,COL5A2
Monarch	HP:0000940	Abnormal diaphysis morphology	9	249	0.77	0.0026	9606.ENSP00000225964,9606.ENSP00000228682,9606.ENSP00000254722,9606.ENSP00000297268,9606.ENSP00000301691,9606.ENSP00000327336,9606.ENSP00000359114,9606.ENSP00000363840,9606.ENSP00000369889	COL1A1,GLI1,SERPINF1,COL1A2,SOST,BGN,COL11A1,COL11A2,COL2A1
Monarch	HP:0001197	Abnormality of prenatal development or birth	16	786	0.52	0.0026	9606.ENSP00000225964,9606.ENSP00000258888,9606.ENSP00000276390,9606.ENSP00000295897,9606.ENSP00000297268,9606.ENSP00000304408,9606.ENSP00000308541,9606.ENSP00000325146,9606.ENSP00000344432,9606.ENSP00000359114,9606.ENSP00000360497,9606.ENSP00000360882,9606.ENSP00000363840,9606.ENSP00000364000,9606.ENSP00000369889,9606.ENSP00000406549	COL1A1,ALPK3,ATP6V1B2,ALB,COL1A2,COL3A1,F2,COL12A1,DOK7,COL11A1,RNF113A,COL5A1,COL11A2,COL5A2,COL2A1,TAF1
Monarch	HP:0001653	Mitral regurgitation	6	91	1.03	0.0026	9606.ENSP00000225964,9606.ENSP00000258888,9606.ENSP00000297268,9606.ENSP00000327336,9606.ENSP00000360882,9606.ENSP00000364000	COL1A1,ALPK3,COL1A2,BGN,COL5A1,COL5A2
Monarch	HP:0002715	Abnormality of the immune system	25	1682	0.39	0.0026	9606.ENSP00000216181,9606.ENSP00000225964,9606.ENSP00000228682,9606.ENSP00000242261,9606.ENSP00000246662,9606.ENSP00000252244,9606.ENSP00000276390,9606.ENSP00000295897,9606.ENSP00000301067,9606.ENSP00000304408,9606.ENSP00000308541,9606.ENSP00000316512,9606.ENSP00000327650,9606.ENSP00000344432,9606.ENSP00000349238,9606.ENSP00000352400,9606.ENSP00000357789,9606.ENSP00000360497,9606.ENSP00000360882,…	MYH9,COL1A1,GLI1,TWIST1,KRT9,KRT1,ATP6V1B2,ALB,KMT2D,COL3A1,F2,TLK2,VPS33B,DOK7,CCDC88B,NUP214,FLG,RNF113A,COL5A1,C1QC,COL11A2,COL5A2,COL2A1,TAF1,TTN
Monarch	HP:0009124	Abnormal adipose tissue morphology	8	190	0.84	0.0026	9606.ENSP00000225964,9606.ENSP00000295897,9606.ENSP00000297268,9606.ENSP00000304408,9606.ENSP00000350719,9606.ENSP00000360497,9606.ENSP00000406549,9606.ENSP00000467141	COL1A1,ALB,COL1A2,COL3A1,SYNE2,RNF113A,TAF1,TTN
Monarch	HP:0009811	Abnormality of the elbow	9	249	0.77	0.0026	9606.ENSP00000225964,9606.ENSP00000228682,9606.ENSP00000325146,9606.ENSP00000327336,9606.ENSP00000344432,9606.ENSP00000350719,9606.ENSP00000360882,9606.ENSP00000364000,9606.ENSP00000369889	COL1A1,GLI1,COL12A1,BGN,DOK7,SYNE2,COL5A1,COL5A2,COL2A1
Monarch	HP:0002992	Abnormality of tibia morphology	6	94	1.02	0.0030	9606.ENSP00000225964,9606.ENSP00000254722,9606.ENSP00000297268,9606.ENSP00000359114,9606.ENSP00000363840,9606.ENSP00000369889	COL1A1,SERPINF1,COL1A2,COL11A1,COL11A2,COL2A1
Monarch	HP:0012368	Flat face	6	94	1.02	0.0030	9606.ENSP00000242261,9606.ENSP00000304408,9606.ENSP00000359114,9606.ENSP00000363840,9606.ENSP00000369889,9606.ENSP00000382004	TWIST1,COL3A1,COL11A1,COL11A2,COL2A1,CTNND1
Monarch	HP:0001788	Premature rupture of membranes	3	8	1.79	0.0031	9606.ENSP00000225964,9606.ENSP00000360882,9606.ENSP00000364000	COL1A1,COL5A1,COL5A2
Monarch	HP:0008780	Congenital bilateral hip dislocation	3	8	1.79	0.0031	9606.ENSP00000225964,9606.ENSP00000297268,9606.ENSP00000325146	COL1A1,COL1A2,COL12A1
Monarch	HP:0000160	Narrow mouth	8	198	0.82	0.0032	9606.ENSP00000242261,9606.ENSP00000304408,9606.ENSP00000316512,9606.ENSP00000344432,9606.ENSP00000359114,9606.ENSP00000363840,9606.ENSP00000369889,9606.ENSP00000467141	TWIST1,COL3A1,TLK2,DOK7,COL11A1,COL11A2,COL2A1,TTN
Monarch	HP:0001939	Abnormality of metabolism/homeostasis	29	2168	0.34	0.0033	9606.ENSP00000216181,9606.ENSP00000225964,9606.ENSP00000246662,9606.ENSP00000252244,9606.ENSP00000258888,9606.ENSP00000266079,9606.ENSP00000276390,9606.ENSP00000284981,9606.ENSP00000295897,9606.ENSP00000297268,9606.ENSP00000301691,9606.ENSP00000304408,9606.ENSP00000308541,9606.ENSP00000321221,9606.ENSP00000325146,9606.ENSP00000327650,9606.ENSP00000338728,9606.ENSP00000344432,9606.ENSP00000350719,…	MYH9,COL1A1,KRT9,KRT1,ALPK3,PRPF6,ATP6V1B2,APP,ALB,COL1A2,SOST,COL3A1,F2,SH2B1,COL12A1,VPS33B,CCDC88A,DOK7,SYNE2,CES1,CACNA1S,COL11A1,EYS,RNF113A,COL5A1,COL5A2,COL2A1,TTN,KNG1
Monarch	HP:0001507	Growth abnormality	29	2182	0.34	0.0036	9606.ENSP00000225964,9606.ENSP00000228682,9606.ENSP00000242261,9606.ENSP00000252244,9606.ENSP00000254722,9606.ENSP00000266079,9606.ENSP00000273784,9606.ENSP00000276390,9606.ENSP00000295897,9606.ENSP00000297268,9606.ENSP00000301067,9606.ENSP00000301691,9606.ENSP00000304408,9606.ENSP00000308541,9606.ENSP00000316512,9606.ENSP00000321221,9606.ENSP00000325146,9606.ENSP00000327336,9606.ENSP00000327650,…	COL1A1,GLI1,TWIST1,KRT1,SERPINF1,PRPF6,AHSG,ATP6V1B2,ALB,COL1A2,KMT2D,SOST,COL3A1,F2,TLK2,SH2B1,COL12A1,BGN,VPS33B,DOK7,SYNE2,COL11A1,EYS,RNF113A,COL5A1,COL11A2,COL2A1,TAF1,TTN
Monarch	HP:0002650	Scoliosis	17	908	0.49	0.0036	9606.ENSP00000225964,9606.ENSP00000242261,9606.ENSP00000254722,9606.ENSP00000273784,9606.ENSP00000276390,9606.ENSP00000297268,9606.ENSP00000301067,9606.ENSP00000304408,9606.ENSP00000316512,9606.ENSP00000325146,9606.ENSP00000344432,9606.ENSP00000350719,9606.ENSP00000360882,9606.ENSP00000364000,9606.ENSP00000369889,9606.ENSP00000406549,9606.ENSP00000467141	COL1A1,TWIST1,SERPINF1,AHSG,ATP6V1B2,COL1A2,KMT2D,COL3A1,TLK2,COL12A1,DOK7,SYNE2,COL5A1,COL5A2,COL2A1,TAF1,TTN
Monarch	HP:0003330	Abnormal bone structure	14	639	0.56	0.0036	9606.ENSP00000225964,9606.ENSP00000254722,9606.ENSP00000295897,9606.ENSP00000297268,9606.ENSP00000301691,9606.ENSP00000304408,9606.ENSP00000308541,9606.ENSP00000327336,9606.ENSP00000360497,9606.ENSP00000360882,9606.ENSP00000363840,9606.ENSP00000364000,9606.ENSP00000369889,9606.ENSP00000406549	COL1A1,SERPINF1,ALB,COL1A2,SOST,COL3A1,F2,BGN,RNF113A,COL5A1,COL11A2,COL5A2,COL2A1,TAF1
Monarch	HP:0010938	Abnormal external nose morphology	16	816	0.51	0.0036	9606.ENSP00000225964,9606.ENSP00000242261,9606.ENSP00000251157,9606.ENSP00000266079,9606.ENSP00000276390,9606.ENSP00000297268,9606.ENSP00000301067,9606.ENSP00000301691,9606.ENSP00000304408,9606.ENSP00000316512,9606.ENSP00000344432,9606.ENSP00000359114,9606.ENSP00000359655,9606.ENSP00000363840,9606.ENSP00000369889,9606.ENSP00000406549	COL1A1,TWIST1,DOCK7,PRPF6,ATP6V1B2,COL1A2,KMT2D,SOST,COL3A1,TLK2,DOK7,COL11A1,EYS,COL11A2,COL2A1,TAF1
Monarch	HP:0011849	Abnormal bone ossification	13	558	0.58	0.0036	9606.ENSP00000225964,9606.ENSP00000254722,9606.ENSP00000295897,9606.ENSP00000297268,9606.ENSP00000301691,9606.ENSP00000308541,9606.ENSP00000327336,9606.ENSP00000360497,9606.ENSP00000360882,9606.ENSP00000363840,9606.ENSP00000364000,9606.ENSP00000369889,9606.ENSP00000406549	COL1A1,SERPINF1,ALB,COL1A2,SOST,F2,BGN,RNF113A,COL5A1,COL11A2,COL5A2,COL2A1,TAF1
Monarch	EFO:0004312	Vital capacity	11	404	0.65	0.0037	9606.ENSP00000171887,9606.ENSP00000205948,9606.ENSP00000242261,9606.ENSP00000260356,9606.ENSP00000268712,9606.ENSP00000284984,9606.ENSP00000297268,9606.ENSP00000321221,9606.ENSP00000344432,9606.ENSP00000355192,9606.ENSP00000467141	TNS1,APOH,TWIST1,THBS1,NCOR1,ADAMTS1,COL1A2,SH2B1,DOK7,CACNA1S,TTN
Monarch	HP:0000164	Abnormality of the dentition	16	821	0.51	0.0038	9606.ENSP00000225964,9606.ENSP00000228682,9606.ENSP00000242261,9606.ENSP00000251157,9606.ENSP00000254722,9606.ENSP00000276390,9606.ENSP00000297268,9606.ENSP00000301067,9606.ENSP00000301691,9606.ENSP00000304408,9606.ENSP00000359114,9606.ENSP00000360497,9606.ENSP00000360882,9606.ENSP00000364000,9606.ENSP00000369889,9606.ENSP00000382004	COL1A1,GLI1,TWIST1,DOCK7,SERPINF1,ATP6V1B2,COL1A2,KMT2D,SOST,COL3A1,COL11A1,RNF113A,COL5A1,COL5A2,COL2A1,CTNND1
Monarch	HP:0002808	Kyphosis	11	405	0.65	0.0038	9606.ENSP00000225964,9606.ENSP00000254722,9606.ENSP00000276390,9606.ENSP00000297268,9606.ENSP00000316512,9606.ENSP00000325146,9606.ENSP00000327336,9606.ENSP00000350719,9606.ENSP00000360497,9606.ENSP00000369889,9606.ENSP00000406549	COL1A1,SERPINF1,ATP6V1B2,COL1A2,TLK2,COL12A1,BGN,SYNE2,RNF113A,COL2A1,TAF1
Monarch	HP:0006711	Aplasia/Hypoplasia involving bones of the thorax	7	150	0.88	0.0039	9606.ENSP00000228682,9606.ENSP00000242261,9606.ENSP00000276390,9606.ENSP00000327336,9606.ENSP00000359114,9606.ENSP00000363840,9606.ENSP00000369889	GLI1,TWIST1,ATP6V1B2,BGN,COL11A1,COL11A2,COL2A1
Monarch	HP:0000315	Abnormality of the orbital region	21	1319	0.42	0.0040	9606.ENSP00000225964,9606.ENSP00000242261,9606.ENSP00000251157,9606.ENSP00000252244,9606.ENSP00000273784,9606.ENSP00000276390,9606.ENSP00000297268,9606.ENSP00000301067,9606.ENSP00000304408,9606.ENSP00000316512,9606.ENSP00000327336,9606.ENSP00000338728,9606.ENSP00000344432,9606.ENSP00000359114,9606.ENSP00000360497,9606.ENSP00000360882,9606.ENSP00000363840,9606.ENSP00000364000,9606.ENSP00000369889,…	COL1A1,TWIST1,DOCK7,KRT1,AHSG,ATP6V1B2,COL1A2,KMT2D,COL3A1,TLK2,BGN,CCDC88A,DOK7,COL11A1,RNF113A,COL5A1,COL11A2,COL5A2,COL2A1,CTNND1,TAF1
Monarch	HP:0000316	Hypertelorism	14	650	0.55	0.0040	9606.ENSP00000225964,9606.ENSP00000242261,9606.ENSP00000276390,9606.ENSP00000297268,9606.ENSP00000301691,9606.ENSP00000304408,9606.ENSP00000327336,9606.ENSP00000344432,9606.ENSP00000359114,9606.ENSP00000360497,9606.ENSP00000363840,9606.ENSP00000369889,9606.ENSP00000382004,9606.ENSP00000406549	COL1A1,TWIST1,ATP6V1B2,COL1A2,SOST,COL3A1,BGN,DOK7,COL11A1,RNF113A,COL11A2,COL2A1,CTNND1,TAF1
Monarch	HP:0002086	Abnormality of the respiratory system	24	1636	0.38	0.0040	9606.ENSP00000225964,9606.ENSP00000228682,9606.ENSP00000242261,9606.ENSP00000254722,9606.ENSP00000276390,9606.ENSP00000295897,9606.ENSP00000297268,9606.ENSP00000301067,9606.ENSP00000304408,9606.ENSP00000308541,9606.ENSP00000325146,9606.ENSP00000327336,9606.ENSP00000344432,9606.ENSP00000350719,9606.ENSP00000355192,9606.ENSP00000357789,9606.ENSP00000359114,9606.ENSP00000360497,9606.ENSP00000360882,…	COL1A1,GLI1,TWIST1,SERPINF1,ATP6V1B2,ALB,COL1A2,KMT2D,COL3A1,F2,COL12A1,BGN,DOK7,SYNE2,CACNA1S,FLG,COL11A1,RNF113A,COL5A1,COL11A2,COL5A2,COL2A1,TAF1,TTN
Monarch	HP:0011337	Abnormality of mouth size	10	337	0.69	0.0040	9606.ENSP00000242261,9606.ENSP00000276390,9606.ENSP00000304408,9606.ENSP00000316512,9606.ENSP00000344432,9606.ENSP00000359114,9606.ENSP00000360497,9606.ENSP00000363840,9606.ENSP00000369889,9606.ENSP00000467141	TWIST1,ATP6V1B2,COL3A1,TLK2,DOK7,COL11A1,RNF113A,COL11A2,COL2A1,TTN
Monarch	HP:0011355	Localized skin lesion	15	738	0.52	0.0040	9606.ENSP00000225964,9606.ENSP00000243077,9606.ENSP00000252244,9606.ENSP00000266079,9606.ENSP00000276390,9606.ENSP00000297268,9606.ENSP00000301067,9606.ENSP00000304408,9606.ENSP00000325146,9606.ENSP00000359655,9606.ENSP00000360882,9606.ENSP00000364000,9606.ENSP00000369889,9606.ENSP00000382004,9606.ENSP00000406549	COL1A1,LRP1,KRT1,PRPF6,ATP6V1B2,COL1A2,KMT2D,COL3A1,COL12A1,EYS,COL5A1,COL5A2,COL2A1,CTNND1,TAF1
Monarch	HP:0030669	Abnormal ocular adnexa morphology	20	1218	0.43	0.0040	9606.ENSP00000225964,9606.ENSP00000242261,9606.ENSP00000251157,9606.ENSP00000252244,9606.ENSP00000273784,9606.ENSP00000276390,9606.ENSP00000297268,9606.ENSP00000301067,9606.ENSP00000304408,9606.ENSP00000316512,9606.ENSP00000327336,9606.ENSP00000338728,9606.ENSP00000344432,9606.ENSP00000359114,9606.ENSP00000360497,9606.ENSP00000360882,9606.ENSP00000363840,9606.ENSP00000364000,9606.ENSP00000382004,…	COL1A1,TWIST1,DOCK7,KRT1,AHSG,ATP6V1B2,COL1A2,KMT2D,COL3A1,TLK2,BGN,CCDC88A,DOK7,COL11A1,RNF113A,COL5A1,COL11A2,COL5A2,CTNND1,TAF1
Monarch	HP:0006094	Finger joint hypermobility	4	31	1.33	0.0044	9606.ENSP00000297268,9606.ENSP00000304408,9606.ENSP00000325146,9606.ENSP00000360882	COL1A2,COL3A1,COL12A1,COL5A1
Monarch	HP:0005005	Femoral bowing present at birth, straightening with time	3	10	1.69	0.0045	9606.ENSP00000225964,9606.ENSP00000254722,9606.ENSP00000297268	COL1A1,SERPINF1,COL1A2
Monarch	HP:0000202	Oral cleft	14	665	0.54	0.0047	9606.ENSP00000216181,9606.ENSP00000228682,9606.ENSP00000242261,9606.ENSP00000259915,9606.ENSP00000276390,9606.ENSP00000301067,9606.ENSP00000327336,9606.ENSP00000344432,9606.ENSP00000347730,9606.ENSP00000359114,9606.ENSP00000363840,9606.ENSP00000369889,9606.ENSP00000382004,9606.ENSP00000467141	MYH9,GLI1,TWIST1,POU5F1,ATP6V1B2,KMT2D,BGN,DOK7,ZNF536,COL11A1,COL11A2,COL2A1,CTNND1,TTN
Monarch	HP:0100871	Abnormal palm morphology	11	419	0.63	0.0047	9606.ENSP00000242261,9606.ENSP00000246662,9606.ENSP00000252244,9606.ENSP00000276390,9606.ENSP00000327336,9606.ENSP00000344432,9606.ENSP00000357789,9606.ENSP00000359114,9606.ENSP00000363840,9606.ENSP00000369889,9606.ENSP00000467141	TWIST1,KRT9,KRT1,ATP6V1B2,BGN,DOK7,FLG,COL11A1,COL11A2,COL2A1,TTN
Monarch	HP:0002827	Hip dislocation	8	215	0.79	0.0048	9606.ENSP00000225964,9606.ENSP00000297268,9606.ENSP00000301067,9606.ENSP00000304408,9606.ENSP00000325146,9606.ENSP00000360882,9606.ENSP00000364000,9606.ENSP00000369889	COL1A1,COL1A2,KMT2D,COL3A1,COL12A1,COL5A1,COL5A2,COL2A1
Monarch	HP:0004586	Biconcave vertebral bodies	4	33	1.3	0.0053	9606.ENSP00000225964,9606.ENSP00000254722,9606.ENSP00000297268,9606.ENSP00000369889	COL1A1,SERPINF1,COL1A2,COL2A1
Monarch	HP:0003088	Premature osteoarthritis	3	11	1.65	0.0055	9606.ENSP00000225964,9606.ENSP00000297268,9606.ENSP00000363840	COL1A1,COL1A2,COL11A2
Monarch	HP:0004322	Short stature	19	1152	0.43	0.0055	9606.ENSP00000225964,9606.ENSP00000228682,9606.ENSP00000242261,9606.ENSP00000254722,9606.ENSP00000273784,9606.ENSP00000276390,9606.ENSP00000297268,9606.ENSP00000301067,9606.ENSP00000301691,9606.ENSP00000304408,9606.ENSP00000316512,9606.ENSP00000321221,9606.ENSP00000327336,9606.ENSP00000359114,9606.ENSP00000360497,9606.ENSP00000360882,9606.ENSP00000363840,9606.ENSP00000369889,9606.ENSP00000467141	COL1A1,GLI1,TWIST1,SERPINF1,AHSG,ATP6V1B2,COL1A2,KMT2D,SOST,COL3A1,TLK2,SH2B1,BGN,COL11A1,RNF113A,COL5A1,COL11A2,COL2A1,TTN
Monarch	HP:0005897	Severe generalized osteoporosis	3	11	1.65	0.0055	9606.ENSP00000225964,9606.ENSP00000254722,9606.ENSP00000297268	COL1A1,SERPINF1,COL1A2
Monarch	HP:0010547	Muscle flaccidity	3	11	1.65	0.0055	9606.ENSP00000225964,9606.ENSP00000297268,9606.ENSP00000355192	COL1A1,COL1A2,CACNA1S
Monarch	HP:0010754	Abnormality of the temporomandibular joint	3	11	1.65	0.0055	9606.ENSP00000225964,9606.ENSP00000360882,9606.ENSP00000364000	COL1A1,COL5A1,COL5A2
Monarch	HP:0034376	Atrioventricular valve regurgitation	6	110	0.95	0.0055	9606.ENSP00000225964,9606.ENSP00000258888,9606.ENSP00000297268,9606.ENSP00000327336,9606.ENSP00000360882,9606.ENSP00000364000	COL1A1,ALPK3,COL1A2,BGN,COL5A1,COL5A2
Monarch	HP:0000692	Tooth malposition	9	286	0.71	0.0056	9606.ENSP00000242261,9606.ENSP00000251157,9606.ENSP00000276390,9606.ENSP00000297268,9606.ENSP00000301067,9606.ENSP00000301691,9606.ENSP00000304408,9606.ENSP00000360497,9606.ENSP00000360882	TWIST1,DOCK7,ATP6V1B2,COL1A2,KMT2D,SOST,COL3A1,RNF113A,COL5A1
Monarch	HP:0000366	Abnormality of the nose	22	1470	0.39	0.0057	9606.ENSP00000216181,9606.ENSP00000225964,9606.ENSP00000242261,9606.ENSP00000251157,9606.ENSP00000266079,9606.ENSP00000273784,9606.ENSP00000276390,9606.ENSP00000297268,9606.ENSP00000301067,9606.ENSP00000301691,9606.ENSP00000304408,9606.ENSP00000308541,9606.ENSP00000316512,9606.ENSP00000338728,9606.ENSP00000344432,9606.ENSP00000359114,9606.ENSP00000359655,9606.ENSP00000360882,9606.ENSP00000363840,…	MYH9,COL1A1,TWIST1,DOCK7,PRPF6,AHSG,ATP6V1B2,COL1A2,KMT2D,SOST,COL3A1,F2,TLK2,CCDC88A,DOK7,COL11A1,EYS,COL5A1,COL11A2,COL5A2,COL2A1,TAF1
Monarch	HP:0000492	Abnormal eyelid morphology	18	1058	0.45	0.0057	9606.ENSP00000225964,9606.ENSP00000242261,9606.ENSP00000251157,9606.ENSP00000276390,9606.ENSP00000297268,9606.ENSP00000301067,9606.ENSP00000304408,9606.ENSP00000316512,9606.ENSP00000327336,9606.ENSP00000338728,9606.ENSP00000344432,9606.ENSP00000359114,9606.ENSP00000360497,9606.ENSP00000360882,9606.ENSP00000363840,9606.ENSP00000364000,9606.ENSP00000382004,9606.ENSP00000406549	COL1A1,TWIST1,DOCK7,ATP6V1B2,COL1A2,KMT2D,COL3A1,TLK2,BGN,CCDC88A,DOK7,COL11A1,RNF113A,COL5A1,COL11A2,COL5A2,CTNND1,TAF1
Monarch	HP:0002673	Coxa valga	5	68	1.08	0.0057	9606.ENSP00000225964,9606.ENSP00000297268,9606.ENSP00000327336,9606.ENSP00000359114,9606.ENSP00000369889	COL1A1,COL1A2,BGN,COL11A1,COL2A1
Monarch	HP:0003366	Abnormal femoral neck/head morphology	7	164	0.85	0.0057	9606.ENSP00000225964,9606.ENSP00000254722,9606.ENSP00000297268,9606.ENSP00000327336,9606.ENSP00000359114,9606.ENSP00000363840,9606.ENSP00000369889	COL1A1,SERPINF1,COL1A2,BGN,COL11A1,COL11A2,COL2A1
Monarch	HP:0011362	Abnormal hair quantity	14	682	0.53	0.0057	9606.ENSP00000228682,9606.ENSP00000242261,9606.ENSP00000251157,9606.ENSP00000252244,9606.ENSP00000273784,9606.ENSP00000276390,9606.ENSP00000301067,9606.ENSP00000304408,9606.ENSP00000308541,9606.ENSP00000316512,9606.ENSP00000359114,9606.ENSP00000360497,9606.ENSP00000382004,9606.ENSP00000406549	GLI1,TWIST1,DOCK7,KRT1,AHSG,ATP6V1B2,KMT2D,COL3A1,F2,TLK2,COL11A1,RNF113A,CTNND1,TAF1
Monarch	HP:0100261	Abnormal tendon morphology	14	681	0.53	0.0057	9606.ENSP00000252244,9606.ENSP00000273784,9606.ENSP00000297268,9606.ENSP00000304408,9606.ENSP00000325146,9606.ENSP00000327336,9606.ENSP00000327650,9606.ENSP00000344432,9606.ENSP00000350719,9606.ENSP00000359114,9606.ENSP00000360497,9606.ENSP00000363840,9606.ENSP00000369889,9606.ENSP00000467141	KRT1,AHSG,COL1A2,COL3A1,COL12A1,BGN,VPS33B,DOK7,SYNE2,COL11A1,RNF113A,COL11A2,COL2A1,TTN
Monarch	HP:0000766	Abnormal sternum morphology	10	362	0.66	0.0061	9606.ENSP00000228682,9606.ENSP00000297268,9606.ENSP00000304408,9606.ENSP00000325146,9606.ENSP00000327336,9606.ENSP00000350719,9606.ENSP00000360882,9606.ENSP00000363840,9606.ENSP00000369889,9606.ENSP00000406549	GLI1,COL1A2,COL3A1,COL12A1,BGN,SYNE2,COL5A1,COL11A2,COL2A1,TAF1
Monarch	HP:0001386	Joint swelling	4	35	1.27	0.0061	9606.ENSP00000225964,9606.ENSP00000308541,9606.ENSP00000360882,9606.ENSP00000364000	COL1A1,F2,COL5A1,COL5A2
Monarch	HP:0003045	Abnormal patella morphology	5	70	1.07	0.0061	9606.ENSP00000225964,9606.ENSP00000325146,9606.ENSP00000360882,9606.ENSP00000364000,9606.ENSP00000369889	COL1A1,COL12A1,COL5A1,COL5A2,COL2A1
Monarch	HP:0011061	Abnormality of dental structure	9	291	0.71	0.0061	9606.ENSP00000225964,9606.ENSP00000254722,9606.ENSP00000297268,9606.ENSP00000304408,9606.ENSP00000360497,9606.ENSP00000360882,9606.ENSP00000364000,9606.ENSP00000369889,9606.ENSP00000382004	COL1A1,SERPINF1,COL1A2,COL3A1,RNF113A,COL5A1,COL5A2,COL2A1,CTNND1
Monarch	HP:0011138	Abnormality of skin adnexa morphology	19	1165	0.43	0.0061	9606.ENSP00000228682,9606.ENSP00000242261,9606.ENSP00000243077,9606.ENSP00000246662,9606.ENSP00000251157,9606.ENSP00000252244,9606.ENSP00000273784,9606.ENSP00000276390,9606.ENSP00000297268,9606.ENSP00000301067,9606.ENSP00000301691,9606.ENSP00000304408,9606.ENSP00000308541,9606.ENSP00000316512,9606.ENSP00000359114,9606.ENSP00000360497,9606.ENSP00000363840,9606.ENSP00000382004,9606.ENSP00000406549	GLI1,TWIST1,LRP1,KRT9,DOCK7,KRT1,AHSG,ATP6V1B2,COL1A2,KMT2D,SOST,COL3A1,F2,TLK2,COL11A1,RNF113A,COL11A2,CTNND1,TAF1
Monarch	HP:0003321	Biconcave flattened vertebrae	3	12	1.61	0.0062	9606.ENSP00000225964,9606.ENSP00000254722,9606.ENSP00000297268	COL1A1,SERPINF1,COL1A2
Monarch	HP:0002981	Abnormality of the calf	8	229	0.76	0.0065	9606.ENSP00000225964,9606.ENSP00000228682,9606.ENSP00000254722,9606.ENSP00000297268,9606.ENSP00000327336,9606.ENSP00000359114,9606.ENSP00000363840,9606.ENSP00000369889	COL1A1,GLI1,SERPINF1,COL1A2,BGN,COL11A1,COL11A2,COL2A1
Monarch	EFO:0006930	Brain volume measurement	13	608	0.55	0.0066	9606.ENSP00000216122,9606.ENSP00000257552,9606.ENSP00000257575,9606.ENSP00000321221,9606.ENSP00000334153,9606.ENSP00000349259,9606.ENSP00000359114,9606.ENSP00000363654,9606.ENSP00000364000,9606.ENSP00000370288,9606.ENSP00000380116,9606.ENSP00000435637,9606.ENSP00000489262	MCM5,MSI1,RNFT2,SH2B1,RFTN1,SPTBN1,COL11A1,PALM2AKAP2,COL5A2,SELENOO,PROSER3,CNTN5,RYR3
Monarch	HP:0001167	Abnormality of finger	17	980	0.45	0.0069	9606.ENSP00000225964,9606.ENSP00000228682,9606.ENSP00000242261,9606.ENSP00000276390,9606.ENSP00000297268,9606.ENSP00000301067,9606.ENSP00000301691,9606.ENSP00000304408,9606.ENSP00000325146,9606.ENSP00000327336,9606.ENSP00000344432,9606.ENSP00000359114,9606.ENSP00000360882,9606.ENSP00000363840,9606.ENSP00000364000,9606.ENSP00000369889,9606.ENSP00000467141	COL1A1,GLI1,TWIST1,ATP6V1B2,COL1A2,KMT2D,SOST,COL3A1,COL12A1,BGN,DOK7,COL11A1,COL5A1,COL11A2,COL5A2,COL2A1,TTN
Monarch	HP:0012649	Increased inflammatory response	17	981	0.45	0.0069	9606.ENSP00000216181,9606.ENSP00000246662,9606.ENSP00000252244,9606.ENSP00000276390,9606.ENSP00000301067,9606.ENSP00000304408,9606.ENSP00000316512,9606.ENSP00000327650,9606.ENSP00000349238,9606.ENSP00000357789,9606.ENSP00000360497,9606.ENSP00000360882,9606.ENSP00000363770,9606.ENSP00000363840,9606.ENSP00000364000,9606.ENSP00000369889,9606.ENSP00000406549	MYH9,KRT9,KRT1,ATP6V1B2,KMT2D,COL3A1,TLK2,VPS33B,CCDC88B,FLG,RNF113A,COL5A1,C1QC,COL11A2,COL5A2,COL2A1,TAF1
Monarch	EFO:0004516	Bone fracture related measurement	20	1289	0.41	0.0070	9606.ENSP00000171887,9606.ENSP00000216181,9606.ENSP00000225964,9606.ENSP00000243077,9606.ENSP00000258888,9606.ENSP00000297268,9606.ENSP00000301067,9606.ENSP00000316512,9606.ENSP00000338728,9606.ENSP00000349259,9606.ENSP00000355192,9606.ENSP00000359114,9606.ENSP00000369889,9606.ENSP00000370473,9606.ENSP00000378534,9606.ENSP00000394770,9606.ENSP00000408527,9606.ENSP00000435637,9606.ENSP00000456480,…	TNS1,MYH9,COL1A1,LRP1,ALPK3,COL1A2,KMT2D,TLK2,CCDC88A,SPTBN1,CACNA1S,COL11A1,COL2A1,IGFBP3,MEPE,CMYA5,STPG4,CNTN5,SNX29,TTN
Monarch	HP:0000969	Edema	11	448	0.61	0.0070	9606.ENSP00000225964,9606.ENSP00000258888,9606.ENSP00000295897,9606.ENSP00000297268,9606.ENSP00000308541,9606.ENSP00000338728,9606.ENSP00000344432,9606.ENSP00000359114,9606.ENSP00000360882,9606.ENSP00000364000,9606.ENSP00000369889	COL1A1,ALPK3,ALB,COL1A2,F2,CCDC88A,DOK7,COL11A1,COL5A1,COL5A2,COL2A1
Monarch	HP:0006499	Abnormality of femoral epiphysis	5	73	1.05	0.0070	9606.ENSP00000225964,9606.ENSP00000297268,9606.ENSP00000359114,9606.ENSP00000363840,9606.ENSP00000369889	COL1A1,COL1A2,COL11A1,COL11A2,COL2A1
Monarch	HP:0010647	Abnormal elasticity of skin	7	172	0.82	0.0070	9606.ENSP00000225964,9606.ENSP00000276390,9606.ENSP00000297268,9606.ENSP00000304408,9606.ENSP00000325146,9606.ENSP00000360882,9606.ENSP00000364000	COL1A1,ATP6V1B2,COL1A2,COL3A1,COL12A1,COL5A1,COL5A2
Monarch	HP:0033127	Abnormality of the musculoskeletal system	36	3173	0.27	0.0070	9606.ENSP00000225964,9606.ENSP00000228682,9606.ENSP00000242261,9606.ENSP00000243077,9606.ENSP00000251157,9606.ENSP00000252244,9606.ENSP00000254722,9606.ENSP00000266079,9606.ENSP00000273784,9606.ENSP00000276390,9606.ENSP00000284981,9606.ENSP00000295897,9606.ENSP00000296946,9606.ENSP00000297268,9606.ENSP00000301067,9606.ENSP00000301691,9606.ENSP00000304408,9606.ENSP00000308541,9606.ENSP00000316512,…	COL1A1,GLI1,TWIST1,LRP1,DOCK7,KRT1,SERPINF1,PRPF6,AHSG,ATP6V1B2,APP,ALB,TBXT,COL1A2,KMT2D,SOST,COL3A1,F2,TLK2,COL12A1,BGN,VPS33B,CCDC88A,DOK7,SYNE2,CACNA1S,COL11A1,EYS,RNF113A,COL5A1,COL11A2,COL5A2,COL2A1,CTNND1,TAF1,TTN
Monarch	HP:0001704	Tricuspid valve prolapse	3	13	1.58	0.0071	9606.ENSP00000225964,9606.ENSP00000360882,9606.ENSP00000364000	COL1A1,COL5A1,COL5A2
Monarch	HP:0002315	Headache	8	234	0.75	0.0071	9606.ENSP00000225964,9606.ENSP00000242261,9606.ENSP00000243077,9606.ENSP00000284981,9606.ENSP00000301691,9606.ENSP00000304408,9606.ENSP00000360882,9606.ENSP00000364000	COL1A1,TWIST1,LRP1,APP,SOST,COL3A1,COL5A1,COL5A2
Monarch	HP:0000175	Cleft palate	13	617	0.54	0.0072	9606.ENSP00000216181,9606.ENSP00000242261,9606.ENSP00000259915,9606.ENSP00000276390,9606.ENSP00000301067,9606.ENSP00000327336,9606.ENSP00000344432,9606.ENSP00000347730,9606.ENSP00000359114,9606.ENSP00000363840,9606.ENSP00000369889,9606.ENSP00000382004,9606.ENSP00000467141	MYH9,TWIST1,POU5F1,ATP6V1B2,KMT2D,BGN,DOK7,ZNF536,COL11A1,COL11A2,COL2A1,CTNND1,TTN
Monarch	HP:0002818	Abnormal morphology of the radius	7	174	0.82	0.0072	9606.ENSP00000225964,9606.ENSP00000242261,9606.ENSP00000327336,9606.ENSP00000359114,9606.ENSP00000360882,9606.ENSP00000364000,9606.ENSP00000369889	COL1A1,TWIST1,BGN,COL11A1,COL5A1,COL5A2,COL2A1
Monarch	HP:0002982	Tibial bowing	4	38	1.24	0.0072	9606.ENSP00000225964,9606.ENSP00000254722,9606.ENSP00000297268,9606.ENSP00000363840	COL1A1,SERPINF1,COL1A2,COL11A2
Monarch	HP:0004331	Decreased skull ossification	4	38	1.24	0.0072	9606.ENSP00000225964,9606.ENSP00000254722,9606.ENSP00000297268,9606.ENSP00000369889	COL1A1,SERPINF1,COL1A2,COL2A1
Monarch	HP:0011032	Abnormality of fluid regulation	12	532	0.57	0.0072	9606.ENSP00000225964,9606.ENSP00000258888,9606.ENSP00000295897,9606.ENSP00000297268,9606.ENSP00000308541,9606.ENSP00000327650,9606.ENSP00000338728,9606.ENSP00000344432,9606.ENSP00000359114,9606.ENSP00000360882,9606.ENSP00000364000,9606.ENSP00000369889	COL1A1,ALPK3,ALB,COL1A2,F2,VPS33B,CCDC88A,DOK7,COL11A1,COL5A1,COL5A2,COL2A1
Monarch	HP:0001626	Abnormality of the cardiovascular system	30	2438	0.31	0.0074	9606.ENSP00000216181,9606.ENSP00000225964,9606.ENSP00000228682,9606.ENSP00000242261,9606.ENSP00000243077,9606.ENSP00000246662,9606.ENSP00000251157,9606.ENSP00000252244,9606.ENSP00000254722,9606.ENSP00000255324,9606.ENSP00000258888,9606.ENSP00000266079,9606.ENSP00000276390,9606.ENSP00000284981,9606.ENSP00000295897,9606.ENSP00000297268,9606.ENSP00000301067,9606.ENSP00000304408,9606.ENSP00000308541,…	MYH9,COL1A1,GLI1,TWIST1,LRP1,KRT9,DOCK7,KRT1,SERPINF1,RNF17,ALPK3,PRPF6,ATP6V1B2,APP,ALB,COL1A2,KMT2D,COL3A1,F2,BGN,VPS33B,SYNE2,COL11A1,EYS,RNF113A,COL5A1,COL5A2,COL2A1,TTN,KNG1
Monarch	HP:0000422	Abnormal nasal bridge morphology	16	897	0.47	0.0075	9606.ENSP00000225964,9606.ENSP00000242261,9606.ENSP00000251157,9606.ENSP00000266079,9606.ENSP00000276390,9606.ENSP00000297268,9606.ENSP00000301067,9606.ENSP00000301691,9606.ENSP00000304408,9606.ENSP00000316512,9606.ENSP00000344432,9606.ENSP00000359114,9606.ENSP00000359655,9606.ENSP00000363840,9606.ENSP00000369889,9606.ENSP00000406549	COL1A1,TWIST1,DOCK7,PRPF6,ATP6V1B2,COL1A2,KMT2D,SOST,COL3A1,TLK2,DOK7,COL11A1,EYS,COL11A2,COL2A1,TAF1
Monarch	HP:0002705	High, narrow palate	6	122	0.91	0.0077	9606.ENSP00000304408,9606.ENSP00000325146,9606.ENSP00000344432,9606.ENSP00000359114,9606.ENSP00000360497,9606.ENSP00000406549	COL3A1,COL12A1,DOK7,COL11A1,RNF113A,TAF1
Monarch	HP:0001238	Slender finger	7	178	0.81	0.0079	9606.ENSP00000242261,9606.ENSP00000297268,9606.ENSP00000304408,9606.ENSP00000325146,9606.ENSP00000359114,9606.ENSP00000369889,9606.ENSP00000467141	TWIST1,COL1A2,COL3A1,COL12A1,COL11A1,COL2A1,TTN
Monarch	HP:0011842	Abnormal skeletal morphology	31	2573	0.3	0.0079	9606.ENSP00000225964,9606.ENSP00000228682,9606.ENSP00000242261,9606.ENSP00000252244,9606.ENSP00000254722,9606.ENSP00000273784,9606.ENSP00000276390,9606.ENSP00000295897,9606.ENSP00000296946,9606.ENSP00000297268,9606.ENSP00000301067,9606.ENSP00000301691,9606.ENSP00000304408,9606.ENSP00000308541,9606.ENSP00000316512,9606.ENSP00000325146,9606.ENSP00000327336,9606.ENSP00000327650,9606.ENSP00000338728,…	COL1A1,GLI1,TWIST1,KRT1,SERPINF1,AHSG,ATP6V1B2,ALB,TBXT,COL1A2,KMT2D,SOST,COL3A1,F2,TLK2,COL12A1,BGN,VPS33B,CCDC88A,DOK7,SYNE2,COL11A1,EYS,RNF113A,COL5A1,COL11A2,COL5A2,COL2A1,CTNND1,TAF1,TTN
Monarch	HP:0100659	Abnormal cerebral vascular morphology	10	381	0.63	0.0079	9606.ENSP00000225964,9606.ENSP00000255324,9606.ENSP00000284981,9606.ENSP00000304408,9606.ENSP00000308541,9606.ENSP00000327336,9606.ENSP00000327650,9606.ENSP00000360882,9606.ENSP00000364000,9606.ENSP00000493985	COL1A1,RNF17,APP,COL3A1,F2,BGN,VPS33B,COL5A1,COL5A2,KNG1
Monarch	HP:0000707	Abnormality of the nervous system	38	3471	0.25	0.0080	9606.ENSP00000225964,9606.ENSP00000228682,9606.ENSP00000242261,9606.ENSP00000243077,9606.ENSP00000251157,9606.ENSP00000252244,9606.ENSP00000255324,9606.ENSP00000266079,9606.ENSP00000273784,9606.ENSP00000276390,9606.ENSP00000284981,9606.ENSP00000295897,9606.ENSP00000297268,9606.ENSP00000301067,9606.ENSP00000301691,9606.ENSP00000304408,9606.ENSP00000308541,9606.ENSP00000316512,9606.ENSP00000321221,…	COL1A1,GLI1,TWIST1,LRP1,DOCK7,KRT1,RNF17,PRPF6,AHSG,ATP6V1B2,APP,ALB,COL1A2,KMT2D,SOST,COL3A1,F2,TLK2,SH2B1,COL12A1,BGN,VPS33B,CCDC88A,DOK7,ZNF536,SYNE2,CACNA1S,COL11A1,EYS,RNF113A,COL5A1,PALM2AKAP2,COL5A2,COL2A1,TAF1,CNTN5,TTN,KNG1
Monarch	HP:0000767	Pectus excavatum	8	241	0.74	0.0080	9606.ENSP00000297268,9606.ENSP00000304408,9606.ENSP00000325146,9606.ENSP00000350719,9606.ENSP00000360882,9606.ENSP00000363840,9606.ENSP00000369889,9606.ENSP00000406549	COL1A2,COL3A1,COL12A1,SYNE2,COL5A1,COL11A2,COL2A1,TAF1
Monarch	HP:0002979	Bowing of the legs	7	179	0.81	0.0080	9606.ENSP00000225964,9606.ENSP00000228682,9606.ENSP00000254722,9606.ENSP00000297268,9606.ENSP00000359114,9606.ENSP00000363840,9606.ENSP00000369889	COL1A1,GLI1,SERPINF1,COL1A2,COL11A1,COL11A2,COL2A1
Monarch	HP:0003023	Bowing of limbs due to multiple fractures	3	14	1.55	0.0080	9606.ENSP00000225964,9606.ENSP00000254722,9606.ENSP00000297268	COL1A1,SERPINF1,COL1A2
Monarch	HP:0005758	Basilar impression	3	14	1.55	0.0080	9606.ENSP00000225964,9606.ENSP00000254722,9606.ENSP00000297268	COL1A1,SERPINF1,COL1A2
Monarch	HP:0000924	Abnormality of the skeletal system	32	2708	0.29	0.0082	9606.ENSP00000225964,9606.ENSP00000228682,9606.ENSP00000242261,9606.ENSP00000252244,9606.ENSP00000254722,9606.ENSP00000273784,9606.ENSP00000276390,9606.ENSP00000284981,9606.ENSP00000295897,9606.ENSP00000296946,9606.ENSP00000297268,9606.ENSP00000301067,9606.ENSP00000301691,9606.ENSP00000304408,9606.ENSP00000308541,9606.ENSP00000316512,9606.ENSP00000325146,9606.ENSP00000327336,9606.ENSP00000327650,…	COL1A1,GLI1,TWIST1,KRT1,SERPINF1,AHSG,ATP6V1B2,APP,ALB,TBXT,COL1A2,KMT2D,SOST,COL3A1,F2,TLK2,COL12A1,BGN,VPS33B,CCDC88A,DOK7,SYNE2,COL11A1,EYS,RNF113A,COL5A1,COL11A2,COL5A2,COL2A1,CTNND1,TAF1,TTN
Monarch	HP:0001871	Abnormality of blood and blood-forming tissues	19	1214	0.41	0.0085	9606.ENSP00000216181,9606.ENSP00000225964,9606.ENSP00000228682,9606.ENSP00000246662,9606.ENSP00000252244,9606.ENSP00000276390,9606.ENSP00000284981,9606.ENSP00000295897,9606.ENSP00000297268,9606.ENSP00000301067,9606.ENSP00000304408,9606.ENSP00000308541,9606.ENSP00000327650,9606.ENSP00000352400,9606.ENSP00000360497,9606.ENSP00000360882,9606.ENSP00000364000,9606.ENSP00000467141,9606.ENSP00000493985	MYH9,COL1A1,GLI1,KRT9,KRT1,ATP6V1B2,APP,ALB,COL1A2,KMT2D,COL3A1,F2,VPS33B,NUP214,RNF113A,COL5A1,COL5A2,TTN,KNG1
Monarch	HP:0003367	Abnormal femoral neck morphology	6	127	0.89	0.0088	9606.ENSP00000225964,9606.ENSP00000254722,9606.ENSP00000297268,9606.ENSP00000327336,9606.ENSP00000359114,9606.ENSP00000369889	COL1A1,SERPINF1,COL1A2,BGN,COL11A1,COL2A1
Monarch	HP:0004348	Abnormality of bone mineral density	11	468	0.59	0.0088	9606.ENSP00000225964,9606.ENSP00000254722,9606.ENSP00000295897,9606.ENSP00000297268,9606.ENSP00000301691,9606.ENSP00000308541,9606.ENSP00000360497,9606.ENSP00000360882,9606.ENSP00000364000,9606.ENSP00000369889,9606.ENSP00000406549	COL1A1,SERPINF1,ALB,COL1A2,SOST,F2,RNF113A,COL5A1,COL5A2,COL2A1,TAF1
Monarch	HP:0009763	Limb pain	4	41	1.2	0.0088	9606.ENSP00000225964,9606.ENSP00000360882,9606.ENSP00000364000,9606.ENSP00000369889	COL1A1,COL5A1,COL5A2,COL2A1
Monarch	HP:0011354	Generalized abnormality of skin	15	821	0.48	0.0088	9606.ENSP00000216181,9606.ENSP00000225964,9606.ENSP00000228682,9606.ENSP00000246662,9606.ENSP00000252244,9606.ENSP00000276390,9606.ENSP00000297268,9606.ENSP00000304408,9606.ENSP00000308541,9606.ENSP00000325146,9606.ENSP00000327650,9606.ENSP00000344432,9606.ENSP00000360497,9606.ENSP00000360882,9606.ENSP00000364000	MYH9,COL1A1,GLI1,KRT9,KRT1,ATP6V1B2,COL1A2,COL3A1,F2,COL12A1,VPS33B,DOK7,RNF113A,COL5A1,COL5A2
Monarch	HP:0000362	Otosclerosis	3	15	1.52	0.0090	9606.ENSP00000225964,9606.ENSP00000254722,9606.ENSP00000297268	COL1A1,SERPINF1,COL1A2
Monarch	HP:0010648	Dermal translucency	3	15	1.52	0.0090	9606.ENSP00000225964,9606.ENSP00000297268,9606.ENSP00000304408	COL1A1,COL1A2,COL3A1
Monarch	HP:0001597	Abnormality of the nail	10	392	0.62	0.0091	9606.ENSP00000228682,9606.ENSP00000243077,9606.ENSP00000246662,9606.ENSP00000252244,9606.ENSP00000276390,9606.ENSP00000301691,9606.ENSP00000359114,9606.ENSP00000360497,9606.ENSP00000363840,9606.ENSP00000406549	GLI1,LRP1,KRT9,KRT1,ATP6V1B2,SOST,COL11A1,RNF113A,COL11A2,TAF1
Monarch	HP:0002761	Generalized joint laxity	4	42	1.19	0.0092	9606.ENSP00000225964,9606.ENSP00000360882,9606.ENSP00000364000,9606.ENSP00000369889	COL1A1,COL5A1,COL5A2,COL2A1
Monarch	HP:0100491	Abnormality of lower limb joint	12	558	0.55	0.0095	9606.ENSP00000225964,9606.ENSP00000228682,9606.ENSP00000254722,9606.ENSP00000297268,9606.ENSP00000301067,9606.ENSP00000304408,9606.ENSP00000325146,9606.ENSP00000327336,9606.ENSP00000359114,9606.ENSP00000360882,9606.ENSP00000364000,9606.ENSP00000369889	COL1A1,GLI1,SERPINF1,COL1A2,KMT2D,COL3A1,COL12A1,BGN,COL11A1,COL5A1,COL5A2,COL2A1
Monarch	HP:0000356	Abnormality of the outer ear	17	1033	0.43	0.0103	9606.ENSP00000242261,9606.ENSP00000251157,9606.ENSP00000273784,9606.ENSP00000276390,9606.ENSP00000301067,9606.ENSP00000301691,9606.ENSP00000304408,9606.ENSP00000316512,9606.ENSP00000327650,9606.ENSP00000344432,9606.ENSP00000359114,9606.ENSP00000360497,9606.ENSP00000360882,9606.ENSP00000363840,9606.ENSP00000369889,9606.ENSP00000406549,9606.ENSP00000467141	TWIST1,DOCK7,AHSG,ATP6V1B2,KMT2D,SOST,COL3A1,TLK2,VPS33B,DOK7,COL11A1,RNF113A,COL5A1,COL11A2,COL2A1,TAF1,TTN
Monarch	HP:0001166	Arachnodactyly	6	133	0.87	0.0106	9606.ENSP00000242261,9606.ENSP00000297268,9606.ENSP00000304408,9606.ENSP00000359114,9606.ENSP00000369889,9606.ENSP00000467141	TWIST1,COL1A2,COL3A1,COL11A1,COL2A1,TTN
Monarch	HP:0005109	Abnormality of the Achilles tendon	4	44	1.17	0.0106	9606.ENSP00000252244,9606.ENSP00000325146,9606.ENSP00000350719,9606.ENSP00000467141	KRT1,COL12A1,SYNE2,TTN
Monarch	HP:0040070	Abnormal upper limb bone morphology	10	401	0.61	0.0106	9606.ENSP00000225964,9606.ENSP00000242261,9606.ENSP00000304408,9606.ENSP00000308541,9606.ENSP00000327336,9606.ENSP00000359114,9606.ENSP00000360882,9606.ENSP00000363840,9606.ENSP00000364000,9606.ENSP00000369889	COL1A1,TWIST1,COL3A1,F2,BGN,COL11A1,COL5A1,COL11A2,COL5A2,COL2A1
Monarch	HP:0000193	Bifid uvula	6	135	0.86	0.0111	9606.ENSP00000276390,9606.ENSP00000327336,9606.ENSP00000359114,9606.ENSP00000363840,9606.ENSP00000369889,9606.ENSP00000467141	ATP6V1B2,BGN,COL11A1,COL11A2,COL2A1,TTN
Monarch	HP:0000598	Abnormality of the ear	25	1919	0.33	0.0111	9606.ENSP00000216181,9606.ENSP00000225964,9606.ENSP00000242261,9606.ENSP00000251157,9606.ENSP00000254722,9606.ENSP00000266079,9606.ENSP00000273784,9606.ENSP00000276390,9606.ENSP00000297268,9606.ENSP00000301067,9606.ENSP00000301691,9606.ENSP00000304408,9606.ENSP00000316512,9606.ENSP00000327650,9606.ENSP00000344432,9606.ENSP00000349259,9606.ENSP00000359114,9606.ENSP00000359655,9606.ENSP00000360497,…	MYH9,COL1A1,TWIST1,DOCK7,SERPINF1,PRPF6,AHSG,ATP6V1B2,COL1A2,KMT2D,SOST,COL3A1,TLK2,VPS33B,DOK7,SPTBN1,COL11A1,EYS,RNF113A,COL5A1,COL11A2,COL2A1,CTNND1,TAF1,TTN
Monarch	HP:0004035	Abnormal ulnar styloid process morphology	2	2	2.22	0.0111	9606.ENSP00000327336,9606.ENSP00000369889	BGN,COL2A1
Monarch	HP:0006201	Hypermobility of distal interphalangeal joints	2	2	2.22	0.0111	9606.ENSP00000297268,9606.ENSP00000304408	COL1A2,COL3A1
Monarch	HP:0006508	Abnormality of tibial epiphyses	2	2	2.22	0.0111	9606.ENSP00000359114,9606.ENSP00000369889	COL11A1,COL2A1
Monarch	HP:0001654	Abnormal heart valve morphology	8	259	0.71	0.0112	9606.ENSP00000225964,9606.ENSP00000228682,9606.ENSP00000297268,9606.ENSP00000304408,9606.ENSP00000360882,9606.ENSP00000364000,9606.ENSP00000369889,9606.ENSP00000467141	COL1A1,GLI1,COL1A2,COL3A1,COL5A1,COL5A2,COL2A1,TTN
Monarch	HP:0000002	Abnormality of body height	19	1253	0.4	0.0113	9606.ENSP00000225964,9606.ENSP00000228682,9606.ENSP00000242261,9606.ENSP00000254722,9606.ENSP00000273784,9606.ENSP00000276390,9606.ENSP00000297268,9606.ENSP00000301067,9606.ENSP00000301691,9606.ENSP00000304408,9606.ENSP00000316512,9606.ENSP00000321221,9606.ENSP00000327336,9606.ENSP00000359114,9606.ENSP00000360497,9606.ENSP00000360882,9606.ENSP00000363840,9606.ENSP00000369889,9606.ENSP00000467141	COL1A1,GLI1,TWIST1,SERPINF1,AHSG,ATP6V1B2,COL1A2,KMT2D,SOST,COL3A1,TLK2,SH2B1,BGN,COL11A1,RNF113A,COL5A1,COL11A2,COL2A1,TTN
Monarch	HP:0000201	Pierre-Robin sequence	3	17	1.46	0.0114	9606.ENSP00000359114,9606.ENSP00000363840,9606.ENSP00000369889	COL11A1,COL11A2,COL2A1
Monarch	HP:0003175	Hypoplastic ischia	3	17	1.46	0.0114	9606.ENSP00000359114,9606.ENSP00000363840,9606.ENSP00000369889	COL11A1,COL11A2,COL2A1
Monarch	HP:0005474	Decreased calvarial ossification	3	17	1.46	0.0114	9606.ENSP00000225964,9606.ENSP00000254722,9606.ENSP00000297268	COL1A1,SERPINF1,COL1A2
Monarch	HP:0012373	Abnormal eye physiology	29	2405	0.3	0.0114	9606.ENSP00000052754,9606.ENSP00000228682,9606.ENSP00000242261,9606.ENSP00000251157,9606.ENSP00000266079,9606.ENSP00000273784,9606.ENSP00000276390,9606.ENSP00000284981,9606.ENSP00000297268,9606.ENSP00000301067,9606.ENSP00000301691,9606.ENSP00000304408,9606.ENSP00000315130,9606.ENSP00000315659,9606.ENSP00000316512,9606.ENSP00000325146,9606.ENSP00000344432,9606.ENSP00000350719,9606.ENSP00000359114,…	DCN,GLI1,TWIST1,DOCK7,PRPF6,AHSG,ATP6V1B2,APP,COL1A2,KMT2D,SOST,COL3A1,CLU,DNMBP,TLK2,COL12A1,DOK7,SYNE2,COL11A1,EYS,RNF113A,COL5A1,PALM2AKAP2,COL11A2,COL2A1,PROSER3,CTNND1,TAF1,TTN
Monarch	HP:0031704	Abnormal ear physiology	20	1362	0.38	0.0114	9606.ENSP00000216181,9606.ENSP00000225964,9606.ENSP00000242261,9606.ENSP00000254722,9606.ENSP00000266079,9606.ENSP00000273784,9606.ENSP00000276390,9606.ENSP00000297268,9606.ENSP00000301067,9606.ENSP00000301691,9606.ENSP00000304408,9606.ENSP00000349259,9606.ENSP00000359114,9606.ENSP00000359655,9606.ENSP00000360497,9606.ENSP00000363840,9606.ENSP00000369889,9606.ENSP00000382004,9606.ENSP00000406549,…	MYH9,COL1A1,TWIST1,SERPINF1,PRPF6,AHSG,ATP6V1B2,COL1A2,KMT2D,SOST,COL3A1,SPTBN1,COL11A1,EYS,RNF113A,COL11A2,COL2A1,CTNND1,TAF1,TTN
Monarch	HP:0001371	Flexion contracture	13	664	0.51	0.0115	9606.ENSP00000252244,9606.ENSP00000273784,9606.ENSP00000304408,9606.ENSP00000325146,9606.ENSP00000327336,9606.ENSP00000327650,9606.ENSP00000344432,9606.ENSP00000350719,9606.ENSP00000359114,9606.ENSP00000360497,9606.ENSP00000363840,9606.ENSP00000369889,9606.ENSP00000467141	KRT1,AHSG,COL3A1,COL12A1,BGN,VPS33B,DOK7,SYNE2,COL11A1,RNF113A,COL11A2,COL2A1,TTN
Monarch	HP:0034392	Joint contracture	13	664	0.51	0.0115	9606.ENSP00000252244,9606.ENSP00000273784,9606.ENSP00000304408,9606.ENSP00000325146,9606.ENSP00000327336,9606.ENSP00000327650,9606.ENSP00000344432,9606.ENSP00000350719,9606.ENSP00000359114,9606.ENSP00000360497,9606.ENSP00000363840,9606.ENSP00000369889,9606.ENSP00000467141	KRT1,AHSG,COL3A1,COL12A1,BGN,VPS33B,DOK7,SYNE2,COL11A1,RNF113A,COL11A2,COL2A1,TTN
Monarch	HP:0001892	Abnormal bleeding	10	411	0.6	0.0118	9606.ENSP00000216181,9606.ENSP00000225964,9606.ENSP00000252244,9606.ENSP00000284981,9606.ENSP00000297268,9606.ENSP00000304408,9606.ENSP00000308541,9606.ENSP00000327650,9606.ENSP00000360882,9606.ENSP00000364000	MYH9,COL1A1,KRT1,APP,COL1A2,COL3A1,F2,VPS33B,COL5A1,COL5A2
Monarch	HP:0000932	Abnormal posterior cranial fossa morphology	7	197	0.77	0.0119	9606.ENSP00000225964,9606.ENSP00000228682,9606.ENSP00000254722,9606.ENSP00000276390,9606.ENSP00000297268,9606.ENSP00000344432,9606.ENSP00000360497	COL1A1,GLI1,SERPINF1,ATP6V1B2,COL1A2,DOK7,RNF113A
Monarch	HP:0004349	Reduced bone mineral density	10	413	0.6	0.0122	9606.ENSP00000225964,9606.ENSP00000254722,9606.ENSP00000295897,9606.ENSP00000297268,9606.ENSP00000308541,9606.ENSP00000360497,9606.ENSP00000360882,9606.ENSP00000364000,9606.ENSP00000369889,9606.ENSP00000406549	COL1A1,SERPINF1,ALB,COL1A2,F2,RNF113A,COL5A1,COL5A2,COL2A1,TAF1
Monarch	HP:0000887	Cupped ribs	3	18	1.44	0.0126	9606.ENSP00000327336,9606.ENSP00000359114,9606.ENSP00000369889	BGN,COL11A1,COL2A1
Monarch	HP:0001065	Striae distensae	3	18	1.44	0.0126	9606.ENSP00000225964,9606.ENSP00000360882,9606.ENSP00000364000	COL1A1,COL5A1,COL5A2
Monarch	HP:0001385	Hip dysplasia	6	140	0.85	0.0126	9606.ENSP00000225964,9606.ENSP00000297268,9606.ENSP00000327650,9606.ENSP00000369889,9606.ENSP00000406549,9606.ENSP00000467141	COL1A1,COL1A2,VPS33B,COL2A1,TAF1,TTN
Monarch	HP:0001388	Joint laxity	7	200	0.76	0.0126	9606.ENSP00000225964,9606.ENSP00000254722,9606.ENSP00000297268,9606.ENSP00000325146,9606.ENSP00000360882,9606.ENSP00000364000,9606.ENSP00000369889	COL1A1,SERPINF1,COL1A2,COL12A1,COL5A1,COL5A2,COL2A1
Monarch	HP:0004298	Abnormality of the abdominal wall	10	415	0.6	0.0126	9606.ENSP00000225964,9606.ENSP00000252244,9606.ENSP00000297268,9606.ENSP00000304408,9606.ENSP00000359114,9606.ENSP00000360497,9606.ENSP00000360882,9606.ENSP00000363840,9606.ENSP00000364000,9606.ENSP00000369889	COL1A1,KRT1,COL1A2,COL3A1,COL11A1,RNF113A,COL5A1,COL11A2,COL5A2,COL2A1
Monarch	HP:0011911	Abnormal metacarpophalangeal joint morphology	3	18	1.44	0.0126	9606.ENSP00000304408,9606.ENSP00000308541,9606.ENSP00000369889	COL3A1,F2,COL2A1
Monarch	HP:0000405	Conductive hearing impairment	9	339	0.64	0.0127	9606.ENSP00000242261,9606.ENSP00000266079,9606.ENSP00000297268,9606.ENSP00000301067,9606.ENSP00000301691,9606.ENSP00000359655,9606.ENSP00000363840,9606.ENSP00000369889,9606.ENSP00000382004	TWIST1,PRPF6,COL1A2,KMT2D,SOST,EYS,COL11A2,COL2A1,CTNND1
Monarch	HP:0002991	Abnormality of fibula morphology	4	48	1.14	0.0129	9606.ENSP00000327336,9606.ENSP00000359114,9606.ENSP00000363840,9606.ENSP00000369889	BGN,COL11A1,COL11A2,COL2A1
Monarch	HP:0008180	Mildly elevated creatine kinase	4	48	1.14	0.0129	9606.ENSP00000325146,9606.ENSP00000344432,9606.ENSP00000355192,9606.ENSP00000467141	COL12A1,DOK7,CACNA1S,TTN
Monarch	HP:0011452	Functional abnormality of the middle ear	9	342	0.64	0.0133	9606.ENSP00000242261,9606.ENSP00000266079,9606.ENSP00000297268,9606.ENSP00000301067,9606.ENSP00000301691,9606.ENSP00000359655,9606.ENSP00000363840,9606.ENSP00000369889,9606.ENSP00000382004	TWIST1,PRPF6,COL1A2,KMT2D,SOST,EYS,COL11A2,COL2A1,CTNND1
Monarch	HP:0003043	Abnormal shoulder morphology	5	91	0.96	0.0136	9606.ENSP00000225964,9606.ENSP00000297268,9606.ENSP00000325146,9606.ENSP00000360882,9606.ENSP00000364000	COL1A1,COL1A2,COL12A1,COL5A1,COL5A2
Monarch	HP:0002980	Femoral bowing	4	49	1.13	0.0137	9606.ENSP00000225964,9606.ENSP00000254722,9606.ENSP00000297268,9606.ENSP00000359114	COL1A1,SERPINF1,COL1A2,COL11A1
Monarch	HP:0012372	Abnormal eye morphology	26	2077	0.31	0.0137	9606.ENSP00000052754,9606.ENSP00000216181,9606.ENSP00000225964,9606.ENSP00000242261,9606.ENSP00000251157,9606.ENSP00000252244,9606.ENSP00000254722,9606.ENSP00000266079,9606.ENSP00000276390,9606.ENSP00000297268,9606.ENSP00000301067,9606.ENSP00000301691,9606.ENSP00000304408,9606.ENSP00000325146,9606.ENSP00000327336,9606.ENSP00000338728,9606.ENSP00000344432,9606.ENSP00000359114,9606.ENSP00000359655,…	DCN,MYH9,COL1A1,TWIST1,DOCK7,KRT1,SERPINF1,PRPF6,ATP6V1B2,COL1A2,KMT2D,SOST,COL3A1,COL12A1,BGN,CCDC88A,DOK7,COL11A1,EYS,RNF113A,COL5A1,COL11A2,COL5A2,COL2A1,CTNND1,TAF1
Monarch	HP:0005692	Joint hyperflexibility	6	144	0.84	0.0139	9606.ENSP00000225964,9606.ENSP00000297268,9606.ENSP00000301067,9606.ENSP00000304408,9606.ENSP00000359114,9606.ENSP00000369889	COL1A1,COL1A2,KMT2D,COL3A1,COL11A1,COL2A1
Monarch	HP:0002164	Nail dysplasia	6	145	0.83	0.0143	9606.ENSP00000228682,9606.ENSP00000252244,9606.ENSP00000276390,9606.ENSP00000301691,9606.ENSP00000360497,9606.ENSP00000406549	GLI1,KRT1,ATP6V1B2,SOST,RNF113A,TAF1
Monarch	HP:0000946	Hypoplastic ilia	4	50	1.12	0.0144	9606.ENSP00000228682,9606.ENSP00000359114,9606.ENSP00000363840,9606.ENSP00000369889	GLI1,COL11A1,COL11A2,COL2A1
Monarch	HP:0000239	Large fontanelles	6	146	0.83	0.0147	9606.ENSP00000225964,9606.ENSP00000242261,9606.ENSP00000254722,9606.ENSP00000297268,9606.ENSP00000359114,9606.ENSP00000363840	COL1A1,TWIST1,SERPINF1,COL1A2,COL11A1,COL11A2
Monarch	HP:0001063	Acrocyanosis	3	20	1.39	0.0157	9606.ENSP00000225964,9606.ENSP00000360882,9606.ENSP00000364000	COL1A1,COL5A1,COL5A2
Monarch	HP:0002691	Platybasia	3	20	1.39	0.0157	9606.ENSP00000225964,9606.ENSP00000254722,9606.ENSP00000297268	COL1A1,SERPINF1,COL1A2
Monarch	HP:0006375	Dumbbell-shaped femur	2	3	2.04	0.0159	9606.ENSP00000363840,9606.ENSP00000369889	COL11A2,COL2A1
Monarch	HP:0007559	Localized epidermolytic hyperkeratosis	2	3	2.04	0.0159	9606.ENSP00000246662,9606.ENSP00000252244	KRT9,KRT1
Monarch	HP:0011276	Vascular skin abnormality	10	433	0.58	0.0159	9606.ENSP00000216181,9606.ENSP00000225964,9606.ENSP00000246662,9606.ENSP00000252244,9606.ENSP00000297268,9606.ENSP00000304408,9606.ENSP00000308541,9606.ENSP00000360497,9606.ENSP00000360882,9606.ENSP00000364000	MYH9,COL1A1,KRT9,KRT1,COL1A2,COL3A1,F2,RNF113A,COL5A1,COL5A2
Monarch	HP:0001510	Growth delay	21	1525	0.35	0.0161	9606.ENSP00000225964,9606.ENSP00000228682,9606.ENSP00000242261,9606.ENSP00000254722,9606.ENSP00000273784,9606.ENSP00000276390,9606.ENSP00000297268,9606.ENSP00000301067,9606.ENSP00000301691,9606.ENSP00000304408,9606.ENSP00000316512,9606.ENSP00000321221,9606.ENSP00000327336,9606.ENSP00000344432,9606.ENSP00000359114,9606.ENSP00000360497,9606.ENSP00000360882,9606.ENSP00000363840,9606.ENSP00000369889,…	COL1A1,GLI1,TWIST1,SERPINF1,AHSG,ATP6V1B2,COL1A2,KMT2D,SOST,COL3A1,TLK2,SH2B1,BGN,DOK7,COL11A1,RNF113A,COL5A1,COL11A2,COL2A1,TAF1,TTN
Monarch	HP:0002867	Abnormal ilium morphology	5	96	0.93	0.0161	9606.ENSP00000228682,9606.ENSP00000327336,9606.ENSP00000359114,9606.ENSP00000363840,9606.ENSP00000369889	GLI1,BGN,COL11A1,COL11A2,COL2A1
Monarch	HP:0000235	Abnormality of the fontanelles or cranial sutures	9	355	0.62	0.0162	9606.ENSP00000225964,9606.ENSP00000242261,9606.ENSP00000254722,9606.ENSP00000276390,9606.ENSP00000297268,9606.ENSP00000316512,9606.ENSP00000359114,9606.ENSP00000360497,9606.ENSP00000363840	COL1A1,TWIST1,SERPINF1,ATP6V1B2,COL1A2,TLK2,COL11A1,RNF113A,COL11A2
Monarch	HP:0002693	Abnormality of the skull base	7	212	0.73	0.0162	9606.ENSP00000225964,9606.ENSP00000228682,9606.ENSP00000254722,9606.ENSP00000276390,9606.ENSP00000297268,9606.ENSP00000344432,9606.ENSP00000360497	COL1A1,GLI1,SERPINF1,ATP6V1B2,COL1A2,DOK7,RNF113A
Monarch	HP:0011368	Epidermal thickening	9	355	0.62	0.0162	9606.ENSP00000246662,9606.ENSP00000252244,9606.ENSP00000273784,9606.ENSP00000325146,9606.ENSP00000327650,9606.ENSP00000350719,9606.ENSP00000357789,9606.ENSP00000360497,9606.ENSP00000467141	KRT9,KRT1,AHSG,COL12A1,VPS33B,SYNE2,FLG,RNF113A,TTN
Monarch	HP:0100790	Hernia	10	435	0.58	0.0162	9606.ENSP00000225964,9606.ENSP00000297268,9606.ENSP00000301067,9606.ENSP00000304408,9606.ENSP00000359114,9606.ENSP00000360497,9606.ENSP00000360882,9606.ENSP00000363840,9606.ENSP00000364000,9606.ENSP00000369889	COL1A1,COL1A2,KMT2D,COL3A1,COL11A1,RNF113A,COL5A1,COL11A2,COL5A2,COL2A1
Monarch	HP:0012727	Thoracic aortic aneurysm	5	97	0.93	0.0166	9606.ENSP00000225964,9606.ENSP00000297268,9606.ENSP00000304408,9606.ENSP00000360882,9606.ENSP00000364000	COL1A1,COL1A2,COL3A1,COL5A1,COL5A2
Monarch	HP:0003306	Spinal rigidity	4	53	1.09	0.0167	9606.ENSP00000325146,9606.ENSP00000350719,9606.ENSP00000369889,9606.ENSP00000467141	COL12A1,SYNE2,COL2A1,TTN
Monarch	HP:0003179	Protrusio acetabuli	3	21	1.37	0.0169	9606.ENSP00000225964,9606.ENSP00000254722,9606.ENSP00000297268	COL1A1,SERPINF1,COL1A2
Monarch	HP:0005743	Avascular necrosis of the capital femoral epiphysis	3	21	1.37	0.0169	9606.ENSP00000225964,9606.ENSP00000297268,9606.ENSP00000369889	COL1A1,COL1A2,COL2A1
Monarch	EFO:0003892	Pulmonary function measurement	18	1208	0.39	0.0173	9606.ENSP00000171887,9606.ENSP00000205948,9606.ENSP00000216181,9606.ENSP00000242261,9606.ENSP00000243077,9606.ENSP00000260356,9606.ENSP00000268712,9606.ENSP00000284984,9606.ENSP00000297268,9606.ENSP00000321221,9606.ENSP00000344432,9606.ENSP00000350719,9606.ENSP00000355192,9606.ENSP00000359655,9606.ENSP00000361857,9606.ENSP00000363654,9606.ENSP00000456480,9606.ENSP00000467141	TNS1,APOH,MYH9,TWIST1,LRP1,THBS1,NCOR1,ADAMTS1,COL1A2,SH2B1,DOK7,SYNE2,CACNA1S,EYS,RLF,PALM2AKAP2,SNX29,TTN
Monarch	HP:0000499	Abnormal eyelash morphology	7	216	0.73	0.0176	9606.ENSP00000251157,9606.ENSP00000276390,9606.ENSP00000301067,9606.ENSP00000304408,9606.ENSP00000359114,9606.ENSP00000382004,9606.ENSP00000406549	DOCK7,ATP6V1B2,KMT2D,COL3A1,COL11A1,CTNND1,TAF1
Monarch	HP:0005622	Broad long bones	6	154	0.81	0.0179	9606.ENSP00000225964,9606.ENSP00000242261,9606.ENSP00000297268,9606.ENSP00000327336,9606.ENSP00000359114,9606.ENSP00000369889	COL1A1,TWIST1,COL1A2,BGN,COL11A1,COL2A1
Monarch	HP:0001789	Hydrops fetalis	5	100	0.91	0.0184	9606.ENSP00000225964,9606.ENSP00000258888,9606.ENSP00000297268,9606.ENSP00000359114,9606.ENSP00000369889	COL1A1,ALPK3,COL1A2,COL11A1,COL2A1
Monarch	EFO:0004298	Cardiovascular measurement	28	2378	0.29	0.0186	9606.ENSP00000171887,9606.ENSP00000205948,9606.ENSP00000222345,9606.ENSP00000228682,9606.ENSP00000243077,9606.ENSP00000251157,9606.ENSP00000258888,9606.ENSP00000276390,9606.ENSP00000304408,9606.ENSP00000321221,9606.ENSP00000325146,9606.ENSP00000344432,9606.ENSP00000347730,9606.ENSP00000349259,9606.ENSP00000350719,9606.ENSP00000355192,9606.ENSP00000359655,9606.ENSP00000360882,9606.ENSP00000363654,…	TNS1,APOH,SIPA1L3,GLI1,LRP1,DOCK7,ALPK3,ATP6V1B2,COL3A1,SH2B1,COL12A1,DOK7,ZNF536,SPTBN1,SYNE2,CACNA1S,EYS,COL5A1,PALM2AKAP2,COL11A2,SELENOO,TBC1D10B,OBSCN,SNX29,TTN,RYR3,KNG1,LDB1
Monarch	HP:0000364	Hearing abnormality	19	1327	0.37	0.0186	9606.ENSP00000216181,9606.ENSP00000225964,9606.ENSP00000242261,9606.ENSP00000254722,9606.ENSP00000266079,9606.ENSP00000273784,9606.ENSP00000276390,9606.ENSP00000297268,9606.ENSP00000301067,9606.ENSP00000301691,9606.ENSP00000349259,9606.ENSP00000359114,9606.ENSP00000359655,9606.ENSP00000360497,9606.ENSP00000363840,9606.ENSP00000369889,9606.ENSP00000382004,9606.ENSP00000406549,9606.ENSP00000467141	MYH9,COL1A1,TWIST1,SERPINF1,PRPF6,AHSG,ATP6V1B2,COL1A2,KMT2D,SOST,SPTBN1,COL11A1,EYS,RNF113A,COL11A2,COL2A1,CTNND1,TAF1,TTN
Monarch	HP:0000545	Myopia	10	446	0.57	0.0186	9606.ENSP00000276390,9606.ENSP00000297268,9606.ENSP00000315130,9606.ENSP00000325146,9606.ENSP00000359114,9606.ENSP00000360497,9606.ENSP00000360882,9606.ENSP00000363840,9606.ENSP00000369889,9606.ENSP00000406549	ATP6V1B2,COL1A2,CLU,COL12A1,COL11A1,RNF113A,COL5A1,COL11A2,COL2A1,TAF1
Monarch	HP:0005855	Multiple prenatal fractures	3	22	1.35	0.0186	9606.ENSP00000225964,9606.ENSP00000254722,9606.ENSP00000297268	COL1A1,SERPINF1,COL1A2
Monarch	HP:0032153	Joint subluxation	3	22	1.35	0.0186	9606.ENSP00000225964,9606.ENSP00000297268,9606.ENSP00000369889	COL1A1,COL1A2,COL2A1
Monarch	HP:0006712	Aplasia/Hypoplasia of the ribs	5	102	0.91	0.0197	9606.ENSP00000228682,9606.ENSP00000276390,9606.ENSP00000359114,9606.ENSP00000363840,9606.ENSP00000369889	GLI1,ATP6V1B2,COL11A1,COL11A2,COL2A1
Monarch	HP:0011329	Abnormality of cranial sutures	8	292	0.65	0.0197	9606.ENSP00000225964,9606.ENSP00000242261,9606.ENSP00000254722,9606.ENSP00000276390,9606.ENSP00000297268,9606.ENSP00000316512,9606.ENSP00000359114,9606.ENSP00000360497	COL1A1,TWIST1,SERPINF1,ATP6V1B2,COL1A2,TLK2,COL11A1,RNF113A
Monarch	HP:0012638	Abnormal nervous system physiology	34	3154	0.25	0.0197	9606.ENSP00000225964,9606.ENSP00000228682,9606.ENSP00000242261,9606.ENSP00000243077,9606.ENSP00000251157,9606.ENSP00000252244,9606.ENSP00000266079,9606.ENSP00000273784,9606.ENSP00000276390,9606.ENSP00000284981,9606.ENSP00000295897,9606.ENSP00000297268,9606.ENSP00000301067,9606.ENSP00000301691,9606.ENSP00000304408,9606.ENSP00000308541,9606.ENSP00000316512,9606.ENSP00000321221,9606.ENSP00000325146,…	COL1A1,GLI1,TWIST1,LRP1,DOCK7,KRT1,PRPF6,AHSG,ATP6V1B2,APP,ALB,COL1A2,KMT2D,SOST,COL3A1,F2,TLK2,SH2B1,COL12A1,VPS33B,CCDC88A,DOK7,ZNF536,SYNE2,CACNA1S,EYS,RNF113A,COL5A1,PALM2AKAP2,COL5A2,COL2A1,TAF1,CNTN5,TTN
Monarch	HP:0002597	Abnormality of the vasculature	22	1673	0.33	0.0198	9606.ENSP00000216181,9606.ENSP00000225964,9606.ENSP00000242261,9606.ENSP00000246662,9606.ENSP00000252244,9606.ENSP00000254722,9606.ENSP00000255324,9606.ENSP00000266079,9606.ENSP00000276390,9606.ENSP00000284981,9606.ENSP00000295897,9606.ENSP00000297268,9606.ENSP00000301067,9606.ENSP00000304408,9606.ENSP00000308541,9606.ENSP00000327336,9606.ENSP00000327650,9606.ENSP00000359655,9606.ENSP00000360497,…	MYH9,COL1A1,TWIST1,KRT9,KRT1,SERPINF1,RNF17,PRPF6,ATP6V1B2,APP,ALB,COL1A2,KMT2D,COL3A1,F2,BGN,VPS33B,EYS,RNF113A,COL5A1,COL5A2,KNG1
Monarch	HP:0000377	Abnormal pinna morphology	16	1019	0.41	0.0203	9606.ENSP00000242261,9606.ENSP00000251157,9606.ENSP00000273784,9606.ENSP00000276390,9606.ENSP00000301067,9606.ENSP00000304408,9606.ENSP00000316512,9606.ENSP00000327650,9606.ENSP00000344432,9606.ENSP00000359114,9606.ENSP00000360497,9606.ENSP00000360882,9606.ENSP00000363840,9606.ENSP00000369889,9606.ENSP00000406549,9606.ENSP00000467141	TWIST1,DOCK7,AHSG,ATP6V1B2,KMT2D,COL3A1,TLK2,VPS33B,DOK7,COL11A1,RNF113A,COL5A1,COL11A2,COL2A1,TAF1,TTN
Monarch	HP:0002812	Coxa vara	4	57	1.06	0.0203	9606.ENSP00000225964,9606.ENSP00000254722,9606.ENSP00000297268,9606.ENSP00000369889	COL1A1,SERPINF1,COL1A2,COL2A1
Monarch	HP:0004299	Hernia of the abdominal wall	9	371	0.6	0.0203	9606.ENSP00000225964,9606.ENSP00000297268,9606.ENSP00000304408,9606.ENSP00000359114,9606.ENSP00000360497,9606.ENSP00000360882,9606.ENSP00000363840,9606.ENSP00000364000,9606.ENSP00000369889	COL1A1,COL1A2,COL3A1,COL11A1,RNF113A,COL5A1,COL11A2,COL5A2,COL2A1
Monarch	HP:0004568	Beaking of vertebral bodies	3	23	1.33	0.0203	9606.ENSP00000254722,9606.ENSP00000363840,9606.ENSP00000369889	SERPINF1,COL11A2,COL2A1
Monarch	HP:0030680	Abnormality of cardiovascular system morphology	22	1680	0.33	0.0205	9606.ENSP00000225964,9606.ENSP00000228682,9606.ENSP00000242261,9606.ENSP00000255324,9606.ENSP00000258888,9606.ENSP00000276390,9606.ENSP00000284981,9606.ENSP00000295897,9606.ENSP00000297268,9606.ENSP00000301067,9606.ENSP00000304408,9606.ENSP00000308541,9606.ENSP00000327336,9606.ENSP00000327650,9606.ENSP00000350719,9606.ENSP00000359114,9606.ENSP00000360497,9606.ENSP00000360882,9606.ENSP00000364000,…	COL1A1,GLI1,TWIST1,RNF17,ALPK3,ATP6V1B2,APP,ALB,COL1A2,KMT2D,COL3A1,F2,BGN,VPS33B,SYNE2,COL11A1,RNF113A,COL5A1,COL5A2,COL2A1,TTN,KNG1
Monarch	HP:0100807	Long fingers	7	224	0.71	0.0205	9606.ENSP00000242261,9606.ENSP00000297268,9606.ENSP00000304408,9606.ENSP00000325146,9606.ENSP00000359114,9606.ENSP00000369889,9606.ENSP00000467141	TWIST1,COL1A2,COL3A1,COL12A1,COL11A1,COL2A1,TTN
Monarch	HP:0009357	Abnormality of the distal phalanx of the 3rd finger	2	4	1.91	0.0209	9606.ENSP00000242261,9606.ENSP00000369889	TWIST1,COL2A1
Monarch	HP:0009542	Abnormality of the distal phalanx of the 2nd finger	2	4	1.91	0.0209	9606.ENSP00000242261,9606.ENSP00000369889	TWIST1,COL2A1
Monarch	HP:0010978	Abnormality of immune system physiology	19	1347	0.36	0.0212	9606.ENSP00000216181,9606.ENSP00000225964,9606.ENSP00000246662,9606.ENSP00000252244,9606.ENSP00000276390,9606.ENSP00000295897,9606.ENSP00000301067,9606.ENSP00000304408,9606.ENSP00000316512,9606.ENSP00000327650,9606.ENSP00000349238,9606.ENSP00000357789,9606.ENSP00000360497,9606.ENSP00000360882,9606.ENSP00000363770,9606.ENSP00000363840,9606.ENSP00000364000,9606.ENSP00000369889,9606.ENSP00000406549	MYH9,COL1A1,KRT9,KRT1,ATP6V1B2,ALB,KMT2D,COL3A1,TLK2,VPS33B,CCDC88B,FLG,RNF113A,COL5A1,C1QC,COL11A2,COL5A2,COL2A1,TAF1
Monarch	HP:0010866	Abdominal wall defect	9	375	0.6	0.0214	9606.ENSP00000225964,9606.ENSP00000297268,9606.ENSP00000304408,9606.ENSP00000359114,9606.ENSP00000360497,9606.ENSP00000360882,9606.ENSP00000363840,9606.ENSP00000364000,9606.ENSP00000369889	COL1A1,COL1A2,COL3A1,COL11A1,RNF113A,COL5A1,COL11A2,COL5A2,COL2A1
Monarch	HP:0000218	High palate	12	635	0.49	0.0215	9606.ENSP00000242261,9606.ENSP00000276390,9606.ENSP00000297268,9606.ENSP00000301067,9606.ENSP00000304408,9606.ENSP00000316512,9606.ENSP00000325146,9606.ENSP00000344432,9606.ENSP00000359114,9606.ENSP00000360497,9606.ENSP00000406549,9606.ENSP00000467141	TWIST1,ATP6V1B2,COL1A2,KMT2D,COL3A1,TLK2,COL12A1,DOK7,COL11A1,RNF113A,TAF1,TTN
Monarch	HP:0000290	Abnormality of the forehead	15	926	0.42	0.0215	9606.ENSP00000225964,9606.ENSP00000242261,9606.ENSP00000251157,9606.ENSP00000254722,9606.ENSP00000276390,9606.ENSP00000297268,9606.ENSP00000301691,9606.ENSP00000327336,9606.ENSP00000327650,9606.ENSP00000338728,9606.ENSP00000359114,9606.ENSP00000360497,9606.ENSP00000369889,9606.ENSP00000382004,9606.ENSP00000406549	COL1A1,TWIST1,DOCK7,SERPINF1,ATP6V1B2,COL1A2,SOST,BGN,VPS33B,CCDC88A,COL11A1,RNF113A,COL2A1,CTNND1,TAF1
Monarch	HP:0000882	Hypoplastic scapulae	3	24	1.31	0.0217	9606.ENSP00000359114,9606.ENSP00000363840,9606.ENSP00000369889	COL11A1,COL11A2,COL2A1
Monarch	HP:0003100	Slender long bone	4	59	1.05	0.0219	9606.ENSP00000225964,9606.ENSP00000254722,9606.ENSP00000297268,9606.ENSP00000344432	COL1A1,SERPINF1,COL1A2,DOK7
Monarch	HP:0005105	Abnormal nasal morphology	18	1245	0.38	0.0221	9606.ENSP00000225964,9606.ENSP00000242261,9606.ENSP00000251157,9606.ENSP00000266079,9606.ENSP00000273784,9606.ENSP00000276390,9606.ENSP00000297268,9606.ENSP00000301067,9606.ENSP00000301691,9606.ENSP00000304408,9606.ENSP00000316512,9606.ENSP00000338728,9606.ENSP00000344432,9606.ENSP00000359114,9606.ENSP00000359655,9606.ENSP00000363840,9606.ENSP00000369889,9606.ENSP00000406549	COL1A1,TWIST1,DOCK7,PRPF6,AHSG,ATP6V1B2,COL1A2,KMT2D,SOST,COL3A1,TLK2,CCDC88A,DOK7,COL11A1,EYS,COL11A2,COL2A1,TAF1
Monarch	HP:0002815	Abnormality of the knee	8	301	0.64	0.0223	9606.ENSP00000225964,9606.ENSP00000228682,9606.ENSP00000297268,9606.ENSP00000325146,9606.ENSP00000359114,9606.ENSP00000360882,9606.ENSP00000364000,9606.ENSP00000369889	COL1A1,GLI1,COL1A2,COL12A1,COL11A1,COL5A1,COL5A2,COL2A1
Monarch	HP:0000444	Convex nasal ridge	4	60	1.04	0.0230	9606.ENSP00000225964,9606.ENSP00000242261,9606.ENSP00000297268,9606.ENSP00000304408	COL1A1,TWIST1,COL1A2,COL3A1
Monarch	HP:0001822	Hallux valgus	4	60	1.04	0.0230	9606.ENSP00000242261,9606.ENSP00000276390,9606.ENSP00000297268,9606.ENSP00000359655	TWIST1,ATP6V1B2,COL1A2,EYS
Monarch	HP:0001482	Subcutaneous nodule	4	61	1.03	0.0242	9606.ENSP00000225964,9606.ENSP00000304408,9606.ENSP00000360882,9606.ENSP00000364000	COL1A1,COL3A1,COL5A1,COL5A2
Monarch	HP:0002828	Multiple joint contractures	4	61	1.03	0.0242	9606.ENSP00000325146,9606.ENSP00000344432,9606.ENSP00000360497,9606.ENSP00000467141	COL12A1,DOK7,RNF113A,TTN
Monarch	HP:0100886	Abnormality of globe location	14	839	0.44	0.0242	9606.ENSP00000225964,9606.ENSP00000242261,9606.ENSP00000276390,9606.ENSP00000297268,9606.ENSP00000301691,9606.ENSP00000304408,9606.ENSP00000327336,9606.ENSP00000344432,9606.ENSP00000359114,9606.ENSP00000360497,9606.ENSP00000363840,9606.ENSP00000369889,9606.ENSP00000382004,9606.ENSP00000406549	COL1A1,TWIST1,ATP6V1B2,COL1A2,SOST,COL3A1,BGN,DOK7,COL11A1,RNF113A,COL11A2,COL2A1,CTNND1,TAF1
Monarch	HP:0002795	Abnormal respiratory system physiology	17	1151	0.38	0.0246	9606.ENSP00000225964,9606.ENSP00000242261,9606.ENSP00000254722,9606.ENSP00000276390,9606.ENSP00000297268,9606.ENSP00000304408,9606.ENSP00000308541,9606.ENSP00000325146,9606.ENSP00000344432,9606.ENSP00000350719,9606.ENSP00000355192,9606.ENSP00000357789,9606.ENSP00000359114,9606.ENSP00000360497,9606.ENSP00000363840,9606.ENSP00000369889,9606.ENSP00000467141	COL1A1,TWIST1,SERPINF1,ATP6V1B2,COL1A2,COL3A1,F2,COL12A1,DOK7,SYNE2,CACNA1S,FLG,COL11A1,RNF113A,COL11A2,COL2A1,TTN
Monarch	HP:0040069	Abnormal lower limb bone morphology	12	648	0.48	0.0246	9606.ENSP00000225964,9606.ENSP00000228682,9606.ENSP00000242261,9606.ENSP00000254722,9606.ENSP00000276390,9606.ENSP00000297268,9606.ENSP00000304408,9606.ENSP00000327336,9606.ENSP00000344432,9606.ENSP00000359114,9606.ENSP00000363840,9606.ENSP00000369889	COL1A1,GLI1,TWIST1,SERPINF1,ATP6V1B2,COL1A2,COL3A1,BGN,DOK7,COL11A1,COL11A2,COL2A1
Monarch	HP:0001551	Abnormal umbilicus morphology	7	235	0.69	0.0251	9606.ENSP00000225964,9606.ENSP00000252244,9606.ENSP00000304408,9606.ENSP00000360497,9606.ENSP00000360882,9606.ENSP00000364000,9606.ENSP00000369889	COL1A1,KRT1,COL3A1,RNF113A,COL5A1,COL5A2,COL2A1
Monarch	EFO:0000408	Disease	19	1373	0.36	0.0252	9606.ENSP00000171887,9606.ENSP00000225964,9606.ENSP00000243077,9606.ENSP00000251157,9606.ENSP00000259915,9606.ENSP00000276390,9606.ENSP00000297268,9606.ENSP00000303153,9606.ENSP00000304408,9606.ENSP00000315130,9606.ENSP00000349238,9606.ENSP00000357789,9606.ENSP00000360882,9606.ENSP00000364000,9606.ENSP00000365908,9606.ENSP00000369889,9606.ENSP00000370288,9606.ENSP00000467141,9606.ENSP00000493985	TNS1,COL1A1,LRP1,DOCK7,POU5F1,ATP6V1B2,COL1A2,COL22A1,COL3A1,CLU,CCDC88B,FLG,COL5A1,COL5A2,PRUNE2,COL2A1,SELENOO,TTN,KNG1
Monarch	HP:0000282	Facial edema	4	62	1.02	0.0252	9606.ENSP00000225964,9606.ENSP00000295897,9606.ENSP00000360882,9606.ENSP00000364000	COL1A1,ALB,COL5A1,COL5A2
Monarch	HP:0000162	Glossoptosis	3	26	1.28	0.0255	9606.ENSP00000359114,9606.ENSP00000363840,9606.ENSP00000369889	COL11A1,COL11A2,COL2A1
Monarch	HP:0000929	Abnormal skull morphology	24	1954	0.3	0.0255	9606.ENSP00000225964,9606.ENSP00000228682,9606.ENSP00000242261,9606.ENSP00000254722,9606.ENSP00000273784,9606.ENSP00000276390,9606.ENSP00000297268,9606.ENSP00000301067,9606.ENSP00000301691,9606.ENSP00000304408,9606.ENSP00000316512,9606.ENSP00000325146,9606.ENSP00000327336,9606.ENSP00000327650,9606.ENSP00000338728,9606.ENSP00000344432,9606.ENSP00000359114,9606.ENSP00000360497,9606.ENSP00000360882,…	COL1A1,GLI1,TWIST1,SERPINF1,AHSG,ATP6V1B2,COL1A2,KMT2D,SOST,COL3A1,TLK2,COL12A1,BGN,VPS33B,CCDC88A,DOK7,COL11A1,RNF113A,COL5A1,COL11A2,COL5A2,COL2A1,TAF1,TTN
Monarch	HP:0001591	Bell-shaped thorax	3	26	1.28	0.0255	9606.ENSP00000359114,9606.ENSP00000363840,9606.ENSP00000369889	COL11A1,COL11A2,COL2A1
Monarch	HP:0002515	Waddling gait	5	111	0.87	0.0255	9606.ENSP00000325146,9606.ENSP00000344432,9606.ENSP00000350719,9606.ENSP00000369889,9606.ENSP00000467141	COL12A1,DOK7,SYNE2,COL2A1,TTN
Monarch	HP:0004347	Weakness of muscles of respiration	5	111	0.87	0.0255	9606.ENSP00000325146,9606.ENSP00000344432,9606.ENSP00000350719,9606.ENSP00000355192,9606.ENSP00000467141	COL12A1,DOK7,SYNE2,CACNA1S,TTN
Monarch	HP:0010230	Cone-shaped epiphyses of the phalanges of the hand	3	26	1.28	0.0255	9606.ENSP00000228682,9606.ENSP00000327336,9606.ENSP00000369889	GLI1,BGN,COL2A1
Monarch	HP:0000496	Abnormality of eye movement	20	1491	0.34	0.0257	9606.ENSP00000052754,9606.ENSP00000228682,9606.ENSP00000242261,9606.ENSP00000266079,9606.ENSP00000276390,9606.ENSP00000284981,9606.ENSP00000297268,9606.ENSP00000301067,9606.ENSP00000301691,9606.ENSP00000304408,9606.ENSP00000315659,9606.ENSP00000316512,9606.ENSP00000325146,9606.ENSP00000344432,9606.ENSP00000359114,9606.ENSP00000359655,9606.ENSP00000360497,9606.ENSP00000363840,9606.ENSP00000406549,…	DCN,GLI1,TWIST1,PRPF6,ATP6V1B2,APP,COL1A2,KMT2D,SOST,COL3A1,DNMBP,TLK2,COL12A1,DOK7,COL11A1,EYS,RNF113A,COL11A2,TAF1,TTN
Monarch	HP:0008518	Aplasia/Hypoplasia involving the vertebral column	4	63	1.02	0.0258	9606.ENSP00000296946,9606.ENSP00000327336,9606.ENSP00000359114,9606.ENSP00000369889	TBXT,BGN,COL11A1,COL2A1
Monarch	HP:0000922	Posterior rib cupping	2	5	1.82	0.0263	9606.ENSP00000327336,9606.ENSP00000359114	BGN,COL11A1
Monarch	HP:0004937	Pulmonary artery aneurysm	2	5	1.82	0.0263	9606.ENSP00000304408,9606.ENSP00000327336	COL3A1,BGN
Monarch	HP:0009121	Abnormal axial skeleton morphology	26	2206	0.29	0.0263	9606.ENSP00000225964,9606.ENSP00000228682,9606.ENSP00000242261,9606.ENSP00000254722,9606.ENSP00000273784,9606.ENSP00000276390,9606.ENSP00000296946,9606.ENSP00000297268,9606.ENSP00000301067,9606.ENSP00000301691,9606.ENSP00000304408,9606.ENSP00000316512,9606.ENSP00000325146,9606.ENSP00000327336,9606.ENSP00000327650,9606.ENSP00000338728,9606.ENSP00000344432,9606.ENSP00000350719,9606.ENSP00000359114,…	COL1A1,GLI1,TWIST1,SERPINF1,AHSG,ATP6V1B2,TBXT,COL1A2,KMT2D,SOST,COL3A1,TLK2,COL12A1,BGN,VPS33B,CCDC88A,DOK7,SYNE2,COL11A1,RNF113A,COL5A1,COL11A2,COL5A2,COL2A1,TAF1,TTN
Monarch	HP:0001156	Brachydactyly	8	313	0.62	0.0264	9606.ENSP00000242261,9606.ENSP00000273784,9606.ENSP00000276390,9606.ENSP00000327336,9606.ENSP00000359114,9606.ENSP00000363840,9606.ENSP00000369889,9606.ENSP00000406549	TWIST1,AHSG,ATP6V1B2,BGN,COL11A1,COL11A2,COL2A1,TAF1
Monarch	HP:0011867	Abnormal iliac wing morphology	4	64	1.01	0.0268	9606.ENSP00000228682,9606.ENSP00000327336,9606.ENSP00000363840,9606.ENSP00000369889	GLI1,BGN,COL11A2,COL2A1
Monarch	HP:0000885	Broad ribs	3	27	1.26	0.0270	9606.ENSP00000301691,9606.ENSP00000359114,9606.ENSP00000363840	SOST,COL11A1,COL11A2
Monarch	HP:0001538	Protuberant abdomen	3	27	1.26	0.0270	9606.ENSP00000359114,9606.ENSP00000363840,9606.ENSP00000369889	COL11A1,COL11A2,COL2A1
Monarch	EFO:0004339	Body height	25	2091	0.29	0.0271	9606.ENSP00000171887,9606.ENSP00000216181,9606.ENSP00000243077,9606.ENSP00000258969,9606.ENSP00000259915,9606.ENSP00000266718,9606.ENSP00000268712,9606.ENSP00000297268,9606.ENSP00000316512,9606.ENSP00000321221,9606.ENSP00000338728,9606.ENSP00000344432,9606.ENSP00000347730,9606.ENSP00000349259,9606.ENSP00000359114,9606.ENSP00000361857,9606.ENSP00000363654,9606.ENSP00000363840,9606.ENSP00000364000,…	TNS1,MYH9,LRP1,CHAD,POU5F1,LUM,NCOR1,COL1A2,TLK2,SH2B1,CCDC88A,DOK7,ZNF536,SPTBN1,COL11A1,RLF,PALM2AKAP2,COL11A2,COL5A2,COL2A1,IGFBP3,PRSS45P,STPG4,FSD1L,SNX29
Monarch	HP:0011025	Abnormal cardiovascular system physiology	17	1169	0.38	0.0272	9606.ENSP00000216181,9606.ENSP00000225964,9606.ENSP00000254722,9606.ENSP00000255324,9606.ENSP00000258888,9606.ENSP00000284981,9606.ENSP00000295897,9606.ENSP00000297268,9606.ENSP00000304408,9606.ENSP00000308541,9606.ENSP00000327336,9606.ENSP00000327650,9606.ENSP00000350719,9606.ENSP00000360882,9606.ENSP00000364000,9606.ENSP00000467141,9606.ENSP00000493985	MYH9,COL1A1,SERPINF1,RNF17,ALPK3,APP,ALB,COL1A2,COL3A1,F2,BGN,VPS33B,SYNE2,COL5A1,COL5A2,TTN,KNG1
Monarch	EFO:0004464	Brain measurement	17	1174	0.38	0.0282	9606.ENSP00000171887,9606.ENSP00000216122,9606.ENSP00000257552,9606.ENSP00000257575,9606.ENSP00000321221,9606.ENSP00000334153,9606.ENSP00000338728,9606.ENSP00000347730,9606.ENSP00000349259,9606.ENSP00000359114,9606.ENSP00000363654,9606.ENSP00000364000,9606.ENSP00000369889,9606.ENSP00000370288,9606.ENSP00000380116,9606.ENSP00000435637,9606.ENSP00000489262	TNS1,MCM5,MSI1,RNFT2,SH2B1,RFTN1,CCDC88A,ZNF536,SPTBN1,COL11A1,PALM2AKAP2,COL5A2,COL2A1,SELENOO,PROSER3,CNTN5,RYR3
Monarch	HP:0000606	Abnormality of the periorbital region	6	175	0.75	0.0282	9606.ENSP00000225964,9606.ENSP00000242261,9606.ENSP00000251157,9606.ENSP00000360882,9606.ENSP00000364000,9606.ENSP00000406549	COL1A1,TWIST1,DOCK7,COL5A1,COL5A2,TAF1
Monarch	HP:0005916	Abnormal metacarpal morphology	6	175	0.75	0.0282	9606.ENSP00000242261,9606.ENSP00000304408,9606.ENSP00000308541,9606.ENSP00000327336,9606.ENSP00000363840,9606.ENSP00000369889	TWIST1,COL3A1,F2,BGN,COL11A2,COL2A1
Monarch	HP:0011800	Midface retrusion	7	243	0.67	0.0282	9606.ENSP00000225964,9606.ENSP00000242261,9606.ENSP00000297268,9606.ENSP00000301691,9606.ENSP00000359114,9606.ENSP00000363840,9606.ENSP00000369889	COL1A1,TWIST1,COL1A2,SOST,COL11A1,COL11A2,COL2A1
Monarch	HP:0012252	Abnormal respiratory system morphology	16	1067	0.39	0.0282	9606.ENSP00000228682,9606.ENSP00000276390,9606.ENSP00000295897,9606.ENSP00000301067,9606.ENSP00000304408,9606.ENSP00000308541,9606.ENSP00000325146,9606.ENSP00000327336,9606.ENSP00000344432,9606.ENSP00000359114,9606.ENSP00000360497,9606.ENSP00000360882,9606.ENSP00000363840,9606.ENSP00000364000,9606.ENSP00000369889,9606.ENSP00000406549	GLI1,ATP6V1B2,ALB,KMT2D,COL3A1,F2,COL12A1,BGN,DOK7,COL11A1,RNF113A,COL5A1,COL11A2,COL5A2,COL2A1,TAF1
Monarch	HP:0002652	Skeletal dysplasia	6	176	0.75	0.0286	9606.ENSP00000301691,9606.ENSP00000304408,9606.ENSP00000327336,9606.ENSP00000359114,9606.ENSP00000363840,9606.ENSP00000369889	SOST,COL3A1,BGN,COL11A1,COL11A2,COL2A1
Monarch	EFO:0005278	Cardiovascular disease biomarker measurement	26	2228	0.28	0.0289	9606.ENSP00000171887,9606.ENSP00000205948,9606.ENSP00000228682,9606.ENSP00000243077,9606.ENSP00000251157,9606.ENSP00000258888,9606.ENSP00000276390,9606.ENSP00000304408,9606.ENSP00000321221,9606.ENSP00000325146,9606.ENSP00000344432,9606.ENSP00000347730,9606.ENSP00000349259,9606.ENSP00000350719,9606.ENSP00000355192,9606.ENSP00000359655,9606.ENSP00000360882,9606.ENSP00000363654,9606.ENSP00000363840,…	TNS1,APOH,GLI1,LRP1,DOCK7,ALPK3,ATP6V1B2,COL3A1,SH2B1,COL12A1,DOK7,ZNF536,SPTBN1,SYNE2,CACNA1S,EYS,COL5A1,PALM2AKAP2,COL11A2,TBC1D10B,OBSCN,SNX29,TTN,RYR3,KNG1,LDB1
Monarch	HP:0000365	Hearing impairment	18	1288	0.36	0.0289	9606.ENSP00000216181,9606.ENSP00000225964,9606.ENSP00000242261,9606.ENSP00000254722,9606.ENSP00000266079,9606.ENSP00000273784,9606.ENSP00000276390,9606.ENSP00000297268,9606.ENSP00000301067,9606.ENSP00000301691,9606.ENSP00000359114,9606.ENSP00000359655,9606.ENSP00000360497,9606.ENSP00000363840,9606.ENSP00000369889,9606.ENSP00000382004,9606.ENSP00000406549,9606.ENSP00000467141	MYH9,COL1A1,TWIST1,SERPINF1,PRPF6,AHSG,ATP6V1B2,COL1A2,KMT2D,SOST,COL11A1,EYS,RNF113A,COL11A2,COL2A1,CTNND1,TAF1,TTN
Monarch	HP:0000703	Dentinogenesis imperfecta	3	28	1.25	0.0289	9606.ENSP00000225964,9606.ENSP00000254722,9606.ENSP00000297268	COL1A1,SERPINF1,COL1A2
Monarch	HP:0002036	Hiatus hernia	3	28	1.25	0.0289	9606.ENSP00000225964,9606.ENSP00000360882,9606.ENSP00000364000	COL1A1,COL5A1,COL5A2
Monarch	HP:0002944	Thoracolumbar scoliosis	3	28	1.25	0.0289	9606.ENSP00000276390,9606.ENSP00000297268,9606.ENSP00000369889	ATP6V1B2,COL1A2,COL2A1
Monarch	HP:0000278	Retrognathia	7	246	0.67	0.0293	9606.ENSP00000225964,9606.ENSP00000297268,9606.ENSP00000304408,9606.ENSP00000338728,9606.ENSP00000360497,9606.ENSP00000406549,9606.ENSP00000467141	COL1A1,COL1A2,COL3A1,CCDC88A,RNF113A,TAF1,TTN
Monarch	HP:0000309	Abnormal midface morphology	10	488	0.53	0.0297	9606.ENSP00000225964,9606.ENSP00000242261,9606.ENSP00000297268,9606.ENSP00000301067,9606.ENSP00000301691,9606.ENSP00000327336,9606.ENSP00000338728,9606.ENSP00000359114,9606.ENSP00000363840,9606.ENSP00000369889	COL1A1,TWIST1,COL1A2,KMT2D,SOST,BGN,CCDC88A,COL11A1,COL11A2,COL2A1
Monarch	HP:0000326	Abnormality of the maxilla	5	118	0.84	0.0300	9606.ENSP00000242261,9606.ENSP00000327336,9606.ENSP00000359114,9606.ENSP00000360882,9606.ENSP00000369889	TWIST1,BGN,COL11A1,COL5A1,COL2A1
Monarch	HP:0005922	Abnormal hand morphology	14	870	0.42	0.0301	9606.ENSP00000228682,9606.ENSP00000242261,9606.ENSP00000252244,9606.ENSP00000273784,9606.ENSP00000276390,9606.ENSP00000301067,9606.ENSP00000301691,9606.ENSP00000304408,9606.ENSP00000308541,9606.ENSP00000327336,9606.ENSP00000344432,9606.ENSP00000359114,9606.ENSP00000363840,9606.ENSP00000369889	GLI1,TWIST1,KRT1,AHSG,ATP6V1B2,KMT2D,SOST,COL3A1,F2,BGN,DOK7,COL11A1,COL11A2,COL2A1
Monarch	HP:0002656	Epiphyseal dysplasia	3	29	1.23	0.0307	9606.ENSP00000359114,9606.ENSP00000363840,9606.ENSP00000369889	COL11A1,COL11A2,COL2A1
Monarch	HP:0011314	Abnormal long bone morphology	12	675	0.47	0.0307	9606.ENSP00000225964,9606.ENSP00000228682,9606.ENSP00000242261,9606.ENSP00000254722,9606.ENSP00000276390,9606.ENSP00000297268,9606.ENSP00000301691,9606.ENSP00000327336,9606.ENSP00000344432,9606.ENSP00000359114,9606.ENSP00000363840,9606.ENSP00000369889	COL1A1,GLI1,TWIST1,SERPINF1,ATP6V1B2,COL1A2,SOST,BGN,DOK7,COL11A1,COL11A2,COL2A1
Monarch	HP:0000773	Short ribs	4	68	0.98	0.0309	9606.ENSP00000228682,9606.ENSP00000359114,9606.ENSP00000363840,9606.ENSP00000369889	GLI1,COL11A1,COL11A2,COL2A1
Monarch	HP:0010702	Increased circulating antibody level	4	68	0.98	0.0309	9606.ENSP00000225964,9606.ENSP00000246662,9606.ENSP00000252244,9606.ENSP00000295897	COL1A1,KRT9,KRT1,ALB
Monarch	HP:0001999	Abnormal facial shape	15	978	0.4	0.0313	9606.ENSP00000225964,9606.ENSP00000242261,9606.ENSP00000254722,9606.ENSP00000276390,9606.ENSP00000297268,9606.ENSP00000301691,9606.ENSP00000304408,9606.ENSP00000316512,9606.ENSP00000359114,9606.ENSP00000360497,9606.ENSP00000363840,9606.ENSP00000369889,9606.ENSP00000382004,9606.ENSP00000406549,9606.ENSP00000467141	COL1A1,TWIST1,SERPINF1,ATP6V1B2,COL1A2,SOST,COL3A1,TLK2,COL11A1,RNF113A,COL11A2,COL2A1,CTNND1,TAF1,TTN
Monarch	HP:0000436	Abnormal nasal tip morphology	8	327	0.6	0.0318	9606.ENSP00000251157,9606.ENSP00000276390,9606.ENSP00000297268,9606.ENSP00000301067,9606.ENSP00000316512,9606.ENSP00000344432,9606.ENSP00000363840,9606.ENSP00000406549	DOCK7,ATP6V1B2,COL1A2,KMT2D,TLK2,DOK7,COL11A2,TAF1
Monarch	HP:0005623	Absent ossification of calvaria	2	6	1.74	0.0318	9606.ENSP00000225964,9606.ENSP00000297268	COL1A1,COL1A2
Monarch	HP:0002007	Frontal bossing	8	329	0.6	0.0329	9606.ENSP00000225964,9606.ENSP00000242261,9606.ENSP00000254722,9606.ENSP00000276390,9606.ENSP00000297268,9606.ENSP00000301691,9606.ENSP00000327336,9606.ENSP00000359114	COL1A1,TWIST1,SERPINF1,ATP6V1B2,COL1A2,SOST,BGN,COL11A1
Monarch	HP:0008428	Vertebral clefting	3	30	1.22	0.0329	9606.ENSP00000301067,9606.ENSP00000363840,9606.ENSP00000369889	KMT2D,COL11A2,COL2A1
Monarch	HP:0011799	Abnormality of facial soft tissue	9	411	0.56	0.0329	9606.ENSP00000225964,9606.ENSP00000243077,9606.ENSP00000295897,9606.ENSP00000301691,9606.ENSP00000325146,9606.ENSP00000344432,9606.ENSP00000360882,9606.ENSP00000364000,9606.ENSP00000467141	COL1A1,LRP1,ALB,SOST,COL12A1,DOK7,COL5A1,COL5A2,TTN
Monarch	HP:0003011	Abnormality of the musculature	27	2384	0.27	0.0333	9606.ENSP00000225964,9606.ENSP00000251157,9606.ENSP00000252244,9606.ENSP00000273784,9606.ENSP00000276390,9606.ENSP00000284981,9606.ENSP00000297268,9606.ENSP00000301067,9606.ENSP00000301691,9606.ENSP00000304408,9606.ENSP00000308541,9606.ENSP00000316512,9606.ENSP00000325146,9606.ENSP00000327336,9606.ENSP00000327650,9606.ENSP00000338728,9606.ENSP00000344432,9606.ENSP00000350719,9606.ENSP00000355192,…	COL1A1,DOCK7,KRT1,AHSG,ATP6V1B2,APP,COL1A2,KMT2D,SOST,COL3A1,F2,TLK2,COL12A1,BGN,VPS33B,CCDC88A,DOK7,SYNE2,CACNA1S,COL11A1,RNF113A,COL5A1,COL11A2,COL5A2,COL2A1,TAF1,TTN
Monarch	HP:0010574	Abnormality of the epiphysis of the femoral head	4	70	0.97	0.0333	9606.ENSP00000225964,9606.ENSP00000297268,9606.ENSP00000363840,9606.ENSP00000369889	COL1A1,COL1A2,COL11A2,COL2A1
Monarch	HP:0011218	Abnormal shape of the frontal region	8	330	0.6	0.0333	9606.ENSP00000225964,9606.ENSP00000242261,9606.ENSP00000254722,9606.ENSP00000276390,9606.ENSP00000297268,9606.ENSP00000301691,9606.ENSP00000327336,9606.ENSP00000359114	COL1A1,TWIST1,SERPINF1,ATP6V1B2,COL1A2,SOST,BGN,COL11A1
Monarch	EFO:0004324	Body weights and measures	40	4122	0.2	0.0345	9606.ENSP00000171887,9606.ENSP00000216181,9606.ENSP00000243077,9606.ENSP00000257552,9606.ENSP00000258888,9606.ENSP00000258969,9606.ENSP00000259915,9606.ENSP00000266079,9606.ENSP00000266718,9606.ENSP00000268712,9606.ENSP00000297268,9606.ENSP00000299638,9606.ENSP00000316512,9606.ENSP00000316924,9606.ENSP00000321221,9606.ENSP00000334153,9606.ENSP00000338728,9606.ENSP00000344432,9606.ENSP00000347730,…	TNS1,MYH9,LRP1,MSI1,ALPK3,CHAD,POU5F1,PRPF6,LUM,NCOR1,COL1A2,POLR2M,TLK2,ACSS1,SH2B1,RFTN1,CCDC88A,DOK7,ZNF536,CCDC88B,SPTBN1,CACNA1S,COL11A1,EYS,COL5A1,RLF,PALM2AKAP2,COL11A2,COL5A2,PRUNE2,RILPL1,COL2A1,IGFBP3,VWA2,PRSS45P,STPG4,FSD1L,CNTN5,SNX29,TTN
Monarch	HP:0001627	Abnormal heart morphology	17	1206	0.36	0.0345	9606.ENSP00000225964,9606.ENSP00000228682,9606.ENSP00000242261,9606.ENSP00000258888,9606.ENSP00000276390,9606.ENSP00000297268,9606.ENSP00000301067,9606.ENSP00000304408,9606.ENSP00000308541,9606.ENSP00000327650,9606.ENSP00000350719,9606.ENSP00000359114,9606.ENSP00000360497,9606.ENSP00000360882,9606.ENSP00000364000,9606.ENSP00000369889,9606.ENSP00000467141	COL1A1,GLI1,TWIST1,ALPK3,ATP6V1B2,COL1A2,KMT2D,COL3A1,F2,VPS33B,SYNE2,COL11A1,RNF113A,COL5A1,COL5A2,COL2A1,TTN
Monarch	EFO:0004747	Protein measurement	52	5856	0.16	0.0346	9606.ENSP00000052754,9606.ENSP00000205948,9606.ENSP00000216181,9606.ENSP00000222345,9606.ENSP00000225964,9606.ENSP00000228682,9606.ENSP00000243077,9606.ENSP00000251157,9606.ENSP00000254722,9606.ENSP00000257575,9606.ENSP00000259915,9606.ENSP00000268712,9606.ENSP00000273784,9606.ENSP00000276390,9606.ENSP00000284981,9606.ENSP00000297268,9606.ENSP00000299638,9606.ENSP00000301067,9606.ENSP00000303153,…	DCN,APOH,MYH9,SIPA1L3,COL1A1,GLI1,LRP1,DOCK7,SERPINF1,RNFT2,POU5F1,NCOR1,AHSG,ATP6V1B2,APP,COL1A2,POLR2M,KMT2D,COL22A1,F2,CLU,DNMBP,TLK2,ACSS1,SH2B1,EMILIN3,DOK7,ZNF536,SPTBN1,SYNE2,NUP214,AHNAK2,CES1,CACNA1S,S100A9,EYS,COL5A1,RLF,PALM2AKAP2,C1QC,COL11A2,SUSD3,COL2A1,IGFBP3,PROSER3,MUC16,CNTN5,OBSCN,SNX29,TTN,RYR3,KNG1
Monarch	HP:0002617	Vascular dilatation	6	186	0.72	0.0346	9606.ENSP00000225964,9606.ENSP00000297268,9606.ENSP00000304408,9606.ENSP00000327336,9606.ENSP00000360882,9606.ENSP00000364000	COL1A1,COL1A2,COL3A1,BGN,COL5A1,COL5A2
Monarch	HP:0004303	Abnormal muscle fiber morphology	6	187	0.72	0.0354	9606.ENSP00000284981,9606.ENSP00000325146,9606.ENSP00000344432,9606.ENSP00000350719,9606.ENSP00000355192,9606.ENSP00000467141	APP,COL12A1,DOK7,SYNE2,CACNA1S,TTN
Monarch	HP:0002088	Abnormal lung morphology	14	893	0.41	0.0363	9606.ENSP00000228682,9606.ENSP00000276390,9606.ENSP00000295897,9606.ENSP00000301067,9606.ENSP00000304408,9606.ENSP00000308541,9606.ENSP00000327336,9606.ENSP00000344432,9606.ENSP00000360497,9606.ENSP00000360882,9606.ENSP00000363840,9606.ENSP00000364000,9606.ENSP00000369889,9606.ENSP00000406549	GLI1,ATP6V1B2,ALB,KMT2D,COL3A1,F2,BGN,DOK7,RNF113A,COL5A1,COL11A2,COL5A2,COL2A1,TAF1
Monarch	HP:0000414	Bulbous nose	5	126	0.81	0.0372	9606.ENSP00000251157,9606.ENSP00000276390,9606.ENSP00000297268,9606.ENSP00000363840,9606.ENSP00000406549	DOCK7,ATP6V1B2,COL1A2,COL11A2,TAF1
Monarch	EFO:0008300	TNF-related apoptosis-inducing ligand measurement	3	32	1.19	0.0376	9606.ENSP00000205948,9606.ENSP00000222345,9606.ENSP00000493985	APOH,SIPA1L3,KNG1
Monarch	HP:0000437	Depressed nasal tip	3	32	1.19	0.0376	9606.ENSP00000301067,9606.ENSP00000344432,9606.ENSP00000406549	KMT2D,DOK7,TAF1
Monarch	HP:0001278	Orthostatic hypotension	3	32	1.19	0.0376	9606.ENSP00000225964,9606.ENSP00000360882,9606.ENSP00000364000	COL1A1,COL5A1,COL5A2
Monarch	HP:0002834	Flared femoral metaphysis	2	7	1.67	0.0384	9606.ENSP00000363840,9606.ENSP00000369889	COL11A2,COL2A1
Monarch	HP:0004626	Lumbar scoliosis	2	7	1.67	0.0384	9606.ENSP00000276390,9606.ENSP00000369889	ATP6V1B2,COL2A1
Monarch	HP:0006361	Irregular femoral epiphysis	2	7	1.67	0.0384	9606.ENSP00000359114,9606.ENSP00000369889	COL11A1,COL2A1
Monarch	HP:0010454	Acetabular spurs	2	7	1.67	0.0384	9606.ENSP00000228682,9606.ENSP00000369889	GLI1,COL2A1
Monarch	HP:0200036	Skin nodule	4	74	0.95	0.0385	9606.ENSP00000225964,9606.ENSP00000304408,9606.ENSP00000360882,9606.ENSP00000364000	COL1A1,COL3A1,COL5A1,COL5A2
Monarch	HP:0000486	Strabismus	14	903	0.41	0.0390	9606.ENSP00000052754,9606.ENSP00000228682,9606.ENSP00000242261,9606.ENSP00000276390,9606.ENSP00000297268,9606.ENSP00000301067,9606.ENSP00000301691,9606.ENSP00000315659,9606.ENSP00000316512,9606.ENSP00000325146,9606.ENSP00000359114,9606.ENSP00000360497,9606.ENSP00000363840,9606.ENSP00000406549	DCN,GLI1,TWIST1,ATP6V1B2,COL1A2,KMT2D,SOST,DNMBP,TLK2,COL12A1,COL11A1,RNF113A,COL11A2,TAF1
Monarch	EFO:0004302	Anthropometric measurement	41	4304	0.19	0.0401	9606.ENSP00000171887,9606.ENSP00000216181,9606.ENSP00000243077,9606.ENSP00000257552,9606.ENSP00000258888,9606.ENSP00000258969,9606.ENSP00000259915,9606.ENSP00000266079,9606.ENSP00000266718,9606.ENSP00000268712,9606.ENSP00000296946,9606.ENSP00000297268,9606.ENSP00000299638,9606.ENSP00000316512,9606.ENSP00000316924,9606.ENSP00000321221,9606.ENSP00000334153,9606.ENSP00000338728,9606.ENSP00000344432,…	TNS1,MYH9,LRP1,MSI1,ALPK3,CHAD,POU5F1,PRPF6,LUM,NCOR1,TBXT,COL1A2,POLR2M,TLK2,ACSS1,SH2B1,RFTN1,CCDC88A,DOK7,ZNF536,CCDC88B,SPTBN1,CACNA1S,COL11A1,EYS,COL5A1,RLF,PALM2AKAP2,COL11A2,COL5A2,PRUNE2,RILPL1,COL2A1,IGFBP3,VWA2,PRSS45P,STPG4,FSD1L,CNTN5,SNX29,TTN
Monarch	HP:0025142	Constitutional symptom	14	906	0.4	0.0401	9606.ENSP00000225964,9606.ENSP00000295897,9606.ENSP00000297268,9606.ENSP00000301691,9606.ENSP00000304408,9606.ENSP00000308541,9606.ENSP00000325146,9606.ENSP00000350719,9606.ENSP00000359114,9606.ENSP00000360882,9606.ENSP00000363840,9606.ENSP00000364000,9606.ENSP00000369889,9606.ENSP00000467141	COL1A1,ALB,COL1A2,SOST,COL3A1,F2,COL12A1,SYNE2,COL11A1,COL5A1,COL11A2,COL5A2,COL2A1,TTN
Monarch	EFO:0004300	Longevity	7	267	0.63	0.0417	9606.ENSP00000259915,9606.ENSP00000316512,9606.ENSP00000327650,9606.ENSP00000360882,9606.ENSP00000456480,9606.ENSP00000489262,9606.ENSP00000494125	POU5F1,TLK2,VPS33B,COL5A1,SNX29,RYR3,TPM4
Monarch	HP:0009803	Short phalanx of finger	6	195	0.7	0.0417	9606.ENSP00000228682,9606.ENSP00000276390,9606.ENSP00000301067,9606.ENSP00000327336,9606.ENSP00000363840,9606.ENSP00000369889	GLI1,ATP6V1B2,KMT2D,BGN,COL11A2,COL2A1
Monarch	HP:0002035	Rectal prolapse	3	34	1.16	0.0426	9606.ENSP00000225964,9606.ENSP00000360882,9606.ENSP00000364000	COL1A1,COL5A1,COL5A2
Monarch	HP:0002938	Lumbar hyperlordosis	4	77	0.93	0.0432	9606.ENSP00000325146,9606.ENSP00000327336,9606.ENSP00000363840,9606.ENSP00000369889	COL12A1,BGN,COL11A2,COL2A1
Monarch	HP:0011389	Functional abnormality of the inner ear	13	812	0.42	0.0432	9606.ENSP00000216181,9606.ENSP00000242261,9606.ENSP00000266079,9606.ENSP00000276390,9606.ENSP00000301067,9606.ENSP00000301691,9606.ENSP00000304408,9606.ENSP00000359114,9606.ENSP00000359655,9606.ENSP00000360497,9606.ENSP00000363840,9606.ENSP00000369889,9606.ENSP00000467141	MYH9,TWIST1,PRPF6,ATP6V1B2,KMT2D,SOST,COL3A1,COL11A1,EYS,RNF113A,COL11A2,COL2A1,TTN
Monarch	EFO:0009092	Breast milk measurement	2	8	1.61	0.0458	9606.ENSP00000258654,9606.ENSP00000456480	COG3,SNX29
Monarch	HP:0009894	Thickened ears	2	8	1.61	0.0458	9606.ENSP00000276390,9606.ENSP00000406549	ATP6V1B2,TAF1
Monarch	HP:0012019	Lens luxation	2	8	1.61	0.0458	9606.ENSP00000359114,9606.ENSP00000369889	COL11A1,COL2A1
Monarch	HP:0012759	Neurodevelopmental abnormality	26	2323	0.26	0.0458	9606.ENSP00000225964,9606.ENSP00000228682,9606.ENSP00000242261,9606.ENSP00000251157,9606.ENSP00000266079,9606.ENSP00000273784,9606.ENSP00000276390,9606.ENSP00000284981,9606.ENSP00000295897,9606.ENSP00000297268,9606.ENSP00000301067,9606.ENSP00000301691,9606.ENSP00000304408,9606.ENSP00000316512,9606.ENSP00000321221,9606.ENSP00000325146,9606.ENSP00000327650,9606.ENSP00000338728,9606.ENSP00000344432,…	COL1A1,GLI1,TWIST1,DOCK7,PRPF6,AHSG,ATP6V1B2,APP,ALB,COL1A2,KMT2D,SOST,COL3A1,TLK2,SH2B1,COL12A1,VPS33B,CCDC88A,DOK7,EYS,RNF113A,COL5A1,COL5A2,COL2A1,TAF1,TTN
Monarch	HP:0005257	Thoracic hypoplasia	5	135	0.78	0.0467	9606.ENSP00000228682,9606.ENSP00000344432,9606.ENSP00000359114,9606.ENSP00000363840,9606.ENSP00000369889	GLI1,DOK7,COL11A1,COL11A2,COL2A1
Monarch	HP:0011927	Short digit	10	529	0.49	0.0467	9606.ENSP00000228682,9606.ENSP00000242261,9606.ENSP00000273784,9606.ENSP00000276390,9606.ENSP00000301067,9606.ENSP00000327336,9606.ENSP00000359114,9606.ENSP00000363840,9606.ENSP00000369889,9606.ENSP00000406549	GLI1,TWIST1,AHSG,ATP6V1B2,KMT2D,BGN,COL11A1,COL11A2,COL2A1,TAF1
Monarch	HP:0002637	Cerebral ischemia	6	201	0.69	0.0468	9606.ENSP00000255324,9606.ENSP00000284981,9606.ENSP00000304408,9606.ENSP00000308541,9606.ENSP00000327650,9606.ENSP00000493985	RNF17,APP,COL3A1,F2,VPS33B,KNG1
Monarch	HP:0033401	Tissue ischemia	6	201	0.69	0.0468	9606.ENSP00000255324,9606.ENSP00000284981,9606.ENSP00000304408,9606.ENSP00000308541,9606.ENSP00000327650,9606.ENSP00000493985	RNF17,APP,COL3A1,F2,VPS33B,KNG1
Monarch	HP:0001083	Ectopia lentis	3	36	1.14	0.0475	9606.ENSP00000359114,9606.ENSP00000360882,9606.ENSP00000369889	COL11A1,COL5A1,COL2A1
Monarch	HP:0001771	Achilles tendon contracture	3	36	1.14	0.0475	9606.ENSP00000325146,9606.ENSP00000350719,9606.ENSP00000467141	COL12A1,SYNE2,TTN
Monarch	HP:0002999	Patellar dislocation	3	36	1.14	0.0475	9606.ENSP00000225964,9606.ENSP00000360882,9606.ENSP00000364000	COL1A1,COL5A1,COL5A2
Monarch	HP:0007495	Prematurely aged appearance	5	136	0.78	0.0475	9606.ENSP00000225964,9606.ENSP00000304408,9606.ENSP00000360497,9606.ENSP00000360882,9606.ENSP00000364000	COL1A1,COL3A1,RNF113A,COL5A1,COL5A2
Monarch	HP:0034058	Abnormal fetal morphology	6	202	0.69	0.0475	9606.ENSP00000225964,9606.ENSP00000258888,9606.ENSP00000276390,9606.ENSP00000297268,9606.ENSP00000359114,9606.ENSP00000369889	COL1A1,ALPK3,ATP6V1B2,COL1A2,COL11A1,COL2A1
Monarch	HP:0000506	Telecanthus	5	137	0.78	0.0484	9606.ENSP00000251157,9606.ENSP00000276390,9606.ENSP00000304408,9606.ENSP00000316512,9606.ENSP00000344432	DOCK7,ATP6V1B2,COL3A1,TLK2,DOK7
Monarch	HP:0001595	Abnormal hair morphology	15	1040	0.37	0.0494	9606.ENSP00000228682,9606.ENSP00000242261,9606.ENSP00000251157,9606.ENSP00000252244,9606.ENSP00000273784,9606.ENSP00000276390,9606.ENSP00000297268,9606.ENSP00000301067,9606.ENSP00000304408,9606.ENSP00000308541,9606.ENSP00000316512,9606.ENSP00000359114,9606.ENSP00000360497,9606.ENSP00000382004,9606.ENSP00000406549	GLI1,TWIST1,DOCK7,KRT1,AHSG,ATP6V1B2,COL1A2,KMT2D,COL3A1,F2,TLK2,COL11A1,RNF113A,CTNND1,TAF1
DISEASES	DOID:13359	Ehlers-Danlos syndrome	6	22	1.65	6.74e-05	9606.ENSP00000225964,9606.ENSP00000297268,9606.ENSP00000304408,9606.ENSP00000325146,9606.ENSP00000360882,9606.ENSP00000364000	COL1A1,COL1A2,COL3A1,COL12A1,COL5A1,COL5A2
DISEASES	DOID:17	Musculoskeletal system disease	24	1154	0.53	0.00020	9606.ENSP00000225964,9606.ENSP00000228682,9606.ENSP00000242261,9606.ENSP00000254722,9606.ENSP00000295897,9606.ENSP00000296946,9606.ENSP00000297268,9606.ENSP00000301691,9606.ENSP00000304408,9606.ENSP00000325146,9606.ENSP00000344432,9606.ENSP00000350719,9606.ENSP00000353720,9606.ENSP00000355192,9606.ENSP00000357789,9606.ENSP00000359114,9606.ENSP00000360882,9606.ENSP00000363840,9606.ENSP00000364000,…	COL1A1,GLI1,TWIST1,SERPINF1,ALB,TBXT,COL1A2,SOST,COL3A1,COL12A1,DOK7,SYNE2,CES1,CACNA1S,FLG,COL11A1,COL5A1,COL11A2,COL5A2,COL2A1,MEPE,SERPINA3,TTN,RYR3
DISEASES	DOID:65	Connective tissue disease	19	774	0.61	0.00033	9606.ENSP00000225964,9606.ENSP00000228682,9606.ENSP00000242261,9606.ENSP00000254722,9606.ENSP00000295897,9606.ENSP00000296946,9606.ENSP00000297268,9606.ENSP00000301691,9606.ENSP00000304408,9606.ENSP00000325146,9606.ENSP00000353720,9606.ENSP00000357789,9606.ENSP00000359114,9606.ENSP00000360882,9606.ENSP00000363840,9606.ENSP00000364000,9606.ENSP00000369889,9606.ENSP00000378534,9606.ENSP00000450540	COL1A1,GLI1,TWIST1,SERPINF1,ALB,TBXT,COL1A2,SOST,COL3A1,COL12A1,CES1,FLG,COL11A1,COL5A1,COL11A2,COL5A2,COL2A1,MEPE,SERPINA3
DISEASES	DOID:12169	Carpal tunnel syndrome	4	8	1.91	0.00056	9606.ENSP00000225964,9606.ENSP00000327336,9606.ENSP00000359114,9606.ENSP00000360882	COL1A1,BGN,COL11A1,COL5A1
DISEASES	DOID:7	Disease of anatomical entity	54	4798	0.27	0.00056	9606.ENSP00000052754,9606.ENSP00000205948,9606.ENSP00000216181,9606.ENSP00000216336,9606.ENSP00000222345,9606.ENSP00000225964,9606.ENSP00000228682,9606.ENSP00000242261,9606.ENSP00000246662,9606.ENSP00000251157,9606.ENSP00000252244,9606.ENSP00000254722,9606.ENSP00000258888,9606.ENSP00000259915,9606.ENSP00000266079,9606.ENSP00000266718,9606.ENSP00000273784,9606.ENSP00000284981,9606.ENSP00000295897,…	DCN,APOH,MYH9,CTSG,SIPA1L3,COL1A1,GLI1,TWIST1,KRT9,DOCK7,KRT1,SERPINF1,ALPK3,POU5F1,PRPF6,LUM,AHSG,APP,ALB,TBXT,COL1A2,KMT2D,SOST,RNASE3,COL3A1,F2,CLU,DNMBP,COL12A1,BGN,VPS33B,CCDC88A,DOK7,SYNE2,NUP214,CES1,CACNA1S,FLG,COL11A1,EYS,COL5A1,C1QC,COL11A2,COL5A2,COL2A1,VWA2,SPP1,MEPE,TAF1,SERPINA3,TTN,MUC5AC,RYR3,KNG1
DISEASES	DOID:4	Disease	63	6291	0.22	0.0015	9606.ENSP00000052754,9606.ENSP00000205948,9606.ENSP00000215637,9606.ENSP00000216122,9606.ENSP00000216181,9606.ENSP00000216336,9606.ENSP00000222345,9606.ENSP00000225964,9606.ENSP00000228682,9606.ENSP00000242261,9606.ENSP00000246662,9606.ENSP00000251157,9606.ENSP00000252244,9606.ENSP00000254722,9606.ENSP00000258888,9606.ENSP00000259915,9606.ENSP00000266079,9606.ENSP00000266718,9606.ENSP00000273784,…	DCN,APOH,MADCAM1,MCM5,MYH9,CTSG,SIPA1L3,COL1A1,GLI1,TWIST1,KRT9,DOCK7,KRT1,SERPINF1,ALPK3,POU5F1,PRPF6,LUM,AHSG,ATP6V1B2,APP,ALB,TBXT,COL1A2,KMT2D,SOST,RNASE3,COL3A1,F2,CLU,DNMBP,COL12A1,BGN,VPS33B,LRP2BP,CCDC88A,DOK7,SYNE2,NUP214,CES1,CACNA1S,FLG,COL11A1,EYS,COL5A1,C1QC,COL11A2,COL5A2,COL2A1,SELENOO,IGFBP3,VWA2,SPP1,MEPE,CTNND1,TAF1,SERPINA3,CD3EAP,TTN,MUC5AC,RYR3,KNG1,TPM4
DISEASES	DOID:0111510	Marshall syndrome	3	3	2.22	0.0022	9606.ENSP00000359114,9606.ENSP00000363840,9606.ENSP00000369889	COL11A1,COL11A2,COL2A1
DISEASES	DOID:0050177	Monogenic disease	40	3266	0.3	0.0028	9606.ENSP00000216122,9606.ENSP00000216181,9606.ENSP00000216336,9606.ENSP00000222345,9606.ENSP00000225964,9606.ENSP00000228682,9606.ENSP00000242261,9606.ENSP00000251157,9606.ENSP00000252244,9606.ENSP00000254722,9606.ENSP00000276390,9606.ENSP00000284981,9606.ENSP00000295897,9606.ENSP00000297268,9606.ENSP00000301691,9606.ENSP00000304408,9606.ENSP00000308541,9606.ENSP00000315130,9606.ENSP00000315659,…	MCM5,MYH9,CTSG,SIPA1L3,COL1A1,GLI1,TWIST1,DOCK7,KRT1,SERPINF1,ATP6V1B2,APP,ALB,COL1A2,SOST,COL3A1,F2,CLU,DNMBP,VPS33B,LRP2BP,DOK7,SYNE2,CACNA1S,FLG,COL11A1,EYS,COL5A1,COL11A2,COL2A1,IGFBP3,MEPE,CTNND1,TAF1,SERPINA3,CD3EAP,TTN,MUC5AC,RYR3,KNG1
DISEASES	DOID:0050739	Autosomal genetic disease	36	2802	0.32	0.0032	9606.ENSP00000216122,9606.ENSP00000216181,9606.ENSP00000216336,9606.ENSP00000225964,9606.ENSP00000228682,9606.ENSP00000242261,9606.ENSP00000251157,9606.ENSP00000252244,9606.ENSP00000276390,9606.ENSP00000284981,9606.ENSP00000295897,9606.ENSP00000297268,9606.ENSP00000301691,9606.ENSP00000304408,9606.ENSP00000308541,9606.ENSP00000315130,9606.ENSP00000327650,9606.ENSP00000332681,9606.ENSP00000344432,…	MCM5,MYH9,CTSG,COL1A1,GLI1,TWIST1,DOCK7,KRT1,ATP6V1B2,APP,ALB,COL1A2,SOST,COL3A1,F2,CLU,VPS33B,LRP2BP,DOK7,SYNE2,CACNA1S,FLG,COL11A1,EYS,COL5A1,COL11A2,COL2A1,IGFBP3,MEPE,CTNND1,SERPINA3,CD3EAP,TTN,MUC5AC,RYR3,KNG1
DISEASES	DOID:0050736	Autosomal dominant disease	23	1386	0.44	0.0042	9606.ENSP00000216181,9606.ENSP00000225964,9606.ENSP00000228682,9606.ENSP00000242261,9606.ENSP00000252244,9606.ENSP00000284981,9606.ENSP00000295897,9606.ENSP00000297268,9606.ENSP00000301691,9606.ENSP00000304408,9606.ENSP00000308541,9606.ENSP00000315130,9606.ENSP00000350719,9606.ENSP00000355192,9606.ENSP00000357789,9606.ENSP00000363840,9606.ENSP00000369889,9606.ENSP00000378534,9606.ENSP00000382004,…	MYH9,COL1A1,GLI1,TWIST1,KRT1,APP,ALB,COL1A2,SOST,COL3A1,F2,CLU,SYNE2,CACNA1S,FLG,COL11A2,COL2A1,MEPE,CTNND1,SERPINA3,TTN,RYR3,KNG1
DISEASES	DOID:1884	Viral hepatitis	3	6	1.91	0.0063	9606.ENSP00000273784,9606.ENSP00000295897,9606.ENSP00000308541	AHSG,ALB,F2
DISEASES	DOID:0080046	Stickler syndrome	3	7	1.85	0.0083	9606.ENSP00000359114,9606.ENSP00000363840,9606.ENSP00000369889	COL11A1,COL11A2,COL2A1
DISEASES	DOID:2121	Ectodermal dysplasia	4	34	1.29	0.0246	9606.ENSP00000216336,9606.ENSP00000359114,9606.ENSP00000363840,9606.ENSP00000369889	CTSG,COL11A1,COL11A2,COL2A1
DISEASES	DOID:630	Genetic disease	41	3778	0.25	0.0246	9606.ENSP00000216122,9606.ENSP00000216181,9606.ENSP00000216336,9606.ENSP00000222345,9606.ENSP00000225964,9606.ENSP00000228682,9606.ENSP00000242261,9606.ENSP00000251157,9606.ENSP00000252244,9606.ENSP00000254722,9606.ENSP00000276390,9606.ENSP00000284981,9606.ENSP00000295897,9606.ENSP00000297268,9606.ENSP00000301691,9606.ENSP00000304408,9606.ENSP00000308541,9606.ENSP00000315130,9606.ENSP00000315659,…	MCM5,MYH9,CTSG,SIPA1L3,COL1A1,GLI1,TWIST1,DOCK7,KRT1,SERPINF1,ATP6V1B2,APP,ALB,COL1A2,SOST,COL3A1,F2,CLU,DNMBP,VPS33B,LRP2BP,DOK7,SYNE2,CACNA1S,FLG,COL11A1,EYS,COL5A1,COL11A2,COL2A1,IGFBP3,VWA2,MEPE,CTNND1,TAF1,SERPINA3,CD3EAP,TTN,MUC5AC,RYR3,KNG1
DISEASES	DOID:0050117	Disease by infectious agent	10	368	0.65	0.0276	9606.ENSP00000215637,9606.ENSP00000273784,9606.ENSP00000284981,9606.ENSP00000295897,9606.ENSP00000302324,9606.ENSP00000308541,9606.ENSP00000353720,9606.ENSP00000357789,9606.ENSP00000363770,9606.ENSP00000370288	MADCAM1,AHSG,APP,ALB,RNASE3,F2,CES1,FLG,C1QC,SELENOO
DISEASES	DOID:0070030	ITM2B-related cerebral amyloid angiopathy 2	3	13	1.58	0.0292	9606.ENSP00000284981,9606.ENSP00000315130,9606.ENSP00000450540	APP,CLU,SERPINA3
DISEASES	DOID:0080001	Bone disease	12	540	0.56	0.0292	9606.ENSP00000225964,9606.ENSP00000242261,9606.ENSP00000254722,9606.ENSP00000296946,9606.ENSP00000297268,9606.ENSP00000301691,9606.ENSP00000353720,9606.ENSP00000359114,9606.ENSP00000363840,9606.ENSP00000369889,9606.ENSP00000378534,9606.ENSP00000450540	COL1A1,TWIST1,SERPINF1,TBXT,COL1A2,SOST,CES1,COL11A1,COL11A2,COL2A1,MEPE,SERPINA3
DISEASES	DOID:9120	Amyloidosis	5	75	1.04	0.0292	9606.ENSP00000252244,9606.ENSP00000284981,9606.ENSP00000295897,9606.ENSP00000315130,9606.ENSP00000450540	KRT1,APP,ALB,CLU,SERPINA3
DISEASES	DOID:0050155	Sensory system disease	16	929	0.45	0.0388	9606.ENSP00000052754,9606.ENSP00000216181,9606.ENSP00000222345,9606.ENSP00000225964,9606.ENSP00000251157,9606.ENSP00000266079,9606.ENSP00000266718,9606.ENSP00000295897,9606.ENSP00000301067,9606.ENSP00000315130,9606.ENSP00000315659,9606.ENSP00000359114,9606.ENSP00000359655,9606.ENSP00000360882,9606.ENSP00000363840,9606.ENSP00000369889	DCN,MYH9,SIPA1L3,COL1A1,DOCK7,PRPF6,LUM,ALB,KMT2D,CLU,DNMBP,COL11A1,EYS,COL5A1,COL11A2,COL2A1
DISEASES	DOID:0050737	Autosomal recessive disease	24	1785	0.34	0.0388	9606.ENSP00000216122,9606.ENSP00000216181,9606.ENSP00000216336,9606.ENSP00000251157,9606.ENSP00000276390,9606.ENSP00000301691,9606.ENSP00000308541,9606.ENSP00000315130,9606.ENSP00000327650,9606.ENSP00000332681,9606.ENSP00000344432,9606.ENSP00000350719,9606.ENSP00000359114,9606.ENSP00000359655,9606.ENSP00000360882,9606.ENSP00000363840,9606.ENSP00000369889,9606.ENSP00000370473,9606.ENSP00000378534,…	MCM5,MYH9,CTSG,DOCK7,ATP6V1B2,SOST,F2,CLU,VPS33B,LRP2BP,DOK7,SYNE2,COL11A1,EYS,COL5A1,COL11A2,COL2A1,IGFBP3,MEPE,CD3EAP,TTN,MUC5AC,RYR3,KNG1
DISEASES	DOID:0080045	Kniest dysplasia	2	2	2.22	0.0410	9606.ENSP00000363840,9606.ENSP00000369889	COL11A2,COL2A1
DISEASES	DOID:0080672	Fibrochondrogenesis 1	2	2	2.22	0.0410	9606.ENSP00000359114,9606.ENSP00000363840	COL11A1,COL11A2
DISEASES	DOID:0110334	Osteogenesis imperfecta type 1	2	2	2.22	0.0410	9606.ENSP00000225964,9606.ENSP00000297268	COL1A1,COL1A2
DISEASES	DOID:0110340	Osteogenesis imperfecta type 4	2	2	2.22	0.0410	9606.ENSP00000225964,9606.ENSP00000297268	COL1A1,COL1A2
DISEASES	DOID:5614	Eye disease	14	749	0.49	0.0410	9606.ENSP00000052754,9606.ENSP00000216181,9606.ENSP00000222345,9606.ENSP00000251157,9606.ENSP00000266079,9606.ENSP00000266718,9606.ENSP00000295897,9606.ENSP00000301067,9606.ENSP00000315130,9606.ENSP00000315659,9606.ENSP00000359114,9606.ENSP00000359655,9606.ENSP00000360882,9606.ENSP00000369889	DCN,MYH9,SIPA1L3,DOCK7,PRPF6,LUM,ALB,KMT2D,CLU,DNMBP,COL11A1,EYS,COL5A1,COL2A1
DISEASES	DOID:863	Nervous system disease	28	2275	0.31	0.0410	9606.ENSP00000052754,9606.ENSP00000216181,9606.ENSP00000222345,9606.ENSP00000225964,9606.ENSP00000228682,9606.ENSP00000251157,9606.ENSP00000266079,9606.ENSP00000266718,9606.ENSP00000284981,9606.ENSP00000295897,9606.ENSP00000301067,9606.ENSP00000308541,9606.ENSP00000315130,9606.ENSP00000315659,9606.ENSP00000327336,9606.ENSP00000338728,9606.ENSP00000344432,9606.ENSP00000350719,9606.ENSP00000353720,…	DCN,MYH9,SIPA1L3,COL1A1,GLI1,DOCK7,PRPF6,LUM,APP,ALB,KMT2D,F2,CLU,DNMBP,BGN,CCDC88A,DOK7,SYNE2,CES1,CACNA1S,COL11A1,EYS,COL5A1,C1QC,COL11A2,COL2A1,TAF1,SERPINA3
DISEASES	DOID:2256	Osteochondrodysplasia	6	145	0.83	0.0455	9606.ENSP00000225964,9606.ENSP00000254722,9606.ENSP00000297268,9606.ENSP00000359114,9606.ENSP00000363840,9606.ENSP00000369889	COL1A1,SERPINF1,COL1A2,COL11A1,COL11A2,COL2A1
DISEASES	DOID:1579	Respiratory system disease	8	277	0.68	0.0483	9606.ENSP00000259915,9606.ENSP00000295897,9606.ENSP00000302324,9606.ENSP00000308541,9606.ENSP00000353720,9606.ENSP00000357789,9606.ENSP00000467141,9606.ENSP00000485659	POU5F1,ALB,RNASE3,F2,CES1,FLG,TTN,MUC5AC
DISEASES	DOID:0080223	Epidermolytic palmoplantar keratoderma	2	3	2.04	0.0486	9606.ENSP00000246662,9606.ENSP00000252244	KRT9,KRT1
TISSUES	BTO:0000140	Bone	13	165	1.11	1.24e-07	9606.ENSP00000052754,9606.ENSP00000225964,9606.ENSP00000260356,9606.ENSP00000295897,9606.ENSP00000297268,9606.ENSP00000301691,9606.ENSP00000304408,9606.ENSP00000315130,9606.ENSP00000327336,9606.ENSP00000364000,9606.ENSP00000369889,9606.ENSP00000378517,9606.ENSP00000378534	DCN,COL1A1,THBS1,ALB,COL1A2,SOST,COL3A1,CLU,BGN,COL5A2,COL2A1,SPP1,MEPE
TISSUES	BTO:0001486	Skeletal system	31	1307	0.59	1.24e-07	9606.ENSP00000052754,9606.ENSP00000205948,9606.ENSP00000225964,9606.ENSP00000243077,9606.ENSP00000254722,9606.ENSP00000259915,9606.ENSP00000260356,9606.ENSP00000266718,9606.ENSP00000273784,9606.ENSP00000284981,9606.ENSP00000295897,9606.ENSP00000297268,9606.ENSP00000301691,9606.ENSP00000303153,9606.ENSP00000304408,9606.ENSP00000308541,9606.ENSP00000315130,9606.ENSP00000327336,9606.ENSP00000349259,…	DCN,APOH,COL1A1,LRP1,SERPINF1,POU5F1,THBS1,LUM,AHSG,APP,ALB,COL1A2,SOST,COL22A1,COL3A1,F2,CLU,BGN,SPTBN1,CACNA1S,COL11A2,COL5A2,COL2A1,IGFBP3,SPP1,MEPE,CMYA5,SERPINA3,TTN,RYR3,KNG1
TISSUES	BTO:0000818	Spinal column	9	65	1.36	5.18e-07	9606.ENSP00000205948,9606.ENSP00000254722,9606.ENSP00000273784,9606.ENSP00000284981,9606.ENSP00000301691,9606.ENSP00000308541,9606.ENSP00000315130,9606.ENSP00000370473,9606.ENSP00000493985	APOH,SERPINF1,AHSG,APP,SOST,F2,CLU,IGFBP3,KNG1
TISSUES	BTO:0000237	Cerebrospinal fluid	8	45	1.47	6.11e-07	9606.ENSP00000205948,9606.ENSP00000254722,9606.ENSP00000273784,9606.ENSP00000284981,9606.ENSP00000308541,9606.ENSP00000315130,9606.ENSP00000370473,9606.ENSP00000493985	APOH,SERPINF1,AHSG,APP,F2,CLU,IGFBP3,KNG1
TISSUES	BTO:0000392	Plasma cell	12	171	1.06	6.11e-07	9606.ENSP00000205948,9606.ENSP00000243077,9606.ENSP00000254722,9606.ENSP00000260356,9606.ENSP00000266718,9606.ENSP00000273784,9606.ENSP00000284981,9606.ENSP00000308541,9606.ENSP00000315130,9606.ENSP00000370473,9606.ENSP00000450540,9606.ENSP00000493985	APOH,LRP1,SERPINF1,THBS1,LUM,AHSG,APP,F2,CLU,IGFBP3,SERPINA3,KNG1
TISSUES	BTO:0001539	Parenchyma	5	18	1.66	7.00e-05	9606.ENSP00000225964,9606.ENSP00000284981,9606.ENSP00000295897,9606.ENSP00000297268,9606.ENSP00000455507	COL1A1,APP,ALB,COL1A2,OBSCN
TISSUES	BTO:0001279	Spinal cord	11	233	0.89	7.56e-05	9606.ENSP00000205948,9606.ENSP00000216181,9606.ENSP00000254722,9606.ENSP00000273784,9606.ENSP00000284981,9606.ENSP00000295897,9606.ENSP00000308541,9606.ENSP00000315130,9606.ENSP00000353114,9606.ENSP00000370473,9606.ENSP00000493985	APOH,MYH9,SERPINF1,AHSG,APP,ALB,F2,CLU,AHNAK2,IGFBP3,KNG1
TISSUES	BTO:0000759	Liver	33	2125	0.41	8.46e-05	9606.ENSP00000052754,9606.ENSP00000171887,9606.ENSP00000205948,9606.ENSP00000216181,9606.ENSP00000225964,9606.ENSP00000243077,9606.ENSP00000254722,9606.ENSP00000260356,9606.ENSP00000266718,9606.ENSP00000268712,9606.ENSP00000273784,9606.ENSP00000284981,9606.ENSP00000295897,9606.ENSP00000297268,9606.ENSP00000301067,9606.ENSP00000304408,9606.ENSP00000308541,9606.ENSP00000315130,9606.ENSP00000325146,…	DCN,TNS1,APOH,MYH9,COL1A1,LRP1,SERPINF1,THBS1,LUM,NCOR1,AHSG,APP,ALB,COL1A2,KMT2D,COL3A1,F2,CLU,COL12A1,BGN,SPTBN1,SYNE2,AHNAK2,CES1,S100A9,H2BC21,IGFBP3,SPP1,CTNND1,TAF1,SERPINA3,MARCKS,KNG1
TISSUES	BTO:0000421	Connective tissue	20	954	0.54	0.00034	9606.ENSP00000052754,9606.ENSP00000225964,9606.ENSP00000259915,9606.ENSP00000260356,9606.ENSP00000266718,9606.ENSP00000273784,9606.ENSP00000284981,9606.ENSP00000295897,9606.ENSP00000297268,9606.ENSP00000301691,9606.ENSP00000303153,9606.ENSP00000304408,9606.ENSP00000315130,9606.ENSP00000327336,9606.ENSP00000363840,9606.ENSP00000364000,9606.ENSP00000369889,9606.ENSP00000378517,9606.ENSP00000378534,…	DCN,COL1A1,POU5F1,THBS1,LUM,AHSG,APP,ALB,COL1A2,SOST,COL22A1,COL3A1,CLU,BGN,COL11A2,COL5A2,COL2A1,SPP1,MEPE,TPM4
TISSUES	BTO:0000088	Cardiovascular system	21	1057	0.51	0.00038	9606.ENSP00000052754,9606.ENSP00000171887,9606.ENSP00000225964,9606.ENSP00000259915,9606.ENSP00000260356,9606.ENSP00000266718,9606.ENSP00000284981,9606.ENSP00000284984,9606.ENSP00000295897,9606.ENSP00000304408,9606.ENSP00000308541,9606.ENSP00000327336,9606.ENSP00000349259,9606.ENSP00000350719,9606.ENSP00000353114,9606.ENSP00000353720,9606.ENSP00000365172,9606.ENSP00000366070,9606.ENSP00000381204,…	DCN,TNS1,COL1A1,POU5F1,THBS1,LUM,APP,ADAMTS1,ALB,COL3A1,F2,BGN,SPTBN1,SYNE2,AHNAK2,CES1,POGLUT2,RILPL1,TMEM123,OBSCN,TTN
TISSUES	BTO:0000570	Hematopoietic system	37	2755	0.34	0.00038	9606.ENSP00000171887,9606.ENSP00000215637,9606.ENSP00000216122,9606.ENSP00000216181,9606.ENSP00000216336,9606.ENSP00000225964,9606.ENSP00000243077,9606.ENSP00000246662,9606.ENSP00000252244,9606.ENSP00000255324,9606.ENSP00000259915,9606.ENSP00000260356,9606.ENSP00000273784,9606.ENSP00000284981,9606.ENSP00000295897,9606.ENSP00000302324,9606.ENSP00000308541,9606.ENSP00000315130,9606.ENSP00000327336,…	TNS1,MADCAM1,MCM5,MYH9,CTSG,COL1A1,LRP1,KRT9,KRT1,RNF17,POU5F1,THBS1,AHSG,APP,ALB,RNASE3,F2,CLU,BGN,RFTN1,CCDC88B,SPTBN1,SYNE2,AHNAK2,CES1,HMGN2,S100A9,H2BC21,C1QC,COL2A1,IGFBP3,TMEM123,SNX29,CD3EAP,RYR3,KNG1,TPM4
TISSUES	BTO:0000562	Heart	17	738	0.58	0.00052	9606.ENSP00000052754,9606.ENSP00000171887,9606.ENSP00000259915,9606.ENSP00000260356,9606.ENSP00000266718,9606.ENSP00000284984,9606.ENSP00000295897,9606.ENSP00000304408,9606.ENSP00000308541,9606.ENSP00000349259,9606.ENSP00000350719,9606.ENSP00000353114,9606.ENSP00000353720,9606.ENSP00000365172,9606.ENSP00000381204,9606.ENSP00000455507,9606.ENSP00000467141	DCN,TNS1,POU5F1,THBS1,LUM,ADAMTS1,ALB,COL3A1,F2,SPTBN1,SYNE2,AHNAK2,CES1,POGLUT2,TMEM123,OBSCN,TTN
TISSUES	BTO:0000763	Lung	23	1395	0.43	0.0020	9606.ENSP00000052754,9606.ENSP00000216181,9606.ENSP00000225964,9606.ENSP00000242261,9606.ENSP00000259915,9606.ENSP00000260356,9606.ENSP00000266718,9606.ENSP00000284981,9606.ENSP00000295897,9606.ENSP00000296946,9606.ENSP00000297268,9606.ENSP00000304408,9606.ENSP00000317997,9606.ENSP00000327336,9606.ENSP00000344432,9606.ENSP00000349259,9606.ENSP00000353114,9606.ENSP00000353720,9606.ENSP00000355228,…	DCN,MYH9,COL1A1,TWIST1,POU5F1,THBS1,LUM,APP,ALB,TBXT,COL1A2,COL3A1,DUOX1,BGN,DOK7,SPTBN1,AHNAK2,CES1,HMGN2,S100A9,H2BC21,SPP1,MUC5AC
TISSUES	BTO:0000345	Digestive gland	36	2881	0.31	0.0021	9606.ENSP00000052754,9606.ENSP00000171887,9606.ENSP00000205948,9606.ENSP00000216181,9606.ENSP00000225964,9606.ENSP00000243077,9606.ENSP00000254722,9606.ENSP00000260356,9606.ENSP00000266079,9606.ENSP00000266718,9606.ENSP00000268712,9606.ENSP00000273784,9606.ENSP00000284981,9606.ENSP00000295897,9606.ENSP00000297268,9606.ENSP00000301067,9606.ENSP00000304408,9606.ENSP00000308541,9606.ENSP00000315130,…	DCN,TNS1,APOH,MYH9,COL1A1,LRP1,SERPINF1,THBS1,PRPF6,LUM,NCOR1,AHSG,APP,ALB,COL1A2,KMT2D,COL3A1,F2,CLU,SH2B1,COL12A1,BGN,SPTBN1,SYNE2,AHNAK2,CES1,HMGN2,S100A9,H2BC21,IGFBP3,SPP1,CTNND1,TAF1,SERPINA3,MARCKS,KNG1
TISSUES	BTO:0000202	Sense organ	20	1124	0.47	0.0024	9606.ENSP00000052754,9606.ENSP00000225964,9606.ENSP00000252244,9606.ENSP00000254722,9606.ENSP00000266718,9606.ENSP00000276390,9606.ENSP00000284981,9606.ENSP00000297268,9606.ENSP00000304408,9606.ENSP00000315130,9606.ENSP00000321221,9606.ENSP00000325146,9606.ENSP00000349259,9606.ENSP00000350719,9606.ENSP00000353114,9606.ENSP00000355228,9606.ENSP00000357789,9606.ENSP00000369889,9606.ENSP00000378517,…	DCN,COL1A1,KRT1,SERPINF1,LUM,ATP6V1B2,APP,COL1A2,COL3A1,CLU,SH2B1,COL12A1,SPTBN1,SYNE2,AHNAK2,HMGN2,FLG,COL2A1,SPP1,MARCKS
TISSUES	BTO:0001239	Serum	4	25	1.42	0.0036	9606.ENSP00000295897,9606.ENSP00000315130,9606.ENSP00000465099,9606.ENSP00000493985	ALB,CLU,CD3EAP,KNG1
TISSUES	BTO:0000203	Respiratory system	25	1707	0.38	0.0044	9606.ENSP00000052754,9606.ENSP00000216181,9606.ENSP00000225964,9606.ENSP00000242261,9606.ENSP00000259915,9606.ENSP00000260356,9606.ENSP00000266718,9606.ENSP00000284981,9606.ENSP00000295897,9606.ENSP00000296946,9606.ENSP00000297268,9606.ENSP00000304408,9606.ENSP00000317997,9606.ENSP00000327336,9606.ENSP00000344432,9606.ENSP00000349259,9606.ENSP00000353114,9606.ENSP00000353720,9606.ENSP00000355228,…	DCN,MYH9,COL1A1,TWIST1,POU5F1,THBS1,LUM,APP,ALB,TBXT,COL1A2,COL3A1,DUOX1,BGN,DOK7,SPTBN1,AHNAK2,CES1,HMGN2,S100A9,H2BC21,IGFBP3,SPP1,MUC5AC,KNG1
TISSUES	BTO:0000368	Ear	5	61	1.13	0.0060	9606.ENSP00000225964,9606.ENSP00000297268,9606.ENSP00000304408,9606.ENSP00000369889,9606.ENSP00000478061	COL1A1,COL1A2,COL3A1,COL2A1,MARCKS
TISSUES	BTO:0000132	Blood platelet	10	363	0.66	0.0106	9606.ENSP00000171887,9606.ENSP00000216181,9606.ENSP00000252244,9606.ENSP00000260356,9606.ENSP00000273784,9606.ENSP00000284981,9606.ENSP00000295897,9606.ENSP00000315130,9606.ENSP00000349259,9606.ENSP00000494125	TNS1,MYH9,KRT1,THBS1,AHSG,APP,ALB,CLU,SPTBN1,TPM4
TISSUES	BTO:0000089	Blood	25	1824	0.35	0.0110	9606.ENSP00000171887,9606.ENSP00000216181,9606.ENSP00000216336,9606.ENSP00000243077,9606.ENSP00000246662,9606.ENSP00000252244,9606.ENSP00000255324,9606.ENSP00000259915,9606.ENSP00000260356,9606.ENSP00000273784,9606.ENSP00000284981,9606.ENSP00000295897,9606.ENSP00000302324,9606.ENSP00000308541,9606.ENSP00000315130,9606.ENSP00000349259,9606.ENSP00000353114,9606.ENSP00000353720,9606.ENSP00000355228,…	TNS1,MYH9,CTSG,LRP1,KRT9,KRT1,RNF17,POU5F1,THBS1,AHSG,APP,ALB,RNASE3,F2,CLU,SPTBN1,AHNAK2,CES1,HMGN2,S100A9,H2BC21,C1QC,COL2A1,RYR3,TPM4
TISSUES	BTO:0000284	Organism form	30	2542	0.29	0.0254	9606.ENSP00000052754,9606.ENSP00000216122,9606.ENSP00000216181,9606.ENSP00000225964,9606.ENSP00000242261,9606.ENSP00000243077,9606.ENSP00000251157,9606.ENSP00000259915,9606.ENSP00000260356,9606.ENSP00000266718,9606.ENSP00000284981,9606.ENSP00000295897,9606.ENSP00000297268,9606.ENSP00000301067,9606.ENSP00000304408,9606.ENSP00000316924,9606.ENSP00000325146,9606.ENSP00000327336,9606.ENSP00000352400,…	DCN,MCM5,MYH9,COL1A1,TWIST1,LRP1,DOCK7,POU5F1,THBS1,LUM,APP,ALB,COL1A2,KMT2D,COL3A1,ACSS1,COL12A1,BGN,NUP214,CES1,COL5A1,COL5A2,COL2A1,SLC7A1,IGFBP3,SPP1,CTNND1,MARCKS,MUC5AC,TPM4
TISSUES	BTO:0001491	Viscus	51	5378	0.19	0.0254	9606.ENSP00000052754,9606.ENSP00000171887,9606.ENSP00000205948,9606.ENSP00000215637,9606.ENSP00000216181,9606.ENSP00000225964,9606.ENSP00000243077,9606.ENSP00000251157,9606.ENSP00000252244,9606.ENSP00000254722,9606.ENSP00000259915,9606.ENSP00000260356,9606.ENSP00000266079,9606.ENSP00000266718,9606.ENSP00000268712,9606.ENSP00000273784,9606.ENSP00000276390,9606.ENSP00000284981,9606.ENSP00000295897,…	DCN,TNS1,APOH,MADCAM1,MYH9,COL1A1,LRP1,DOCK7,KRT1,SERPINF1,POU5F1,THBS1,PRPF6,LUM,NCOR1,AHSG,ATP6V1B2,APP,ALB,COL1A2,KMT2D,RNASE3,RNASE2,COL3A1,F2,CLU,SH2B1,COL12A1,BGN,CCDC88A,CCDC88B,SPTBN1,SYNE2,NUP214,AHNAK2,CES1,HMGN2,S100A9,H2BC21,PRUNE2,SLC7A1,IGFBP3,SPP1,CTNND1,TAF1,SERPINA3,OBSCN,MARCKS,MUC5AC,KNG1,TPM4
TISSUES	BTO:0000083	Female reproductive system	55	6111	0.17	0.0437	9606.ENSP00000052754,9606.ENSP00000205948,9606.ENSP00000216122,9606.ENSP00000216181,9606.ENSP00000225964,9606.ENSP00000242261,9606.ENSP00000243077,9606.ENSP00000251157,9606.ENSP00000254722,9606.ENSP00000255324,9606.ENSP00000258654,9606.ENSP00000258969,9606.ENSP00000260356,9606.ENSP00000266079,9606.ENSP00000266718,9606.ENSP00000268712,9606.ENSP00000273784,9606.ENSP00000276390,9606.ENSP00000284981,…	DCN,APOH,MCM5,MYH9,COL1A1,TWIST1,LRP1,DOCK7,SERPINF1,RNF17,COG3,CHAD,THBS1,PRPF6,LUM,NCOR1,AHSG,ATP6V1B2,APP,ADAMTS1,ALB,COL1A2,COL3A1,F2,CLU,DNMBP,TLK2,ACSS1,SPATA31E1,BGN,VPS33B,CCDC88A,DOK7,SPTBN1,SYNE2,NUP214,AHNAK2,HMGN2,S100A9,H2BC21,RNF113A,COL5A1,COL5A2,SLC7A1,IGFBP3,SPP1,MUC16,TMEM123,CTNND1,TBC1D10B,CMYA5,SERPINA3,MARCKS,RYR3,TPM4
TISSUES	BTO:0000081	Reproductive system	57	6444	0.16	0.0443	9606.ENSP00000052754,9606.ENSP00000205948,9606.ENSP00000216122,9606.ENSP00000216181,9606.ENSP00000225964,9606.ENSP00000242261,9606.ENSP00000243077,9606.ENSP00000251157,9606.ENSP00000254722,9606.ENSP00000255324,9606.ENSP00000258654,9606.ENSP00000258969,9606.ENSP00000259915,9606.ENSP00000260356,9606.ENSP00000266079,9606.ENSP00000266718,9606.ENSP00000268712,9606.ENSP00000273784,9606.ENSP00000276390,…	DCN,APOH,MCM5,MYH9,COL1A1,TWIST1,LRP1,DOCK7,SERPINF1,RNF17,COG3,CHAD,POU5F1,THBS1,PRPF6,LUM,NCOR1,AHSG,ATP6V1B2,APP,ADAMTS1,ALB,COL1A2,COL3A1,F2,CLU,DNMBP,TLK2,ACSS1,SPATA31E1,BGN,VPS33B,CCDC88A,DOK7,SPTBN1,SYNE2,NUP214,AHNAK2,HMGN2,S100A9,FLG,H2BC21,RNF113A,COL5A1,COL5A2,SLC7A1,IGFBP3,SPP1,MUC16,TMEM123,CTNND1,TBC1D10B,CMYA5,SERPINA3,MARCKS,RYR3,TPM4
TISSUES	BTO:0000452	Fibroblast	7	224	0.71	0.0443	9606.ENSP00000052754,9606.ENSP00000225964,9606.ENSP00000259915,9606.ENSP00000284981,9606.ENSP00000297268,9606.ENSP00000304408,9606.ENSP00000494125	DCN,COL1A1,POU5F1,APP,COL1A2,COL3A1,TPM4
TISSUES	BTO:0000751	Leukocyte	15	924	0.43	0.0443	9606.ENSP00000216181,9606.ENSP00000216336,9606.ENSP00000246662,9606.ENSP00000252244,9606.ENSP00000255324,9606.ENSP00000259915,9606.ENSP00000284981,9606.ENSP00000295897,9606.ENSP00000302324,9606.ENSP00000353114,9606.ENSP00000355228,9606.ENSP00000357727,9606.ENSP00000358151,9606.ENSP00000363770,9606.ENSP00000489262	MYH9,CTSG,KRT9,KRT1,RNF17,POU5F1,APP,ALB,RNASE3,AHNAK2,HMGN2,S100A9,H2BC21,C1QC,RYR3
TISSUES	BTO:0001202	Saliva	4	57	1.06	0.0443	9606.ENSP00000205948,9606.ENSP00000260356,9606.ENSP00000273784,9606.ENSP00000315130	APOH,THBS1,AHSG,CLU
TISSUES	BTO:0002682	Inferior vena cava	2	4	1.91	0.0443	9606.ENSP00000295897,9606.ENSP00000308541	ALB,F2
TISSUES	BTO:0004307	Hepatic artery	2	4	1.91	0.0443	9606.ENSP00000295897,9606.ENSP00000308541	ALB,F2
TISSUES	BTO:0000439	Eye	14	835	0.44	0.0445	9606.ENSP00000052754,9606.ENSP00000225964,9606.ENSP00000254722,9606.ENSP00000266718,9606.ENSP00000276390,9606.ENSP00000284981,9606.ENSP00000297268,9606.ENSP00000304408,9606.ENSP00000315130,9606.ENSP00000321221,9606.ENSP00000325146,9606.ENSP00000349259,9606.ENSP00000353114,9606.ENSP00000355228	DCN,COL1A1,SERPINF1,LUM,ATP6V1B2,APP,COL1A2,COL3A1,CLU,SH2B1,COL12A1,SPTBN1,AHNAK2,HMGN2
COMPARTMENTS	GOCC:0005788	Endoplasmic reticulum lumen	19	172	1.26	1.15e-14	9606.ENSP00000225964,9606.ENSP00000260356,9606.ENSP00000273784,9606.ENSP00000284981,9606.ENSP00000295897,9606.ENSP00000297268,9606.ENSP00000304408,9606.ENSP00000315130,9606.ENSP00000325146,9606.ENSP00000353720,9606.ENSP00000359114,9606.ENSP00000360882,9606.ENSP00000363840,9606.ENSP00000364000,9606.ENSP00000365172,9606.ENSP00000369889,9606.ENSP00000370473,9606.ENSP00000378517,9606.ENSP00000493985	COL1A1,THBS1,AHSG,APP,ALB,COL1A2,COL3A1,CLU,COL12A1,CES1,COL11A1,COL5A1,COL11A2,COL5A2,POGLUT2,COL2A1,IGFBP3,SPP1,KNG1
COMPARTMENTS	GOCC:0005583	Fibrillar collagen trimer	9	11	2.13	1.47e-12	9606.ENSP00000225964,9606.ENSP00000266718,9606.ENSP00000297268,9606.ENSP00000304408,9606.ENSP00000359114,9606.ENSP00000360882,9606.ENSP00000363840,9606.ENSP00000364000,9606.ENSP00000369889	COL1A1,LUM,COL1A2,COL3A1,COL11A1,COL5A1,COL11A2,COL5A2,COL2A1
COMPARTMENTS	GOCC:0005581	Collagen trimer	10	36	1.66	7.06e-11	9606.ENSP00000225964,9606.ENSP00000266718,9606.ENSP00000297268,9606.ENSP00000304408,9606.ENSP00000325146,9606.ENSP00000359114,9606.ENSP00000360882,9606.ENSP00000363840,9606.ENSP00000364000,9606.ENSP00000369889	COL1A1,LUM,COL1A2,COL3A1,COL12A1,COL11A1,COL5A1,COL11A2,COL5A2,COL2A1
COMPARTMENTS	GOCC:0062023	Collagen-containing extracellular matrix	16	198	1.12	8.60e-11	9606.ENSP00000052754,9606.ENSP00000225964,9606.ENSP00000252244,9606.ENSP00000260356,9606.ENSP00000266718,9606.ENSP00000297268,9606.ENSP00000304408,9606.ENSP00000315130,9606.ENSP00000325146,9606.ENSP00000327336,9606.ENSP00000359114,9606.ENSP00000359655,9606.ENSP00000360882,9606.ENSP00000363840,9606.ENSP00000364000,9606.ENSP00000369889	DCN,COL1A1,KRT1,THBS1,LUM,COL1A2,COL3A1,CLU,COL12A1,BGN,COL11A1,EYS,COL5A1,COL11A2,COL5A2,COL2A1
COMPARTMENTS	GOCC:0031012	Extracellular matrix	17	259	1.03	2.94e-10	9606.ENSP00000052754,9606.ENSP00000225964,9606.ENSP00000252244,9606.ENSP00000260356,9606.ENSP00000266718,9606.ENSP00000284984,9606.ENSP00000297268,9606.ENSP00000304408,9606.ENSP00000315130,9606.ENSP00000325146,9606.ENSP00000327336,9606.ENSP00000359114,9606.ENSP00000359655,9606.ENSP00000360882,9606.ENSP00000363840,9606.ENSP00000364000,9606.ENSP00000369889	DCN,COL1A1,KRT1,THBS1,LUM,ADAMTS1,COL1A2,COL3A1,CLU,COL12A1,BGN,COL11A1,EYS,COL5A1,COL11A2,COL5A2,COL2A1
COMPARTMENTS	GOCC:0005576	Extracellular region	41	2079	0.51	1.40e-09	9606.ENSP00000052754,9606.ENSP00000205948,9606.ENSP00000216181,9606.ENSP00000216336,9606.ENSP00000225964,9606.ENSP00000252244,9606.ENSP00000254722,9606.ENSP00000260356,9606.ENSP00000266718,9606.ENSP00000273784,9606.ENSP00000284981,9606.ENSP00000284984,9606.ENSP00000295897,9606.ENSP00000297268,9606.ENSP00000301691,9606.ENSP00000302324,9606.ENSP00000303153,9606.ENSP00000303276,9606.ENSP00000304408,…	DCN,APOH,MYH9,CTSG,COL1A1,KRT1,SERPINF1,THBS1,LUM,AHSG,APP,ADAMTS1,ALB,COL1A2,SOST,RNASE3,COL22A1,RNASE2,COL3A1,F2,CLU,COL12A1,BGN,HMGN2,S100A9,H2BC21,COL11A1,EYS,COL5A1,C1QC,COL11A2,COL5A2,COL2A1,IGFBP3,VWA2,SPP1,MUC16,SERPINA3,MARCKS,MUC5AC,KNG1
COMPARTMENTS	GOCC:0030312	External encapsulating structure	16	259	1.01	2.66e-09	9606.ENSP00000052754,9606.ENSP00000225964,9606.ENSP00000252244,9606.ENSP00000260356,9606.ENSP00000266718,9606.ENSP00000295897,9606.ENSP00000297268,9606.ENSP00000304408,9606.ENSP00000315130,9606.ENSP00000325146,9606.ENSP00000327336,9606.ENSP00000359114,9606.ENSP00000360882,9606.ENSP00000363840,9606.ENSP00000364000,9606.ENSP00000369889	DCN,COL1A1,KRT1,THBS1,LUM,ALB,COL1A2,COL3A1,CLU,COL12A1,BGN,COL11A1,COL5A1,COL11A2,COL5A2,COL2A1
COMPARTMENTS	GOCC:0043230	Extracellular organelle	21	524	0.82	2.95e-09	9606.ENSP00000205948,9606.ENSP00000216181,9606.ENSP00000216336,9606.ENSP00000254722,9606.ENSP00000260356,9606.ENSP00000266718,9606.ENSP00000273784,9606.ENSP00000284981,9606.ENSP00000295897,9606.ENSP00000297268,9606.ENSP00000308541,9606.ENSP00000315130,9606.ENSP00000327336,9606.ENSP00000357727,9606.ENSP00000358151,9606.ENSP00000378517,9606.ENSP00000381008,9606.ENSP00000450540,9606.ENSP00000478061,…	APOH,MYH9,CTSG,SERPINF1,THBS1,LUM,AHSG,APP,ALB,COL1A2,F2,CLU,BGN,S100A9,H2BC21,SPP1,MUC16,SERPINA3,MARCKS,MUC5AC,KNG1
COMPARTMENTS	GOCC:0065010	Extracellular membrane-bounded organelle	20	473	0.84	3.47e-09	9606.ENSP00000205948,9606.ENSP00000216181,9606.ENSP00000216336,9606.ENSP00000254722,9606.ENSP00000260356,9606.ENSP00000266718,9606.ENSP00000273784,9606.ENSP00000284981,9606.ENSP00000295897,9606.ENSP00000297268,9606.ENSP00000308541,9606.ENSP00000315130,9606.ENSP00000327336,9606.ENSP00000357727,9606.ENSP00000358151,9606.ENSP00000378517,9606.ENSP00000381008,9606.ENSP00000450540,9606.ENSP00000478061,…	APOH,MYH9,CTSG,SERPINF1,THBS1,LUM,AHSG,APP,ALB,COL1A2,F2,CLU,BGN,S100A9,H2BC21,SPP1,MUC16,SERPINA3,MARCKS,KNG1
COMPARTMENTS	GOCC:0005615	Extracellular space	28	1027	0.65	4.59e-09	9606.ENSP00000205948,9606.ENSP00000216336,9606.ENSP00000225964,9606.ENSP00000252244,9606.ENSP00000254722,9606.ENSP00000260356,9606.ENSP00000266718,9606.ENSP00000273784,9606.ENSP00000284981,9606.ENSP00000295897,9606.ENSP00000297268,9606.ENSP00000302324,9606.ENSP00000304408,9606.ENSP00000308541,9606.ENSP00000315130,9606.ENSP00000327336,9606.ENSP00000355228,9606.ENSP00000357727,9606.ENSP00000358151,…	APOH,CTSG,COL1A1,KRT1,SERPINF1,THBS1,LUM,AHSG,APP,ALB,COL1A2,RNASE3,COL3A1,F2,CLU,BGN,HMGN2,S100A9,H2BC21,C1QC,IGFBP3,VWA2,SPP1,MUC16,SERPINA3,MARCKS,MUC5AC,KNG1
COMPARTMENTS	GOCC:1903561	Extracellular vesicle	20	500	0.82	7.63e-09	9606.ENSP00000205948,9606.ENSP00000216181,9606.ENSP00000216336,9606.ENSP00000254722,9606.ENSP00000260356,9606.ENSP00000266718,9606.ENSP00000273784,9606.ENSP00000284981,9606.ENSP00000295897,9606.ENSP00000297268,9606.ENSP00000308541,9606.ENSP00000315130,9606.ENSP00000327336,9606.ENSP00000357727,9606.ENSP00000358151,9606.ENSP00000378517,9606.ENSP00000381008,9606.ENSP00000450540,9606.ENSP00000478061,…	APOH,MYH9,CTSG,SERPINF1,THBS1,LUM,AHSG,APP,ALB,COL1A2,F2,CLU,BGN,S100A9,H2BC21,SPP1,MUC16,SERPINA3,MARCKS,KNG1
COMPARTMENTS	GOCC:0070013	Intracellular organelle lumen	46	2902	0.42	4.05e-08	9606.ENSP00000052754,9606.ENSP00000205948,9606.ENSP00000216122,9606.ENSP00000216336,9606.ENSP00000225964,9606.ENSP00000228682,9606.ENSP00000242261,9606.ENSP00000252244,9606.ENSP00000259915,9606.ENSP00000260356,9606.ENSP00000266079,9606.ENSP00000266718,9606.ENSP00000268712,9606.ENSP00000273784,9606.ENSP00000284981,9606.ENSP00000295897,9606.ENSP00000297268,9606.ENSP00000299638,9606.ENSP00000301067,…	DCN,APOH,MCM5,CTSG,COL1A1,GLI1,TWIST1,KRT1,POU5F1,THBS1,PRPF6,LUM,NCOR1,AHSG,APP,ALB,COL1A2,POLR2M,KMT2D,RNASE3,RNASE2,COL3A1,F2,CLU,ACSS1,COL12A1,BGN,SYNE2,NUP214,CES1,H2BC21,COL11A1,COL5A1,COL11A2,COL5A2,POGLUT2,COL2A1,IGFBP3,SPP1,MUC16,TAF1,SERPINA3,CD3EAP,TTN,MUC5AC,KNG1
COMPARTMENTS	GOCC:0099512	Supramolecular fiber	19	555	0.75	2.31e-07	9606.ENSP00000216181,9606.ENSP00000225964,9606.ENSP00000246662,9606.ENSP00000252244,9606.ENSP00000266718,9606.ENSP00000297268,9606.ENSP00000304408,9606.ENSP00000316512,9606.ENSP00000350719,9606.ENSP00000355192,9606.ENSP00000359114,9606.ENSP00000360882,9606.ENSP00000363840,9606.ENSP00000364000,9606.ENSP00000369889,9606.ENSP00000394770,9606.ENSP00000455507,9606.ENSP00000467141,9606.ENSP00000494125	MYH9,COL1A1,KRT9,KRT1,LUM,COL1A2,COL3A1,TLK2,SYNE2,CACNA1S,COL11A1,COL5A1,COL11A2,COL5A2,COL2A1,CMYA5,OBSCN,TTN,TPM4
COMPARTMENTS	GOCC:0005592	Collagen type XI trimer	5	5	2.22	2.35e-07	9606.ENSP00000359114,9606.ENSP00000360882,9606.ENSP00000363840,9606.ENSP00000364000,9606.ENSP00000369889	COL11A1,COL5A1,COL11A2,COL5A2,COL2A1
COMPARTMENTS	GOCC:0099080	Supramolecular complex	22	844	0.63	1.18e-06	9606.ENSP00000216181,9606.ENSP00000216336,9606.ENSP00000225964,9606.ENSP00000246662,9606.ENSP00000252244,9606.ENSP00000266718,9606.ENSP00000297268,9606.ENSP00000304408,9606.ENSP00000308541,9606.ENSP00000316512,9606.ENSP00000350719,9606.ENSP00000355192,9606.ENSP00000357789,9606.ENSP00000359114,9606.ENSP00000360882,9606.ENSP00000363840,9606.ENSP00000364000,9606.ENSP00000369889,9606.ENSP00000394770,…	MYH9,CTSG,COL1A1,KRT9,KRT1,LUM,COL1A2,COL3A1,F2,TLK2,SYNE2,CACNA1S,FLG,COL11A1,COL5A1,COL11A2,COL5A2,COL2A1,CMYA5,OBSCN,TTN,TPM4
COMPARTMENTS	GOCC:0005783	Endoplasmic reticulum	24	1095	0.56	5.59e-06	9606.ENSP00000225964,9606.ENSP00000260356,9606.ENSP00000273784,9606.ENSP00000284981,9606.ENSP00000295897,9606.ENSP00000297268,9606.ENSP00000304408,9606.ENSP00000315130,9606.ENSP00000317997,9606.ENSP00000325146,9606.ENSP00000338728,9606.ENSP00000350719,9606.ENSP00000353720,9606.ENSP00000359114,9606.ENSP00000360882,9606.ENSP00000363840,9606.ENSP00000364000,9606.ENSP00000365172,9606.ENSP00000369889,…	COL1A1,THBS1,AHSG,APP,ALB,COL1A2,COL3A1,CLU,DUOX1,COL12A1,CCDC88A,SYNE2,CES1,COL11A1,COL5A1,COL11A2,COL5A2,POGLUT2,COL2A1,IGFBP3,SPP1,CMYA5,RYR3,KNG1
COMPARTMENTS	GOCC:0070062	Extracellular exosome	15	428	0.76	7.96e-06	9606.ENSP00000216336,9606.ENSP00000254722,9606.ENSP00000260356,9606.ENSP00000273784,9606.ENSP00000284981,9606.ENSP00000295897,9606.ENSP00000297268,9606.ENSP00000315130,9606.ENSP00000327336,9606.ENSP00000357727,9606.ENSP00000358151,9606.ENSP00000378517,9606.ENSP00000381008,9606.ENSP00000478061,9606.ENSP00000493985	CTSG,SERPINF1,THBS1,AHSG,APP,ALB,COL1A2,CLU,BGN,S100A9,H2BC21,SPP1,MUC16,MARCKS,KNG1
COMPARTMENTS	GOCC:0012505	Endomembrane system	43	3156	0.35	1.17e-05	9606.ENSP00000052754,9606.ENSP00000205948,9606.ENSP00000216181,9606.ENSP00000216336,9606.ENSP00000225964,9606.ENSP00000243077,9606.ENSP00000252244,9606.ENSP00000258654,9606.ENSP00000260356,9606.ENSP00000266718,9606.ENSP00000273784,9606.ENSP00000284981,9606.ENSP00000295897,9606.ENSP00000296220,9606.ENSP00000297268,9606.ENSP00000302324,9606.ENSP00000303276,9606.ENSP00000304408,9606.ENSP00000308541,…	DCN,APOH,MYH9,CTSG,COL1A1,LRP1,KRT1,COG3,THBS1,LUM,AHSG,APP,ALB,OSBPL11,COL1A2,RNASE3,RNASE2,COL3A1,F2,CLU,DUOX1,COL12A1,BGN,VPS33B,RFTN1,CCDC88A,SYNE2,NUP214,CES1,COL11A1,COL5A1,COL11A2,COL5A2,POGLUT2,COL2A1,IGFBP3,SPP1,MUC16,CMYA5,SERPINA3,MUC5AC,RYR3,KNG1
COMPARTMENTS	GOCC:0031091	Platelet alpha granule	8	89	1.17	1.26e-05	9606.ENSP00000260356,9606.ENSP00000273784,9606.ENSP00000284981,9606.ENSP00000295897,9606.ENSP00000315130,9606.ENSP00000327650,9606.ENSP00000450540,9606.ENSP00000493985	THBS1,AHSG,APP,ALB,CLU,VPS33B,SERPINA3,KNG1
COMPARTMENTS	GOCC:0031093	Platelet alpha granule lumen	7	66	1.24	2.69e-05	9606.ENSP00000260356,9606.ENSP00000273784,9606.ENSP00000284981,9606.ENSP00000295897,9606.ENSP00000315130,9606.ENSP00000450540,9606.ENSP00000493985	THBS1,AHSG,APP,ALB,CLU,SERPINA3,KNG1
COMPARTMENTS	GOCC:0034774	Secretory granule lumen	11	241	0.87	3.42e-05	9606.ENSP00000205948,9606.ENSP00000216336,9606.ENSP00000260356,9606.ENSP00000273784,9606.ENSP00000284981,9606.ENSP00000295897,9606.ENSP00000302324,9606.ENSP00000303276,9606.ENSP00000315130,9606.ENSP00000450540,9606.ENSP00000493985	APOH,CTSG,THBS1,AHSG,APP,ALB,RNASE3,RNASE2,CLU,SERPINA3,KNG1
COMPARTMENTS	GOCC:0072562	Blood microparticle	8	118	1.05	7.84e-05	9606.ENSP00000252244,9606.ENSP00000273784,9606.ENSP00000295897,9606.ENSP00000308541,9606.ENSP00000315130,9606.ENSP00000363770,9606.ENSP00000450540,9606.ENSP00000493985	KRT1,AHSG,ALB,F2,CLU,C1QC,SERPINA3,KNG1
COMPARTMENTS	GOCC:0005796	Golgi lumen	7	102	1.05	0.00034	9606.ENSP00000052754,9606.ENSP00000266718,9606.ENSP00000284981,9606.ENSP00000308541,9606.ENSP00000327336,9606.ENSP00000381008,9606.ENSP00000485659	DCN,LUM,APP,F2,BGN,MUC16,MUC5AC
COMPARTMENTS	GOCC:0032991	Protein-containing complex	54	5325	0.22	0.0014	9606.ENSP00000052754,9606.ENSP00000205948,9606.ENSP00000215637,9606.ENSP00000216122,9606.ENSP00000216181,9606.ENSP00000225964,9606.ENSP00000228682,9606.ENSP00000243077,9606.ENSP00000258654,9606.ENSP00000259915,9606.ENSP00000260356,9606.ENSP00000266079,9606.ENSP00000266718,9606.ENSP00000268712,9606.ENSP00000276390,9606.ENSP00000284981,9606.ENSP00000284984,9606.ENSP00000295897,9606.ENSP00000297268,…	DCN,APOH,MADCAM1,MCM5,MYH9,COL1A1,GLI1,LRP1,COG3,POU5F1,THBS1,PRPF6,LUM,NCOR1,ATP6V1B2,APP,ADAMTS1,ALB,COL1A2,POLR2M,KMT2D,SOST,RNASE3,COL3A1,F2,CLU,DUOX1,COL12A1,VPS33B,RFTN1,SPTBN1,SYNE2,NUP214,CES1,CACNA1S,S100A9,H2BC21,COL11A1,RNF113A,COL5A1,C1QC,COL11A2,COL5A2,COL2A1,SLC7A1,IGFBP3,SPP1,CTNND1,TAF1,CD3EAP,TTN,RYR3,TPM4,LDB1
COMPARTMENTS	GOCC:0031982	Vesicle	29	2125	0.35	0.0019	9606.ENSP00000205948,9606.ENSP00000216181,9606.ENSP00000216336,9606.ENSP00000243077,9606.ENSP00000252244,9606.ENSP00000254722,9606.ENSP00000260356,9606.ENSP00000266718,9606.ENSP00000273784,9606.ENSP00000276390,9606.ENSP00000284981,9606.ENSP00000295897,9606.ENSP00000297268,9606.ENSP00000302324,9606.ENSP00000303276,9606.ENSP00000308541,9606.ENSP00000315130,9606.ENSP00000327336,9606.ENSP00000327650,…	APOH,MYH9,CTSG,LRP1,KRT1,SERPINF1,THBS1,LUM,AHSG,ATP6V1B2,APP,ALB,COL1A2,RNASE3,RNASE2,F2,CLU,BGN,VPS33B,RFTN1,CCDC88A,S100A9,H2BC21,SPP1,MUC16,SERPINA3,MARCKS,MUC5AC,KNG1
COMPARTMENTS	GOCC:0043231	Intracellular membrane-bounded organelle	72	8162	0.16	0.0023	9606.ENSP00000052754,9606.ENSP00000216122,9606.ENSP00000216181,9606.ENSP00000216336,9606.ENSP00000225964,9606.ENSP00000228682,9606.ENSP00000242261,9606.ENSP00000243077,9606.ENSP00000252244,9606.ENSP00000257552,9606.ENSP00000258654,9606.ENSP00000259915,9606.ENSP00000260356,9606.ENSP00000266079,9606.ENSP00000266718,9606.ENSP00000268712,9606.ENSP00000273784,9606.ENSP00000276390,9606.ENSP00000284981,…	DCN,MCM5,MYH9,CTSG,COL1A1,GLI1,TWIST1,LRP1,KRT1,MSI1,COG3,POU5F1,THBS1,PRPF6,LUM,NCOR1,AHSG,ATP6V1B2,APP,ALB,OSBPL11,TBXT,COL1A2,POLR2M,KMT2D,RNASE3,RNASE2,COL3A1,F2,CLU,TLK2,ACSS1,DUOX1,COL12A1,BGN,VPS33B,RFTN1,CCDC88A,DOK7,SPTBN1,SYNE2,NUP214,CES1,HMGN2,S100A9,FLG,H2BC21,COL11A1,RNF113A,COL5A1,RLF,COL11A2,COL5A2,POGLUT2,PRUNE2,RILPL1,COL2A1,SELENOO,IGFBP3,SPP1,MUC16,CMYA5,TAF1,STPG4,SERPINA3,OB…
COMPARTMENTS	GOCC:0030141	Secretory granule	15	719	0.53	0.0025	9606.ENSP00000205948,9606.ENSP00000216181,9606.ENSP00000216336,9606.ENSP00000252244,9606.ENSP00000260356,9606.ENSP00000273784,9606.ENSP00000284981,9606.ENSP00000295897,9606.ENSP00000302324,9606.ENSP00000303276,9606.ENSP00000315130,9606.ENSP00000327650,9606.ENSP00000450540,9606.ENSP00000485659,9606.ENSP00000493985	APOH,MYH9,CTSG,KRT1,THBS1,AHSG,APP,ALB,RNASE3,RNASE2,CLU,VPS33B,SERPINA3,MUC5AC,KNG1
COMPARTMENTS	GOCC:0071944	Cell periphery	42	3860	0.25	0.0039	9606.ENSP00000052754,9606.ENSP00000215637,9606.ENSP00000216181,9606.ENSP00000216336,9606.ENSP00000225964,9606.ENSP00000243077,9606.ENSP00000252244,9606.ENSP00000260356,9606.ENSP00000266718,9606.ENSP00000276390,9606.ENSP00000284981,9606.ENSP00000295897,9606.ENSP00000297268,9606.ENSP00000297405,9606.ENSP00000304408,9606.ENSP00000315130,9606.ENSP00000317997,9606.ENSP00000325146,9606.ENSP00000327336,…	DCN,MADCAM1,MYH9,CTSG,COL1A1,LRP1,KRT1,THBS1,LUM,ATP6V1B2,APP,ALB,COL1A2,CSMD3,COL3A1,CLU,DUOX1,COL12A1,BGN,RFTN1,CCDC88A,SPTBN1,SYNE2,AHNAK2,CACNA1S,S100A9,FLG,COL11A1,COL5A1,COL11A2,COL5A2,SUSD3,COL2A1,SLC7A1,SPP1,MUC16,TMEM123,CTNND1,TBC1D10B,OBSCN,RYR3,KNG1
COMPARTMENTS	GOCC:0005775	Vacuolar lumen	7	168	0.84	0.0061	9606.ENSP00000052754,9606.ENSP00000216336,9606.ENSP00000266718,9606.ENSP00000302324,9606.ENSP00000303276,9606.ENSP00000327336,9606.ENSP00000450540	DCN,CTSG,LUM,RNASE3,RNASE2,BGN,SERPINA3
COMPARTMENTS	GOCC:0043229	Intracellular organelle	79	9609	0.13	0.0077	9606.ENSP00000052754,9606.ENSP00000205948,9606.ENSP00000216122,9606.ENSP00000216181,9606.ENSP00000216336,9606.ENSP00000222345,9606.ENSP00000225964,9606.ENSP00000228682,9606.ENSP00000242261,9606.ENSP00000243077,9606.ENSP00000246662,9606.ENSP00000252244,9606.ENSP00000254336,9606.ENSP00000257552,9606.ENSP00000258654,9606.ENSP00000259915,9606.ENSP00000260356,9606.ENSP00000266079,9606.ENSP00000266718,…	DCN,APOH,MCM5,MYH9,CTSG,SIPA1L3,COL1A1,GLI1,TWIST1,LRP1,KRT9,KRT1,C19orf57,MSI1,COG3,POU5F1,THBS1,PRPF6,LUM,NCOR1,AHSG,ATP6V1B2,APP,ALB,OSBPL11,TBXT,COL1A2,POLR2M,KMT2D,RNASE3,RNASE2,COL3A1,F2,CLU,TLK2,ACSS1,DUOX1,COL12A1,BGN,VPS33B,RFTN1,CCDC88A,DOK7,SPTBN1,SYNE2,NUP214,CES1,CACNA1S,HMGN2,S100A9,FLG,H2BC21,COL11A1,RNF113A,COL5A1,RLF,COL11A2,COL5A2,POGLUT2,PRUNE2,RILPL1,COL2A1,SELENOO,IGFBP3,SPP1…
COMPARTMENTS	GOCC:0030017	Sarcomere	6	128	0.89	0.0098	9606.ENSP00000350719,9606.ENSP00000355192,9606.ENSP00000394770,9606.ENSP00000455507,9606.ENSP00000467141,9606.ENSP00000494125	SYNE2,CACNA1S,CMYA5,OBSCN,TTN,TPM4
COMPARTMENTS	GOCC:0005584	Collagen type I trimer	2	2	2.22	0.0124	9606.ENSP00000225964,9606.ENSP00000297268	COL1A1,COL1A2
COMPARTMENTS	GOCC:0043227	Membrane-bounded organelle	75	9083	0.13	0.0131	9606.ENSP00000052754,9606.ENSP00000205948,9606.ENSP00000216122,9606.ENSP00000216181,9606.ENSP00000216336,9606.ENSP00000225964,9606.ENSP00000228682,9606.ENSP00000242261,9606.ENSP00000243077,9606.ENSP00000252244,9606.ENSP00000254722,9606.ENSP00000257552,9606.ENSP00000258654,9606.ENSP00000259915,9606.ENSP00000260356,9606.ENSP00000266079,9606.ENSP00000266718,9606.ENSP00000268712,9606.ENSP00000273784,…	DCN,APOH,MCM5,MYH9,CTSG,COL1A1,GLI1,TWIST1,LRP1,KRT1,SERPINF1,MSI1,COG3,POU5F1,THBS1,PRPF6,LUM,NCOR1,AHSG,ATP6V1B2,APP,ALB,OSBPL11,TBXT,COL1A2,POLR2M,KMT2D,RNASE3,RNASE2,COL3A1,F2,CLU,TLK2,ACSS1,DUOX1,COL12A1,BGN,VPS33B,RFTN1,CCDC88A,DOK7,SPTBN1,SYNE2,NUP214,CES1,HMGN2,S100A9,FLG,H2BC21,COL11A1,RNF113A,COL5A1,RLF,COL11A2,COL5A2,POGLUT2,PRUNE2,RILPL1,COL2A1,SELENOO,IGFBP3,SPP1,MUC16,CMYA5,TAF1,STP…
COMPARTMENTS	GOCC:0031430	M band	3	18	1.44	0.0146	9606.ENSP00000394770,9606.ENSP00000455507,9606.ENSP00000467141	CMYA5,OBSCN,TTN
COMPARTMENTS	GOCC:0034358	Plasma lipoprotein particle	4	48	1.14	0.0148	9606.ENSP00000205948,9606.ENSP00000284981,9606.ENSP00000295897,9606.ENSP00000315130	APOH,APP,ALB,CLU
COMPARTMENTS	GOCC:0005577	Fibrinogen complex	3	20	1.39	0.0176	9606.ENSP00000260356,9606.ENSP00000295897,9606.ENSP00000308541	THBS1,ALB,F2
COMPARTMENTS	GOCC:0044312	Crystalloid	2	3	2.04	0.0176	9606.ENSP00000295897,9606.ENSP00000308541	ALB,F2
COMPARTMENTS	GOCC:0016529	Sarcoplasmic reticulum	4	55	1.08	0.0207	9606.ENSP00000260356,9606.ENSP00000350719,9606.ENSP00000394770,9606.ENSP00000489262	THBS1,SYNE2,CMYA5,RYR3
COMPARTMENTS	GOCC:0043226	Organelle	80	10113	0.11	0.0227	9606.ENSP00000052754,9606.ENSP00000205948,9606.ENSP00000216122,9606.ENSP00000216181,9606.ENSP00000216336,9606.ENSP00000222345,9606.ENSP00000225964,9606.ENSP00000228682,9606.ENSP00000242261,9606.ENSP00000243077,9606.ENSP00000246662,9606.ENSP00000252244,9606.ENSP00000254336,9606.ENSP00000254722,9606.ENSP00000257552,9606.ENSP00000258654,9606.ENSP00000259915,9606.ENSP00000260356,9606.ENSP00000266079,…	DCN,APOH,MCM5,MYH9,CTSG,SIPA1L3,COL1A1,GLI1,TWIST1,LRP1,KRT9,KRT1,C19orf57,SERPINF1,MSI1,COG3,POU5F1,THBS1,PRPF6,LUM,NCOR1,AHSG,ATP6V1B2,APP,ALB,OSBPL11,TBXT,COL1A2,POLR2M,KMT2D,RNASE3,RNASE2,COL3A1,F2,CLU,TLK2,ACSS1,DUOX1,COL12A1,BGN,VPS33B,RFTN1,CCDC88A,DOK7,SPTBN1,SYNE2,NUP214,CES1,CACNA1S,HMGN2,S100A9,FLG,H2BC21,COL11A1,RNF113A,COL5A1,RLF,COL11A2,COL5A2,POGLUT2,PRUNE2,RILPL1,COL2A1,SELENOO,IG…
COMPARTMENTS	GOCC:0005588	Collagen type V trimer	2	4	1.91	0.0233	9606.ENSP00000360882,9606.ENSP00000364000	COL5A1,COL5A2
COMPARTMENTS	GOCC:0061672	Glutathione hydrolase complex	2	5	1.82	0.0319	9606.ENSP00000295897,9606.ENSP00000308541	ALB,F2
COMPARTMENTS	GOCC:0042383	Sarcolemma	4	68	0.98	0.0400	9606.ENSP00000353114,9606.ENSP00000355192,9606.ENSP00000455507,9606.ENSP00000489262	AHNAK2,CACNA1S,OBSCN,RYR3
COMPARTMENTS	GOCC:0034364	High-density lipoprotein particle	3	30	1.22	0.0425	9606.ENSP00000205948,9606.ENSP00000284981,9606.ENSP00000315130	APOH,APP,CLU
COMPARTMENTS	GOCC:0031674	I band	4	72	0.96	0.0465	9606.ENSP00000350719,9606.ENSP00000355192,9606.ENSP00000455507,9606.ENSP00000467141	SYNE2,CACNA1S,OBSCN,TTN
COMPARTMENTS	GOCC:0097418	Neurofibrillary tangle	2	7	1.67	0.0496	9606.ENSP00000284981,9606.ENSP00000315130	APP,CLU
UniProt Keywords	KW-0272	Extracellular matrix	20	267	1.09	4.58e-13	9606.ENSP00000052754,9606.ENSP00000225964,9606.ENSP00000258969,9606.ENSP00000260356,9606.ENSP00000266718,9606.ENSP00000284984,9606.ENSP00000297268,9606.ENSP00000301691,9606.ENSP00000303153,9606.ENSP00000304408,9606.ENSP00000325146,9606.ENSP00000327336,9606.ENSP00000332806,9606.ENSP00000359114,9606.ENSP00000359655,9606.ENSP00000360882,9606.ENSP00000363840,9606.ENSP00000364000,9606.ENSP00000369889,…	DCN,COL1A1,CHAD,THBS1,LUM,ADAMTS1,COL1A2,SOST,COL22A1,COL3A1,COL12A1,BGN,EMILIN3,COL11A1,EYS,COL5A1,COL11A2,COL5A2,COL2A1,MEPE
UniProt Keywords	KW-0176	Collagen	11	83	1.34	3.41e-09	9606.ENSP00000225964,9606.ENSP00000297268,9606.ENSP00000303153,9606.ENSP00000304408,9606.ENSP00000325146,9606.ENSP00000359114,9606.ENSP00000360882,9606.ENSP00000363770,9606.ENSP00000363840,9606.ENSP00000364000,9606.ENSP00000369889	COL1A1,COL1A2,COL22A1,COL3A1,COL12A1,COL11A1,COL5A1,C1QC,COL11A2,COL5A2,COL2A1
UniProt Keywords	KW-0964	Secreted	38	1839	0.53	3.41e-09	9606.ENSP00000052754,9606.ENSP00000205948,9606.ENSP00000225964,9606.ENSP00000254722,9606.ENSP00000258969,9606.ENSP00000260356,9606.ENSP00000266718,9606.ENSP00000273784,9606.ENSP00000284981,9606.ENSP00000284984,9606.ENSP00000295897,9606.ENSP00000297268,9606.ENSP00000301691,9606.ENSP00000302324,9606.ENSP00000303153,9606.ENSP00000304408,9606.ENSP00000308541,9606.ENSP00000315130,9606.ENSP00000325146,…	DCN,APOH,COL1A1,SERPINF1,CHAD,THBS1,LUM,AHSG,APP,ADAMTS1,ALB,COL1A2,SOST,RNASE3,COL22A1,COL3A1,F2,CLU,COL12A1,BGN,EMILIN3,SUSD4,S100A9,COL11A1,EYS,COL5A1,C1QC,COL11A2,COL5A2,COL2A1,IGFBP3,VWA2,SPP1,MEPE,MUC16,SERPINA3,MUC5AC,KNG1
UniProt Keywords	KW-0379	Hydroxylation	12	143	1.14	2.92e-08	9606.ENSP00000225964,9606.ENSP00000297268,9606.ENSP00000304408,9606.ENSP00000325146,9606.ENSP00000358151,9606.ENSP00000359114,9606.ENSP00000360882,9606.ENSP00000363770,9606.ENSP00000363840,9606.ENSP00000364000,9606.ENSP00000369889,9606.ENSP00000493985	COL1A1,COL1A2,COL3A1,COL12A1,H2BC21,COL11A1,COL5A1,C1QC,COL11A2,COL5A2,COL2A1,KNG1
UniProt Keywords	KW-1015	Disulfide bond	46	3338	0.35	3.03e-06	9606.ENSP00000052754,9606.ENSP00000205948,9606.ENSP00000215637,9606.ENSP00000216336,9606.ENSP00000225964,9606.ENSP00000243077,9606.ENSP00000258888,9606.ENSP00000258969,9606.ENSP00000260356,9606.ENSP00000266718,9606.ENSP00000273784,9606.ENSP00000284981,9606.ENSP00000284984,9606.ENSP00000295897,9606.ENSP00000297268,9606.ENSP00000297405,9606.ENSP00000301691,9606.ENSP00000302324,9606.ENSP00000303276,…	DCN,APOH,MADCAM1,CTSG,COL1A1,LRP1,ALPK3,CHAD,THBS1,LUM,AHSG,APP,ADAMTS1,ALB,COL1A2,CSMD3,SOST,RNASE3,RNASE2,COL3A1,F2,CLU,COL12A1,BGN,EMILIN3,SUSD4,SYNE2,CES1,CACNA1S,COL11A1,EYS,COL5A1,C1QC,COL11A2,COL5A2,SUSD3,COL2A1,IGFBP3,VWA2,MUC16,PRSS45P,CNTN5,OBSCN,TTN,MUC5AC,KNG1
UniProt Keywords	KW-0325	Glycoprotein	54	4386	0.31	3.60e-06	9606.ENSP00000052754,9606.ENSP00000205948,9606.ENSP00000215637,9606.ENSP00000216336,9606.ENSP00000225964,9606.ENSP00000243077,9606.ENSP00000254722,9606.ENSP00000258969,9606.ENSP00000260356,9606.ENSP00000266718,9606.ENSP00000273784,9606.ENSP00000284981,9606.ENSP00000284984,9606.ENSP00000295897,9606.ENSP00000297268,9606.ENSP00000297405,9606.ENSP00000301691,9606.ENSP00000302324,9606.ENSP00000303153,…	DCN,APOH,MADCAM1,CTSG,COL1A1,LRP1,SERPINF1,CHAD,THBS1,LUM,AHSG,APP,ADAMTS1,ALB,COL1A2,CSMD3,SOST,RNASE3,COL22A1,RNASE2,COL3A1,F2,CLU,DUOX1,SPATA31E1,COL12A1,BGN,EMILIN3,SUSD4,SPTBN1,NUP214,CES1,CACNA1S,H2BC21,COL11A1,EYS,C1QC,COL11A2,COL5A2,SUSD3,POGLUT2,COL2A1,SLC7A1,IGFBP3,VWA2,SPP1,MEPE,MUC16,TMEM123,PRSS45P,CNTN5,SERPINA3,MUC5AC,KNG1
UniProt Keywords	KW-0677	Repeat	57	4794	0.29	3.60e-06	9606.ENSP00000052754,9606.ENSP00000205948,9606.ENSP00000215637,9606.ENSP00000225964,9606.ENSP00000228682,9606.ENSP00000243077,9606.ENSP00000255324,9606.ENSP00000257552,9606.ENSP00000258888,9606.ENSP00000258969,9606.ENSP00000260356,9606.ENSP00000266079,9606.ENSP00000266718,9606.ENSP00000268712,9606.ENSP00000273784,9606.ENSP00000284984,9606.ENSP00000295897,9606.ENSP00000297268,9606.ENSP00000297405,…	DCN,APOH,MADCAM1,COL1A1,GLI1,LRP1,RNF17,MSI1,ALPK3,CHAD,THBS1,PRPF6,LUM,NCOR1,AHSG,ADAMTS1,ALB,COL1A2,CSMD3,KMT2D,COL22A1,COL3A1,F2,DNMBP,DUOX1,COL12A1,BGN,LRP2BP,SUSD4,ZNF536,SPTBN1,SYNE2,NUP214,CACNA1S,S100A9,FLG,COL11A1,EYS,LONRF3,COL5A1,RLF,C1QC,COL11A2,COL5A2,COL2A1,VWA2,MUC16,CTNND1,CMYA5,TAF1,CNTN5,OBSCN,TTN,ZBTB8B,MUC5AC,RYR3,KNG1
UniProt Keywords	KW-0732	Signal	45	3277	0.35	3.60e-06	9606.ENSP00000052754,9606.ENSP00000205948,9606.ENSP00000215637,9606.ENSP00000216336,9606.ENSP00000225964,9606.ENSP00000243077,9606.ENSP00000254722,9606.ENSP00000258969,9606.ENSP00000260356,9606.ENSP00000266718,9606.ENSP00000273784,9606.ENSP00000284981,9606.ENSP00000284984,9606.ENSP00000295897,9606.ENSP00000297268,9606.ENSP00000301691,9606.ENSP00000302324,9606.ENSP00000303153,9606.ENSP00000303276,…	DCN,APOH,MADCAM1,CTSG,COL1A1,LRP1,SERPINF1,CHAD,THBS1,LUM,AHSG,APP,ADAMTS1,ALB,COL1A2,SOST,RNASE3,COL22A1,RNASE2,COL3A1,F2,CLU,DUOX1,COL12A1,BGN,EMILIN3,SUSD4,CES1,COL11A1,EYS,COL5A1,C1QC,COL11A2,COL5A2,POGLUT2,COL2A1,IGFBP3,VWA2,SPP1,MEPE,TMEM123,PRRT4,CNTN5,SERPINA3,KNG1
UniProt Keywords	KW-0106	Calcium	21	886	0.59	8.37e-06	9606.ENSP00000225964,9606.ENSP00000243077,9606.ENSP00000260356,9606.ENSP00000284984,9606.ENSP00000295897,9606.ENSP00000297268,9606.ENSP00000304408,9606.ENSP00000308541,9606.ENSP00000317997,9606.ENSP00000355192,9606.ENSP00000357727,9606.ENSP00000357789,9606.ENSP00000359114,9606.ENSP00000359655,9606.ENSP00000360882,9606.ENSP00000363840,9606.ENSP00000364000,9606.ENSP00000369889,9606.ENSP00000467141,…	COL1A1,LRP1,THBS1,ADAMTS1,ALB,COL1A2,COL3A1,F2,DUOX1,CACNA1S,S100A9,FLG,COL11A1,EYS,COL5A1,COL11A2,COL5A2,COL2A1,TTN,RYR3,TPM4
UniProt Keywords	KW-0248	Ehlers-Danlos syndrome	5	17	1.68	1.22e-05	9606.ENSP00000225964,9606.ENSP00000297268,9606.ENSP00000304408,9606.ENSP00000360882,9606.ENSP00000364000	COL1A1,COL1A2,COL3A1,COL5A1,COL5A2
UniProt Keywords	KW-0242	Dwarfism	8	170	0.89	0.00079	9606.ENSP00000216122,9606.ENSP00000225964,9606.ENSP00000254722,9606.ENSP00000297268,9606.ENSP00000327336,9606.ENSP00000359114,9606.ENSP00000363840,9606.ENSP00000369889	MCM5,COL1A1,SERPINF1,COL1A2,BGN,COL11A1,COL11A2,COL2A1
UniProt Keywords	KW-0757	Stickler syndrome	3	6	1.91	0.00099	9606.ENSP00000359114,9606.ENSP00000363840,9606.ENSP00000369889	COL11A1,COL11A2,COL2A1
UniProt Keywords	KW-0358	Heparin-binding	6	88	1.05	0.0012	9606.ENSP00000205948,9606.ENSP00000260356,9606.ENSP00000284981,9606.ENSP00000284984,9606.ENSP00000301691,9606.ENSP00000360882	APOH,THBS1,APP,ADAMTS1,SOST,COL5A1
UniProt Keywords	KW-0654	Proteoglycan	5	55	1.17	0.0015	9606.ENSP00000052754,9606.ENSP00000266718,9606.ENSP00000284981,9606.ENSP00000325146,9606.ENSP00000327336	DCN,LUM,APP,COL12A1,BGN
UniProt Keywords	KW-0112	Calmodulin-binding	7	155	0.87	0.0026	9606.ENSP00000216181,9606.ENSP00000349259,9606.ENSP00000355192,9606.ENSP00000455507,9606.ENSP00000467141,9606.ENSP00000478061,9606.ENSP00000489262	MYH9,SPTBN1,CACNA1S,OBSCN,TTN,MARCKS,RYR3
UniProt Keywords	KW-0873	Pyrrolidone carboxylic acid	5	67	1.09	0.0032	9606.ENSP00000225964,9606.ENSP00000254722,9606.ENSP00000266718,9606.ENSP00000297268,9606.ENSP00000493985	COL1A1,SERPINF1,LUM,COL1A2,KNG1
UniProt Keywords	KW-0898	Cataract	5	83	1.0	0.0078	9606.ENSP00000216181,9606.ENSP00000222345,9606.ENSP00000315659,9606.ENSP00000359114,9606.ENSP00000369889	MYH9,SIPA1L3,DNMBP,COL11A1,COL2A1
UniProt Keywords	KW-0703	Sarcoplasmic reticulum	4	48	1.14	0.0103	9606.ENSP00000260356,9606.ENSP00000350719,9606.ENSP00000394770,9606.ENSP00000489262	THBS1,SYNE2,CMYA5,RYR3
UniProt Keywords	KW-0768	Sushi	4	57	1.06	0.0180	9606.ENSP00000205948,9606.ENSP00000297405,9606.ENSP00000344219,9606.ENSP00000364621	APOH,CSMD3,SUSD4,SUSD3
UniProt Keywords	KW-1065	Osteogenesis imperfecta	3	23	1.33	0.0180	9606.ENSP00000225964,9606.ENSP00000254722,9606.ENSP00000297268	COL1A1,SERPINF1,COL1A2
UniProt Keywords	KW-0175	Coiled coil	26	2166	0.29	0.0182	9606.ENSP00000216181,9606.ENSP00000222345,9606.ENSP00000246662,9606.ENSP00000251157,9606.ENSP00000252244,9606.ENSP00000268712,9606.ENSP00000299638,9606.ENSP00000301067,9606.ENSP00000315659,9606.ENSP00000316512,9606.ENSP00000332806,9606.ENSP00000338728,9606.ENSP00000349238,9606.ENSP00000350719,9606.ENSP00000352400,9606.ENSP00000357789,9606.ENSP00000363654,9606.ENSP00000366070,9606.ENSP00000380116,…	MYH9,SIPA1L3,KRT9,DOCK7,KRT1,NCOR1,POLR2M,KMT2D,DNMBP,TLK2,EMILIN3,CCDC88A,CCDC88B,SYNE2,NUP214,FLG,PALM2AKAP2,RILPL1,PROSER3,CTNND1,TBC1D10B,CMYA5,FSD1L,SNX29,TTN,TPM4
UniProt Keywords	KW-0597	Phosphoprotein	67	8122	0.13	0.0278	9606.ENSP00000171887,9606.ENSP00000216122,9606.ENSP00000216181,9606.ENSP00000222345,9606.ENSP00000225964,9606.ENSP00000228682,9606.ENSP00000243077,9606.ENSP00000246662,9606.ENSP00000251157,9606.ENSP00000252244,9606.ENSP00000254336,9606.ENSP00000254722,9606.ENSP00000257552,9606.ENSP00000258654,9606.ENSP00000258888,9606.ENSP00000259915,9606.ENSP00000266079,9606.ENSP00000266718,9606.ENSP00000268712,…	TNS1,MCM5,MYH9,SIPA1L3,COL1A1,GLI1,LRP1,KRT9,DOCK7,KRT1,C19orf57,SERPINF1,MSI1,COG3,ALPK3,POU5F1,PRPF6,LUM,NCOR1,AHSG,APP,ALB,OSBPL11,KMT2D,CLU,DNMBP,TLK2,SH2B1,VPS33B,RFTN1,CCDC88A,ZNF536,CCDC88B,SPTBN1,SYNE2,NUP214,AHNAK2,CES1,CACNA1S,HMGN2,S100A9,FLG,H2BC21,RNF113A,RLF,PALM2AKAP2,RILPL1,SELENOO,IGFBP3,SPP1,MEPE,PROSER3,MUC16,CTNND1,TBC1D10B,CMYA5,TAF1,PRRT4,FSD1L,OBSCN,SNX29,CD3EAP,TTN,MARCKS,…
UniProt Keywords	KW-0180	Complement pathway	3	30	1.22	0.0302	9606.ENSP00000315130,9606.ENSP00000344219,9606.ENSP00000363770	CLU,SUSD4,C1QC
Pfam	PF01391	Collagen triple helix repeat (20 copies)	10	69	1.38	1.25e-07	9606.ENSP00000225964,9606.ENSP00000297268,9606.ENSP00000303153,9606.ENSP00000304408,9606.ENSP00000325146,9606.ENSP00000359114,9606.ENSP00000360882,9606.ENSP00000363840,9606.ENSP00000364000,9606.ENSP00000369889	COL1A1,COL1A2,COL22A1,COL3A1,COL12A1,COL11A1,COL5A1,COL11A2,COL5A2,COL2A1
InterPro	IPR000885	Fibrillar collagen, C-terminal	8	11	2.08	7.32e-10	9606.ENSP00000225964,9606.ENSP00000297268,9606.ENSP00000304408,9606.ENSP00000359114,9606.ENSP00000360882,9606.ENSP00000363840,9606.ENSP00000364000,9606.ENSP00000369889	COL1A1,COL1A2,COL3A1,COL11A1,COL5A1,COL11A2,COL5A2,COL2A1
InterPro	IPR008160	Collagen triple helix repeat	11	77	1.37	1.95e-08	9606.ENSP00000225964,9606.ENSP00000297268,9606.ENSP00000303153,9606.ENSP00000304408,9606.ENSP00000325146,9606.ENSP00000359114,9606.ENSP00000360882,9606.ENSP00000363770,9606.ENSP00000363840,9606.ENSP00000364000,9606.ENSP00000369889	COL1A1,COL1A2,COL22A1,COL3A1,COL12A1,COL11A1,COL5A1,C1QC,COL11A2,COL5A2,COL2A1
InterPro	IPR001791	Laminin G domain	7	58	1.3	0.00031	9606.ENSP00000260356,9606.ENSP00000303153,9606.ENSP00000325146,9606.ENSP00000359114,9606.ENSP00000359655,9606.ENSP00000360882,9606.ENSP00000363840	THBS1,COL22A1,COL12A1,COL11A1,EYS,COL5A1,COL11A2
InterPro	IPR001007	VWFC domain	6	40	1.39	0.00060	9606.ENSP00000225964,9606.ENSP00000260356,9606.ENSP00000304408,9606.ENSP00000364000,9606.ENSP00000369889,9606.ENSP00000485659	COL1A1,THBS1,COL3A1,COL5A2,COL2A1,MUC5AC
InterPro	IPR013320	Concanavalin A-like lectin/glucanase domain superfamily	10	223	0.87	0.0022	9606.ENSP00000260356,9606.ENSP00000303153,9606.ENSP00000325146,9606.ENSP00000359114,9606.ENSP00000359655,9606.ENSP00000360882,9606.ENSP00000363840,9606.ENSP00000394770,9606.ENSP00000417492,9606.ENSP00000489262	THBS1,COL22A1,COL12A1,COL11A1,EYS,COL5A1,COL11A2,CMYA5,FSD1L,RYR3
SMART	SM00038	Fibrillar collagens C-terminal domain	8	11	2.08	8.37e-11	9606.ENSP00000225964,9606.ENSP00000297268,9606.ENSP00000304408,9606.ENSP00000359114,9606.ENSP00000360882,9606.ENSP00000363840,9606.ENSP00000364000,9606.ENSP00000369889	COL1A1,COL1A2,COL3A1,COL11A1,COL5A1,COL11A2,COL5A2,COL2A1
SMART	SM00210	Thrombospondin N-terminal -like domains.	5	17	1.68	7.45e-05	9606.ENSP00000260356,9606.ENSP00000303153,9606.ENSP00000325146,9606.ENSP00000359114,9606.ENSP00000360882	THBS1,COL22A1,COL12A1,COL11A1,COL5A1
SMART	SM00214	Von Willebrand factor (vWF) type C domain	6	36	1.44	7.45e-05	9606.ENSP00000225964,9606.ENSP00000260356,9606.ENSP00000304408,9606.ENSP00000364000,9606.ENSP00000369889,9606.ENSP00000485659	COL1A1,THBS1,COL3A1,COL5A2,COL2A1,MUC5AC
