# Supplementary material for: Bone Allograft Acid Lysates Change the Genetic Signature of Gingival Fibroblasts
Source: Int J Mol Sci. 2023 Nov 10;24(22):16181. doi: 10.3390/ijms242216181 (PMC10671348; doi:10.3390/ijms242216181)
Supplement: Supplementary file 1 [file ijms-24-16181-s001.zip › ijms-2685056-supplementary/Supplementary Files/RNAseq_Suppl Tables 1/String analysis/enrichment.all.tsv]

#category	term ID	term description	observed gene count	background gene count	strength	false discovery rate	matching proteins in your network (IDs)	matching proteins in your network (labels)
GO Process	GO:0010033	Response to organic substance	20	2692	0.54	0.0021	9606.ENSP00000244869,9606.ENSP00000246657,9606.ENSP00000248071,9606.ENSP00000249887,9606.ENSP00000261622,9606.ENSP00000263317,9606.ENSP00000272223,9606.ENSP00000272928,9606.ENSP00000290271,9606.ENSP00000306245,9606.ENSP00000344352,9606.ENSP00000344479,9606.ENSP00000354777,9606.ENSP00000359976,9606.ENSP00000361721,9606.ENSP00000366307,9606.ENSP00000375795,9606.ENSP00000379097,9606.ENSP00000397181,…	EREG,CCR7,KLF2,ACKR4,SLC7A5,NOX4,OSR1,ACKR3,STC1,FOS,ATF3,NR4A2,TBKBP1,CTH,CITED4,THBD,IL24,AREG,RGS4,NR4A3
GO Process	GO:0048518	Positive regulation of biological process	29	6207	0.34	0.0053	9606.ENSP00000173229,9606.ENSP00000244869,9606.ENSP00000246657,9606.ENSP00000248071,9606.ENSP00000249075,9606.ENSP00000261622,9606.ENSP00000263317,9606.ENSP00000264563,9606.ENSP00000272223,9606.ENSP00000272928,9606.ENSP00000290271,9606.ENSP00000306245,9606.ENSP00000307911,9606.ENSP00000319914,9606.ENSP00000342385,9606.ENSP00000344352,9606.ENSP00000344479,9606.ENSP00000350359,9606.ENSP00000359976,…	NTN1,EREG,CCR7,KLF2,LIF,SLC7A5,NOX4,IL11,OSR1,ACKR3,STC1,FOS,CHST2,TCIM,PTGES,ATF3,NR4A2,CREB5,CTH,CITED4,THBD,ID4,MEDAG,IL24,CEMIP,AREG,RGS4,SPON1,NR4A3
GO Process	GO:0048523	Negative regulation of cellular process	25	4736	0.39	0.0054	9606.ENSP00000173229,9606.ENSP00000244869,9606.ENSP00000246657,9606.ENSP00000248071,9606.ENSP00000249075,9606.ENSP00000261622,9606.ENSP00000263317,9606.ENSP00000264563,9606.ENSP00000272223,9606.ENSP00000272928,9606.ENSP00000290271,9606.ENSP00000319914,9606.ENSP00000342385,9606.ENSP00000344352,9606.ENSP00000344479,9606.ENSP00000355847,9606.ENSP00000359976,9606.ENSP00000366307,9606.ENSP00000367972,…	NTN1,EREG,CCR7,KLF2,LIF,SLC7A5,NOX4,IL11,OSR1,ACKR3,STC1,TCIM,PTGES,ATF3,NR4A2,PDE10A,CTH,THBD,ID4,RCAN1,IL24,AREG,RGS4,SPON1,NR4A3
GO Process	GO:0008283	Cell population proliferation	10	712	0.82	0.0073	9606.ENSP00000173229,9606.ENSP00000244869,9606.ENSP00000249075,9606.ENSP00000264563,9606.ENSP00000272223,9606.ENSP00000290271,9606.ENSP00000342385,9606.ENSP00000367972,9606.ENSP00000379097,9606.ENSP00000482027	NTN1,EREG,LIF,IL11,OSR1,STC1,PTGES,ID4,AREG,NR4A3
GO Process	GO:0008284	Positive regulation of cell population proliferation	11	945	0.74	0.0073	9606.ENSP00000173229,9606.ENSP00000244869,9606.ENSP00000249075,9606.ENSP00000261622,9606.ENSP00000264563,9606.ENSP00000272223,9606.ENSP00000344352,9606.ENSP00000367972,9606.ENSP00000375795,9606.ENSP00000379097,9606.ENSP00000482027	NTN1,EREG,LIF,SLC7A5,IL11,OSR1,ATF3,ID4,IL24,AREG,NR4A3
GO Process	GO:0042221	Response to chemical	22	4010	0.41	0.0073	9606.ENSP00000173229,9606.ENSP00000244869,9606.ENSP00000246657,9606.ENSP00000248071,9606.ENSP00000249887,9606.ENSP00000261622,9606.ENSP00000263317,9606.ENSP00000272223,9606.ENSP00000272928,9606.ENSP00000290271,9606.ENSP00000306245,9606.ENSP00000342385,9606.ENSP00000344352,9606.ENSP00000344479,9606.ENSP00000354777,9606.ENSP00000359976,9606.ENSP00000361721,9606.ENSP00000366307,9606.ENSP00000375795,…	NTN1,EREG,CCR7,KLF2,ACKR4,SLC7A5,NOX4,OSR1,ACKR3,STC1,FOS,PTGES,ATF3,NR4A2,TBKBP1,CTH,CITED4,THBD,IL24,AREG,RGS4,NR4A3
GO Process	GO:0050731	Positive regulation of peptidyl-tyrosine phosphorylation	6	194	1.16	0.0073	9606.ENSP00000244869,9606.ENSP00000249075,9606.ENSP00000263317,9606.ENSP00000264563,9606.ENSP00000375795,9606.ENSP00000379097	EREG,LIF,NOX4,IL11,IL24,AREG
GO Process	GO:0070887	Cellular response to chemical stimulus	18	2609	0.51	0.0073	9606.ENSP00000173229,9606.ENSP00000244869,9606.ENSP00000246657,9606.ENSP00000248071,9606.ENSP00000249887,9606.ENSP00000261622,9606.ENSP00000263317,9606.ENSP00000272223,9606.ENSP00000272928,9606.ENSP00000290271,9606.ENSP00000306245,9606.ENSP00000342385,9606.ENSP00000344352,9606.ENSP00000344479,9606.ENSP00000354777,9606.ENSP00000359976,9606.ENSP00000375795,9606.ENSP00000482027	NTN1,EREG,CCR7,KLF2,ACKR4,SLC7A5,NOX4,OSR1,ACKR3,STC1,FOS,PTGES,ATF3,NR4A2,TBKBP1,CTH,IL24,NR4A3
GO Process	GO:0071310	Cellular response to organic substance	16	2019	0.57	0.0073	9606.ENSP00000244869,9606.ENSP00000246657,9606.ENSP00000248071,9606.ENSP00000249887,9606.ENSP00000261622,9606.ENSP00000263317,9606.ENSP00000272223,9606.ENSP00000272928,9606.ENSP00000290271,9606.ENSP00000306245,9606.ENSP00000344352,9606.ENSP00000344479,9606.ENSP00000354777,9606.ENSP00000359976,9606.ENSP00000375795,9606.ENSP00000482027	EREG,CCR7,KLF2,ACKR4,SLC7A5,NOX4,OSR1,ACKR3,STC1,FOS,ATF3,NR4A2,TBKBP1,CTH,IL24,NR4A3
GO Process	GO:1901700	Response to oxygen-containing compound	14	1547	0.63	0.0073	9606.ENSP00000244869,9606.ENSP00000246657,9606.ENSP00000248071,9606.ENSP00000261622,9606.ENSP00000263317,9606.ENSP00000272223,9606.ENSP00000290271,9606.ENSP00000306245,9606.ENSP00000344479,9606.ENSP00000366307,9606.ENSP00000375795,9606.ENSP00000379097,9606.ENSP00000397181,9606.ENSP00000482027	EREG,CCR7,KLF2,SLC7A5,NOX4,OSR1,STC1,FOS,NR4A2,THBD,IL24,AREG,RGS4,NR4A3
GO Process	GO:0042127	Regulation of cell population proliferation	14	1669	0.59	0.0078	9606.ENSP00000173229,9606.ENSP00000244869,9606.ENSP00000249075,9606.ENSP00000261622,9606.ENSP00000263317,9606.ENSP00000264563,9606.ENSP00000272223,9606.ENSP00000272928,9606.ENSP00000342385,9606.ENSP00000344352,9606.ENSP00000367972,9606.ENSP00000375795,9606.ENSP00000379097,9606.ENSP00000482027	NTN1,EREG,LIF,SLC7A5,NOX4,IL11,OSR1,ACKR3,PTGES,ATF3,ID4,IL24,AREG,NR4A3
GO Process	GO:0048522	Positive regulation of cellular process	26	5584	0.34	0.0081	9606.ENSP00000173229,9606.ENSP00000244869,9606.ENSP00000246657,9606.ENSP00000248071,9606.ENSP00000249075,9606.ENSP00000261622,9606.ENSP00000263317,9606.ENSP00000264563,9606.ENSP00000272223,9606.ENSP00000272928,9606.ENSP00000306245,9606.ENSP00000307911,9606.ENSP00000319914,9606.ENSP00000342385,9606.ENSP00000344352,9606.ENSP00000344479,9606.ENSP00000350359,9606.ENSP00000359976,9606.ENSP00000361721,…	NTN1,EREG,CCR7,KLF2,LIF,SLC7A5,NOX4,IL11,OSR1,ACKR3,FOS,CHST2,TCIM,PTGES,ATF3,NR4A2,CREB5,CTH,CITED4,ID4,MEDAG,IL24,CEMIP,AREG,RGS4,NR4A3
GO Process	GO:0051173	Positive regulation of nitrogen compound metabolic process	19	3166	0.45	0.0104	9606.ENSP00000244869,9606.ENSP00000246657,9606.ENSP00000248071,9606.ENSP00000249075,9606.ENSP00000263317,9606.ENSP00000264563,9606.ENSP00000272223,9606.ENSP00000306245,9606.ENSP00000319914,9606.ENSP00000344352,9606.ENSP00000344479,9606.ENSP00000350359,9606.ENSP00000361721,9606.ENSP00000367972,9606.ENSP00000375795,9606.ENSP00000378177,9606.ENSP00000379097,9606.ENSP00000460236,9606.ENSP00000482027	EREG,CCR7,KLF2,LIF,NOX4,IL11,OSR1,FOS,TCIM,ATF3,NR4A2,CREB5,CITED4,ID4,IL24,CEMIP,AREG,SPON1,NR4A3
GO Process	GO:0010604	Positive regulation of macromolecule metabolic process	20	3533	0.42	0.0108	9606.ENSP00000244869,9606.ENSP00000246657,9606.ENSP00000248071,9606.ENSP00000249075,9606.ENSP00000261622,9606.ENSP00000263317,9606.ENSP00000264563,9606.ENSP00000272223,9606.ENSP00000306245,9606.ENSP00000319914,9606.ENSP00000344352,9606.ENSP00000344479,9606.ENSP00000350359,9606.ENSP00000361721,9606.ENSP00000367972,9606.ENSP00000375795,9606.ENSP00000378177,9606.ENSP00000379097,9606.ENSP00000460236,…	EREG,CCR7,KLF2,LIF,SLC7A5,NOX4,IL11,OSR1,FOS,TCIM,ATF3,NR4A2,CREB5,CITED4,ID4,IL24,CEMIP,AREG,SPON1,NR4A3
GO Process	GO:1901698	Response to nitrogen compound	11	1058	0.69	0.0108	9606.ENSP00000244869,9606.ENSP00000246657,9606.ENSP00000248071,9606.ENSP00000261622,9606.ENSP00000290271,9606.ENSP00000306245,9606.ENSP00000344479,9606.ENSP00000366307,9606.ENSP00000379097,9606.ENSP00000397181,9606.ENSP00000482027	EREG,CCR7,KLF2,SLC7A5,STC1,FOS,NR4A2,THBD,AREG,RGS4,NR4A3
GO Process	GO:0051239	Regulation of multicellular organismal process	17	2749	0.46	0.0197	9606.ENSP00000173229,9606.ENSP00000244869,9606.ENSP00000246657,9606.ENSP00000248071,9606.ENSP00000249075,9606.ENSP00000261622,9606.ENSP00000272223,9606.ENSP00000290271,9606.ENSP00000306245,9606.ENSP00000319914,9606.ENSP00000342385,9606.ENSP00000344479,9606.ENSP00000364700,9606.ENSP00000366307,9606.ENSP00000367972,9606.ENSP00000397181,9606.ENSP00000482027	NTN1,EREG,CCR7,KLF2,LIF,SLC7A5,OSR1,STC1,FOS,TCIM,PTGES,NR4A2,OMD,THBD,ID4,RGS4,NR4A3
GO Process	GO:0001934	Positive regulation of protein phosphorylation	9	747	0.75	0.0200	9606.ENSP00000244869,9606.ENSP00000246657,9606.ENSP00000249075,9606.ENSP00000263317,9606.ENSP00000264563,9606.ENSP00000319914,9606.ENSP00000375795,9606.ENSP00000378177,9606.ENSP00000379097	EREG,CCR7,LIF,NOX4,IL11,TCIM,IL24,CEMIP,AREG
GO Process	GO:0010243	Response to organonitrogen compound	10	963	0.69	0.0220	9606.ENSP00000244869,9606.ENSP00000248071,9606.ENSP00000261622,9606.ENSP00000290271,9606.ENSP00000306245,9606.ENSP00000344479,9606.ENSP00000366307,9606.ENSP00000379097,9606.ENSP00000397181,9606.ENSP00000482027	EREG,KLF2,SLC7A5,STC1,FOS,NR4A2,THBD,AREG,RGS4,NR4A3
GO Process	GO:0031325	Positive regulation of cellular metabolic process	18	3114	0.43	0.0220	9606.ENSP00000244869,9606.ENSP00000246657,9606.ENSP00000248071,9606.ENSP00000249075,9606.ENSP00000263317,9606.ENSP00000264563,9606.ENSP00000272223,9606.ENSP00000306245,9606.ENSP00000319914,9606.ENSP00000344352,9606.ENSP00000344479,9606.ENSP00000350359,9606.ENSP00000361721,9606.ENSP00000367972,9606.ENSP00000375795,9606.ENSP00000378177,9606.ENSP00000379097,9606.ENSP00000482027	EREG,CCR7,KLF2,LIF,NOX4,IL11,OSR1,FOS,TCIM,ATF3,NR4A2,CREB5,CITED4,ID4,IL24,CEMIP,AREG,NR4A3
GO Process	GO:0009888	Tissue development	13	1723	0.55	0.0275	9606.ENSP00000173229,9606.ENSP00000244869,9606.ENSP00000248071,9606.ENSP00000249075,9606.ENSP00000263317,9606.ENSP00000272223,9606.ENSP00000290271,9606.ENSP00000306245,9606.ENSP00000344352,9606.ENSP00000367972,9606.ENSP00000370527,9606.ENSP00000379097,9606.ENSP00000397181	NTN1,EREG,KLF2,LIF,NOX4,OSR1,STC1,FOS,ATF3,ID4,RCAN1,AREG,RGS4
GO Process	GO:0034097	Response to cytokine	9	804	0.72	0.0279	9606.ENSP00000244869,9606.ENSP00000246657,9606.ENSP00000248071,9606.ENSP00000249887,9606.ENSP00000272928,9606.ENSP00000306245,9606.ENSP00000354777,9606.ENSP00000359976,9606.ENSP00000375795	EREG,CCR7,KLF2,ACKR4,ACKR3,FOS,TBKBP1,CTH,IL24
GO Process	GO:0051591	Response to cAMP	4	91	1.31	0.0307	9606.ENSP00000290271,9606.ENSP00000306245,9606.ENSP00000366307,9606.ENSP00000379097	STC1,FOS,THBD,AREG
GO Process	GO:0033993	Response to lipid	9	827	0.71	0.0308	9606.ENSP00000246657,9606.ENSP00000261622,9606.ENSP00000272223,9606.ENSP00000290271,9606.ENSP00000306245,9606.ENSP00000366307,9606.ENSP00000375795,9606.ENSP00000379097,9606.ENSP00000482027	CCR7,SLC7A5,OSR1,STC1,FOS,THBD,IL24,AREG,NR4A3
GO Process	GO:0048513	Animal organ development	18	3246	0.42	0.0308	9606.ENSP00000173229,9606.ENSP00000244869,9606.ENSP00000246657,9606.ENSP00000248071,9606.ENSP00000249075,9606.ENSP00000261622,9606.ENSP00000263317,9606.ENSP00000264563,9606.ENSP00000272223,9606.ENSP00000290271,9606.ENSP00000306245,9606.ENSP00000344352,9606.ENSP00000344479,9606.ENSP00000367972,9606.ENSP00000370527,9606.ENSP00000379097,9606.ENSP00000397181,9606.ENSP00000482027	NTN1,EREG,CCR7,KLF2,LIF,SLC7A5,NOX4,IL11,OSR1,STC1,FOS,ATF3,NR4A2,ID4,RCAN1,AREG,RGS4,NR4A3
GO Process	GO:0009967	Positive regulation of signal transduction	12	1525	0.57	0.0314	9606.ENSP00000244869,9606.ENSP00000246657,9606.ENSP00000248071,9606.ENSP00000249075,9606.ENSP00000263317,9606.ENSP00000264563,9606.ENSP00000272928,9606.ENSP00000319914,9606.ENSP00000344352,9606.ENSP00000359976,9606.ENSP00000379097,9606.ENSP00000397181	EREG,CCR7,KLF2,LIF,NOX4,IL11,ACKR3,TCIM,ATF3,CTH,AREG,RGS4
GO Process	GO:0014013	Regulation of gliogenesis	4	101	1.27	0.0378	9606.ENSP00000173229,9606.ENSP00000249075,9606.ENSP00000261622,9606.ENSP00000367972	NTN1,LIF,SLC7A5,ID4
GO Process	GO:0048584	Positive regulation of response to stimulus	14	2131	0.49	0.0429	9606.ENSP00000244869,9606.ENSP00000246657,9606.ENSP00000248071,9606.ENSP00000249075,9606.ENSP00000263317,9606.ENSP00000264563,9606.ENSP00000272928,9606.ENSP00000319914,9606.ENSP00000344352,9606.ENSP00000359976,9606.ENSP00000366307,9606.ENSP00000379097,9606.ENSP00000397181,9606.ENSP00000482027	EREG,CCR7,KLF2,LIF,NOX4,IL11,ACKR3,TCIM,ATF3,CTH,THBD,AREG,RGS4,NR4A3
GO Process	GO:0071376	Cellular response to corticotropin-releasing hormone stimulus	2	5	2.27	0.0452	9606.ENSP00000344479,9606.ENSP00000482027	NR4A2,NR4A3
KEGG	hsa04060	Cytokine-cytokine receptor interaction	6	282	1.0	0.0104	9606.ENSP00000246657,9606.ENSP00000249075,9606.ENSP00000249887,9606.ENSP00000264563,9606.ENSP00000272928,9606.ENSP00000375795	CCR7,LIF,ACKR4,IL11,ACKR3,IL24
KEGG	hsa04061	Viral protein interaction with cytokine and cytokine receptor	4	96	1.29	0.0104	9606.ENSP00000246657,9606.ENSP00000249887,9606.ENSP00000272928,9606.ENSP00000375795	CCR7,ACKR4,ACKR3,IL24
